# Supplementary material for: Chemical Space Virtual Screening against Hard-to-Drug RNA Methyltransferases DNMT2 and NSUN6
Source: Int J Mol Sci. 2023 Mar 24;24(7):6109. doi: 10.3390/ijms24076109 (PMC10094593; doi:10.3390/ijms24076109)
Supplement: Supplementary file 1 [file ijms-24-06109-s001.zip]

Archive with 5 entries (5 files):
- 1g55_DNMT2.cif
- 5wwr_NSUN6.cif
- DNMT2-hits.sdf
- NSUN6-hits.sdf
- SI.xlsx
