# Supplementary material for: Chemical Space Virtual Screening against Hard-to-Drug RNA Methyltransferases DNMT2 and NSUN6
Source: Int J Mol Sci. 2023 Mar 24;24(7):6109. doi: 10.3390/ijms24076109 (PMC10094593; doi:10.3390/ijms24076109)
Supplement: Supplementary file 1 [file ijms-24-06109-s001.zip › 1g55_DNMT2.cif]

data_1G55
# 
_entry.id   1G55 
# 
_audit_conform.dict_name       mmcif_pdbx.dic 
_audit_conform.dict_version    5.294 
_audit_conform.dict_location   http://mmcif.pdb.org/dictionaries/ascii/mmcif_pdbx.dic 
# 
loop_
_database_2.database_id 
_database_2.database_code 
PDB   1G55         
RCSB  RCSB012245   
WWPDB D_1000012245 
# 
_pdbx_database_status.status_code                     REL 
_pdbx_database_status.entry_id                        1G55 
_pdbx_database_status.recvd_initial_deposition_date   2000-10-30 
_pdbx_database_status.deposit_site                    RCSB 
_pdbx_database_status.process_site                    RCSB 
_pdbx_database_status.SG_entry                        . 
_pdbx_database_status.status_code_sf                  ? 
_pdbx_database_status.status_code_mr                  ? 
_pdbx_database_status.status_code_cs                  ? 
_pdbx_database_status.pdb_format_compatible           Y 
_pdbx_database_status.methods_development_category    ? 
# 
loop_
_audit_author.name 
_audit_author.pdbx_ordinal 
'Dong, A.'     1 
'Yoder, J.A.'  2 
'Zhang, X.'    3 
'Zhou, L.'     4 
'Bestor, T.H.' 5 
'Cheng, X.'    6 
# 
_citation.id                        primary 
_citation.title                     
'Structure of human DNMT2, an enigmatic DNA methyltransferase homolog that displays denaturant-resistant binding to DNA.' 
_citation.journal_abbrev            'Nucleic Acids Res.' 
_citation.journal_volume            29 
_citation.page_first                439 
_citation.page_last                 448 
_citation.year                      2001 
_citation.journal_id_ASTM           NARHAD 
_citation.country                   UK 
_citation.journal_id_ISSN           0305-1048 
_citation.journal_id_CSD            0389 
_citation.book_publisher            ? 
_citation.pdbx_database_id_PubMed   11139614 
_citation.pdbx_database_id_DOI      10.1093/nar/29.2.439 
# 
loop_
_citation_author.citation_id 
_citation_author.name 
_citation_author.ordinal 
primary 'Dong, A.'     1 
primary 'Yoder, J.A.'  2 
primary 'Zhang, X.'    3 
primary 'Zhou, L.'     4 
primary 'Bestor, T.H.' 5 
primary 'Cheng, X.'    6 
# 
_cell.entry_id           1G55 
_cell.length_a           116.5 
_cell.length_b           116.5 
_cell.length_c           69.8 
_cell.angle_alpha        90.00 
_cell.angle_beta         90.00 
_cell.angle_gamma        90.00 
_cell.Z_PDB              8 
_cell.pdbx_unique_axis   ? 
_cell.length_a_esd       ? 
_cell.length_b_esd       ? 
_cell.length_c_esd       ? 
_cell.angle_alpha_esd    ? 
_cell.angle_beta_esd     ? 
_cell.angle_gamma_esd    ? 
# 
_symmetry.entry_id                         1G55 
_symmetry.space_group_name_H-M             'I 41' 
_symmetry.pdbx_full_space_group_name_H-M   ? 
_symmetry.cell_setting                     ? 
_symmetry.Int_Tables_number                80 
_symmetry.space_group_name_Hall            ? 
# 
loop_
_entity.id 
_entity.type 
_entity.src_method 
_entity.pdbx_description 
_entity.formula_weight 
_entity.pdbx_number_of_molecules 
_entity.pdbx_ec 
_entity.pdbx_mutation 
_entity.pdbx_fragment 
_entity.details 
1 polymer     man 'DNA CYTOSINE METHYLTRANSFERASE DNMT2' 39276.371 1   2.1.1.37 'DELETION (RESIDUES 191-237)' ? ? 
2 non-polymer syn 'SULFATE ION'                          96.063    1   ?        ?                             ? ? 
3 non-polymer syn S-ADENOSYL-L-HOMOCYSTEINE              384.411   1   ?        ?                             ? ? 
4 non-polymer syn BETA-MERCAPTOETHANOL                   78.133    1   ?        ?                             ? ? 
5 non-polymer syn GLYCEROL                               92.094    1   ?        ?                             ? ? 
6 water       nat water                                  18.015    256 ?        ?                             ? ? 
# 
_entity_poly.entity_id                      1 
_entity_poly.type                           'polypeptide(L)' 
_entity_poly.nstd_linkage                   no 
_entity_poly.nstd_monomer                   yes 
_entity_poly.pdbx_seq_one_letter_code       
;EPLRVLELYSGVGGMHHALRESCIPAQVVAAIDVNTVANEVYKYNFPHTQLLAKTIEGITLEEFDRLSFDMILMSPPCQP
FTRIGRQGDMTDSRTNSFLHILDILPRLQKLPKYILLENVKGFEVSSTRDLLIQTIEN(CSO)GFQYQEFLLSPTSLGIP
NSRLRYFLIAKLQSEPLPFQAPGQVLMEFPKIEIHRKNQQDSDLSVKMLKDFLEDDTDVNQYLLPPKSLLRYALLLDIVQ
PT(CSO)RRSVCFTKGYGSYIEGTGSVLQTAEDVQVENIYKSLTNLSQEEQITKLLILKLRYFTPKEIANLLGFPPEFGF
PEKITVKQRYRLLGNSLNVHVVAKLIKILYE
;
_entity_poly.pdbx_seq_one_letter_code_can   
;EPLRVLELYSGVGGMHHALRESCIPAQVVAAIDVNTVANEVYKYNFPHTQLLAKTIEGITLEEFDRLSFDMILMSPPCQP
FTRIGRQGDMTDSRTNSFLHILDILPRLQKLPKYILLENVKGFEVSSTRDLLIQTIENCGFQYQEFLLSPTSLGIPNSRL
RYFLIAKLQSEPLPFQAPGQVLMEFPKIEIHRKNQQDSDLSVKMLKDFLEDDTDVNQYLLPPKSLLRYALLLDIVQPTCR
RSVCFTKGYGSYIEGTGSVLQTAEDVQVENIYKSLTNLSQEEQITKLLILKLRYFTPKEIANLLGFPPEFGFPEKITVKQ
RYRLLGNSLNVHVVAKLIKILYE
;
_entity_poly.pdbx_strand_id                 A 
_entity_poly.pdbx_target_identifier         ? 
# 
loop_
_entity_poly_seq.entity_id 
_entity_poly_seq.num 
_entity_poly_seq.mon_id 
_entity_poly_seq.hetero 
1 1   GLU n 
1 2   PRO n 
1 3   LEU n 
1 4   ARG n 
1 5   VAL n 
1 6   LEU n 
1 7   GLU n 
1 8   LEU n 
1 9   TYR n 
1 10  SER n 
1 11  GLY n 
1 12  VAL n 
1 13  GLY n 
1 14  GLY n 
1 15  MET n 
1 16  HIS n 
1 17  HIS n 
1 18  ALA n 
1 19  LEU n 
1 20  ARG n 
1 21  GLU n 
1 22  SER n 
1 23  CYS n 
1 24  ILE n 
1 25  PRO n 
1 26  ALA n 
1 27  GLN n 
1 28  VAL n 
1 29  VAL n 
1 30  ALA n 
1 31  ALA n 
1 32  ILE n 
1 33  ASP n 
1 34  VAL n 
1 35  ASN n 
1 36  THR n 
1 37  VAL n 
1 38  ALA n 
1 39  ASN n 
1 40  GLU n 
1 41  VAL n 
1 42  TYR n 
1 43  LYS n 
1 44  TYR n 
1 45  ASN n 
1 46  PHE n 
1 47  PRO n 
1 48  HIS n 
1 49  THR n 
1 50  GLN n 
1 51  LEU n 
1 52  LEU n 
1 53  ALA n 
1 54  LYS n 
1 55  THR n 
1 56  ILE n 
1 57  GLU n 
1 58  GLY n 
1 59  ILE n 
1 60  THR n 
1 61  LEU n 
1 62  GLU n 
1 63  GLU n 
1 64  PHE n 
1 65  ASP n 
1 66  ARG n 
1 67  LEU n 
1 68  SER n 
1 69  PHE n 
1 70  ASP n 
1 71  MET n 
1 72  ILE n 
1 73  LEU n 
1 74  MET n 
1 75  SER n 
1 76  PRO n 
1 77  PRO n 
1 78  CYS n 
1 79  GLN n 
1 80  PRO n 
1 81  PHE n 
1 82  THR n 
1 83  ARG n 
1 84  ILE n 
1 85  GLY n 
1 86  ARG n 
1 87  GLN n 
1 88  GLY n 
1 89  ASP n 
1 90  MET n 
1 91  THR n 
1 92  ASP n 
1 93  SER n 
1 94  ARG n 
1 95  THR n 
1 96  ASN n 
1 97  SER n 
1 98  PHE n 
1 99  LEU n 
1 100 HIS n 
1 101 ILE n 
1 102 LEU n 
1 103 ASP n 
1 104 ILE n 
1 105 LEU n 
1 106 PRO n 
1 107 ARG n 
1 108 LEU n 
1 109 GLN n 
1 110 LYS n 
1 111 LEU n 
1 112 PRO n 
1 113 LYS n 
1 114 TYR n 
1 115 ILE n 
1 116 LEU n 
1 117 LEU n 
1 118 GLU n 
1 119 ASN n 
1 120 VAL n 
1 121 LYS n 
1 122 GLY n 
1 123 PHE n 
1 124 GLU n 
1 125 VAL n 
1 126 SER n 
1 127 SER n 
1 128 THR n 
1 129 ARG n 
1 130 ASP n 
1 131 LEU n 
1 132 LEU n 
1 133 ILE n 
1 134 GLN n 
1 135 THR n 
1 136 ILE n 
1 137 GLU n 
1 138 ASN n 
1 139 CSO n 
1 140 GLY n 
1 141 PHE n 
1 142 GLN n 
1 143 TYR n 
1 144 GLN n 
1 145 GLU n 
1 146 PHE n 
1 147 LEU n 
1 148 LEU n 
1 149 SER n 
1 150 PRO n 
1 151 THR n 
1 152 SER n 
1 153 LEU n 
1 154 GLY n 
1 155 ILE n 
1 156 PRO n 
1 157 ASN n 
1 158 SER n 
1 159 ARG n 
1 160 LEU n 
1 161 ARG n 
1 162 TYR n 
1 163 PHE n 
1 164 LEU n 
1 165 ILE n 
1 166 ALA n 
1 167 LYS n 
1 168 LEU n 
1 169 GLN n 
1 170 SER n 
1 171 GLU n 
1 172 PRO n 
1 173 LEU n 
1 174 PRO n 
1 175 PHE n 
1 176 GLN n 
1 177 ALA n 
1 178 PRO n 
1 179 GLY n 
1 180 GLN n 
1 181 VAL n 
1 182 LEU n 
1 183 MET n 
1 184 GLU n 
1 185 PHE n 
1 186 PRO n 
1 187 LYS n 
1 188 ILE n 
1 189 GLU n 
1 190 ILE n 
1 191 HIS n 
1 192 ARG n 
1 193 LYS n 
1 194 ASN n 
1 195 GLN n 
1 196 GLN n 
1 197 ASP n 
1 198 SER n 
1 199 ASP n 
1 200 LEU n 
1 201 SER n 
1 202 VAL n 
1 203 LYS n 
1 204 MET n 
1 205 LEU n 
1 206 LYS n 
1 207 ASP n 
1 208 PHE n 
1 209 LEU n 
1 210 GLU n 
1 211 ASP n 
1 212 ASP n 
1 213 THR n 
1 214 ASP n 
1 215 VAL n 
1 216 ASN n 
1 217 GLN n 
1 218 TYR n 
1 219 LEU n 
1 220 LEU n 
1 221 PRO n 
1 222 PRO n 
1 223 LYS n 
1 224 SER n 
1 225 LEU n 
1 226 LEU n 
1 227 ARG n 
1 228 TYR n 
1 229 ALA n 
1 230 LEU n 
1 231 LEU n 
1 232 LEU n 
1 233 ASP n 
1 234 ILE n 
1 235 VAL n 
1 236 GLN n 
1 237 PRO n 
1 238 THR n 
1 239 CSO n 
1 240 ARG n 
1 241 ARG n 
1 242 SER n 
1 243 VAL n 
1 244 CYS n 
1 245 PHE n 
1 246 THR n 
1 247 LYS n 
1 248 GLY n 
1 249 TYR n 
1 250 GLY n 
1 251 SER n 
1 252 TYR n 
1 253 ILE n 
1 254 GLU n 
1 255 GLY n 
1 256 THR n 
1 257 GLY n 
1 258 SER n 
1 259 VAL n 
1 260 LEU n 
1 261 GLN n 
1 262 THR n 
1 263 ALA n 
1 264 GLU n 
1 265 ASP n 
1 266 VAL n 
1 267 GLN n 
1 268 VAL n 
1 269 GLU n 
1 270 ASN n 
1 271 ILE n 
1 272 TYR n 
1 273 LYS n 
1 274 SER n 
1 275 LEU n 
1 276 THR n 
1 277 ASN n 
1 278 LEU n 
1 279 SER n 
1 280 GLN n 
1 281 GLU n 
1 282 GLU n 
1 283 GLN n 
1 284 ILE n 
1 285 THR n 
1 286 LYS n 
1 287 LEU n 
1 288 LEU n 
1 289 ILE n 
1 290 LEU n 
1 291 LYS n 
1 292 LEU n 
1 293 ARG n 
1 294 TYR n 
1 295 PHE n 
1 296 THR n 
1 297 PRO n 
1 298 LYS n 
1 299 GLU n 
1 300 ILE n 
1 301 ALA n 
1 302 ASN n 
1 303 LEU n 
1 304 LEU n 
1 305 GLY n 
1 306 PHE n 
1 307 PRO n 
1 308 PRO n 
1 309 GLU n 
1 310 PHE n 
1 311 GLY n 
1 312 PHE n 
1 313 PRO n 
1 314 GLU n 
1 315 LYS n 
1 316 ILE n 
1 317 THR n 
1 318 VAL n 
1 319 LYS n 
1 320 GLN n 
1 321 ARG n 
1 322 TYR n 
1 323 ARG n 
1 324 LEU n 
1 325 LEU n 
1 326 GLY n 
1 327 ASN n 
1 328 SER n 
1 329 LEU n 
1 330 ASN n 
1 331 VAL n 
1 332 HIS n 
1 333 VAL n 
1 334 VAL n 
1 335 ALA n 
1 336 LYS n 
1 337 LEU n 
1 338 ILE n 
1 339 LYS n 
1 340 ILE n 
1 341 LEU n 
1 342 TYR n 
1 343 GLU n 
# 
_entity_src_gen.entity_id                          1 
_entity_src_gen.pdbx_src_id                        1 
_entity_src_gen.pdbx_alt_source_flag               sample 
_entity_src_gen.pdbx_seq_type                      ? 
_entity_src_gen.pdbx_beg_seq_num                   ? 
_entity_src_gen.pdbx_end_seq_num                   ? 
_entity_src_gen.gene_src_common_name               human 
_entity_src_gen.gene_src_genus                     Homo 
_entity_src_gen.pdbx_gene_src_gene                 ? 
_entity_src_gen.gene_src_species                   ? 
_entity_src_gen.gene_src_strain                    ? 
_entity_src_gen.gene_src_tissue                    ? 
_entity_src_gen.gene_src_tissue_fraction           ? 
_entity_src_gen.gene_src_details                   ? 
_entity_src_gen.pdbx_gene_src_fragment             ? 
_entity_src_gen.pdbx_gene_src_scientific_name      'Homo sapiens' 
_entity_src_gen.pdbx_gene_src_ncbi_taxonomy_id     9606 
_entity_src_gen.pdbx_gene_src_variant              ? 
_entity_src_gen.pdbx_gene_src_cell_line            ? 
_entity_src_gen.pdbx_gene_src_atcc                 ? 
_entity_src_gen.pdbx_gene_src_organ                ? 
_entity_src_gen.pdbx_gene_src_organelle            ? 
_entity_src_gen.pdbx_gene_src_cell                 ? 
_entity_src_gen.pdbx_gene_src_cellular_location    ? 
_entity_src_gen.host_org_common_name               ? 
_entity_src_gen.pdbx_host_org_scientific_name      'Escherichia coli' 
_entity_src_gen.pdbx_host_org_ncbi_taxonomy_id     562 
_entity_src_gen.host_org_genus                     Escherichia 
_entity_src_gen.pdbx_host_org_gene                 ? 
_entity_src_gen.pdbx_host_org_organ                ? 
_entity_src_gen.host_org_species                   ? 
_entity_src_gen.pdbx_host_org_tissue               ? 
_entity_src_gen.pdbx_host_org_tissue_fraction      ? 
_entity_src_gen.pdbx_host_org_strain               ? 
_entity_src_gen.pdbx_host_org_variant              ? 
_entity_src_gen.pdbx_host_org_cell_line            ? 
_entity_src_gen.pdbx_host_org_atcc                 ? 
_entity_src_gen.pdbx_host_org_culture_collection   ? 
_entity_src_gen.pdbx_host_org_cell                 ? 
_entity_src_gen.pdbx_host_org_organelle            ? 
_entity_src_gen.pdbx_host_org_cellular_location    ? 
_entity_src_gen.pdbx_host_org_vector_type          ? 
_entity_src_gen.pdbx_host_org_vector               ? 
_entity_src_gen.host_org_details                   ? 
_entity_src_gen.expression_system_id               ? 
_entity_src_gen.plasmid_name                       ? 
_entity_src_gen.plasmid_details                    ? 
_entity_src_gen.pdbx_description                   ? 
# 
_struct_ref.id                         1 
_struct_ref.db_name                    UNP 
_struct_ref.db_code                    DNMT2_HUMAN 
_struct_ref.pdbx_db_accession          O14717 
_struct_ref.entity_id                  1 
_struct_ref.pdbx_align_begin           2 
_struct_ref.pdbx_seq_one_letter_code   ? 
_struct_ref.pdbx_db_isoform            ? 
# 
_struct_ref_seq.align_id                      1 
_struct_ref_seq.ref_id                        1 
_struct_ref_seq.pdbx_PDB_id_code              1G55 
_struct_ref_seq.pdbx_strand_id                A 
_struct_ref_seq.seq_align_beg                 1 
_struct_ref_seq.pdbx_seq_align_beg_ins_code   ? 
_struct_ref_seq.seq_align_end                 343 
_struct_ref_seq.pdbx_seq_align_end_ins_code   ? 
_struct_ref_seq.pdbx_db_accession             O14717 
_struct_ref_seq.db_align_beg                  2 
_struct_ref_seq.pdbx_db_align_beg_ins_code    ? 
_struct_ref_seq.db_align_end                  391 
_struct_ref_seq.pdbx_db_align_end_ins_code    ? 
_struct_ref_seq.pdbx_auth_seq_align_beg       2 
_struct_ref_seq.pdbx_auth_seq_align_end       391 
# 
loop_
_struct_ref_seq_dif.align_id 
_struct_ref_seq_dif.pdbx_pdb_id_code 
_struct_ref_seq_dif.mon_id 
_struct_ref_seq_dif.pdbx_pdb_strand_id 
_struct_ref_seq_dif.seq_num 
_struct_ref_seq_dif.pdbx_pdb_ins_code 
_struct_ref_seq_dif.pdbx_seq_db_name 
_struct_ref_seq_dif.pdbx_seq_db_accession_code 
_struct_ref_seq_dif.db_mon_id 
_struct_ref_seq_dif.pdbx_seq_db_seq_num 
_struct_ref_seq_dif.details 
_struct_ref_seq_dif.pdbx_auth_seq_num 
_struct_ref_seq_dif.pdbx_ordinal 
1 1G55 ? A ? ? UNP O14717 SER 191 DELETION ? 1  
1 1G55 ? A ? ? UNP O14717 VAL 192 DELETION ? 2  
1 1G55 ? A ? ? UNP O14717 HIS 193 DELETION ? 3  
1 1G55 ? A ? ? UNP O14717 PRO 194 DELETION ? 4  
1 1G55 ? A ? ? UNP O14717 GLN 195 DELETION ? 5  
1 1G55 ? A ? ? UNP O14717 LYS 196 DELETION ? 6  
1 1G55 ? A ? ? UNP O14717 TYR 197 DELETION ? 7  
1 1G55 ? A ? ? UNP O14717 ALA 198 DELETION ? 8  
1 1G55 ? A ? ? UNP O14717 MET 199 DELETION ? 9  
1 1G55 ? A ? ? UNP O14717 ASP 200 DELETION ? 10 
1 1G55 ? A ? ? UNP O14717 VAL 201 DELETION ? 11 
1 1G55 ? A ? ? UNP O14717 GLU 202 DELETION ? 12 
1 1G55 ? A ? ? UNP O14717 ASN 203 DELETION ? 13 
1 1G55 ? A ? ? UNP O14717 LYS 204 DELETION ? 14 
1 1G55 ? A ? ? UNP O14717 ILE 205 DELETION ? 15 
1 1G55 ? A ? ? UNP O14717 GLN 206 DELETION ? 16 
1 1G55 ? A ? ? UNP O14717 GLU 207 DELETION ? 17 
1 1G55 ? A ? ? UNP O14717 LYS 208 DELETION ? 18 
1 1G55 ? A ? ? UNP O14717 ASN 209 DELETION ? 19 
1 1G55 ? A ? ? UNP O14717 VAL 210 DELETION ? 20 
1 1G55 ? A ? ? UNP O14717 GLU 211 DELETION ? 21 
1 1G55 ? A ? ? UNP O14717 PRO 212 DELETION ? 22 
1 1G55 ? A ? ? UNP O14717 ASN 213 DELETION ? 23 
1 1G55 ? A ? ? UNP O14717 ILE 214 DELETION ? 24 
1 1G55 ? A ? ? UNP O14717 SER 215 DELETION ? 25 
1 1G55 ? A ? ? UNP O14717 PHE 216 DELETION ? 26 
1 1G55 ? A ? ? UNP O14717 ASP 217 DELETION ? 27 
1 1G55 ? A ? ? UNP O14717 GLY 218 DELETION ? 28 
1 1G55 ? A ? ? UNP O14717 SER 219 DELETION ? 29 
1 1G55 ? A ? ? UNP O14717 ILE 220 DELETION ? 30 
1 1G55 ? A ? ? UNP O14717 GLN 221 DELETION ? 31 
1 1G55 ? A ? ? UNP O14717 CYS 222 DELETION ? 32 
1 1G55 ? A ? ? UNP O14717 SER 223 DELETION ? 33 
1 1G55 ? A ? ? UNP O14717 GLY 224 DELETION ? 34 
1 1G55 ? A ? ? UNP O14717 LYS 225 DELETION ? 35 
1 1G55 ? A ? ? UNP O14717 ASP 226 DELETION ? 36 
1 1G55 ? A ? ? UNP O14717 ALA 227 DELETION ? 37 
1 1G55 ? A ? ? UNP O14717 ILE 228 DELETION ? 38 
1 1G55 ? A ? ? UNP O14717 LEU 229 DELETION ? 39 
1 1G55 ? A ? ? UNP O14717 PHE 230 DELETION ? 40 
1 1G55 ? A ? ? UNP O14717 LYS 231 DELETION ? 41 
1 1G55 ? A ? ? UNP O14717 LEU 232 DELETION ? 42 
1 1G55 ? A ? ? UNP O14717 GLU 233 DELETION ? 43 
1 1G55 ? A ? ? UNP O14717 THR 234 DELETION ? 44 
1 1G55 ? A ? ? UNP O14717 ALA 235 DELETION ? 45 
1 1G55 ? A ? ? UNP O14717 GLU 236 DELETION ? 46 
1 1G55 ? A ? ? UNP O14717 GLU 237 DELETION ? 47 
# 
loop_
_chem_comp.id 
_chem_comp.type 
_chem_comp.mon_nstd_flag 
_chem_comp.name 
_chem_comp.pdbx_synonyms 
_chem_comp.formula 
_chem_comp.formula_weight 
ALA 'L-peptide linking' y ALANINE                   ?                               'C3 H7 N O2'      89.093  
ARG 'L-peptide linking' y ARGININE                  ?                               'C6 H15 N4 O2 1'  175.209 
ASN 'L-peptide linking' y ASPARAGINE                ?                               'C4 H8 N2 O3'     132.118 
ASP 'L-peptide linking' y 'ASPARTIC ACID'           ?                               'C4 H7 N O4'      133.103 
BME non-polymer         . BETA-MERCAPTOETHANOL      ?                               'C2 H6 O S'       78.133  
CSO 'L-peptide linking' n S-HYDROXYCYSTEINE         ?                               'C3 H7 N O3 S'    137.158 
CYS 'L-peptide linking' y CYSTEINE                  ?                               'C3 H7 N O2 S'    121.158 
GLN 'L-peptide linking' y GLUTAMINE                 ?                               'C5 H10 N2 O3'    146.144 
GLU 'L-peptide linking' y 'GLUTAMIC ACID'           ?                               'C5 H9 N O4'      147.129 
GLY 'peptide linking'   y GLYCINE                   ?                               'C2 H5 N O2'      75.067  
GOL non-polymer         . GLYCEROL                  'GLYCERIN; PROPANE-1,2,3-TRIOL' 'C3 H8 O3'        92.094  
HIS 'L-peptide linking' y HISTIDINE                 ?                               'C6 H10 N3 O2 1'  156.162 
HOH non-polymer         . WATER                     ?                               'H2 O'            18.015  
ILE 'L-peptide linking' y ISOLEUCINE                ?                               'C6 H13 N O2'     131.173 
LEU 'L-peptide linking' y LEUCINE                   ?                               'C6 H13 N O2'     131.173 
LYS 'L-peptide linking' y LYSINE                    ?                               'C6 H15 N2 O2 1'  147.195 
MET 'L-peptide linking' y METHIONINE                ?                               'C5 H11 N O2 S'   149.211 
PHE 'L-peptide linking' y PHENYLALANINE             ?                               'C9 H11 N O2'     165.189 
PRO 'L-peptide linking' y PROLINE                   ?                               'C5 H9 N O2'      115.130 
SAH 'L-peptide linking' n S-ADENOSYL-L-HOMOCYSTEINE ?                               'C14 H20 N6 O5 S' 384.411 
SER 'L-peptide linking' y SERINE                    ?                               'C3 H7 N O3'      105.093 
SO4 non-polymer         . 'SULFATE ION'             ?                               'O4 S -2'         96.063  
THR 'L-peptide linking' y THREONINE                 ?                               'C4 H9 N O3'      119.119 
TYR 'L-peptide linking' y TYROSINE                  ?                               'C9 H11 N O3'     181.189 
VAL 'L-peptide linking' y VALINE                    ?                               'C5 H11 N O2'     117.146 
# 
_exptl.entry_id          1G55 
_exptl.method            'X-RAY DIFFRACTION' 
_exptl.crystals_number   1 
# 
_exptl_crystal.id                    1 
_exptl_crystal.density_meas          ? 
_exptl_crystal.density_Matthews      3.01 
_exptl_crystal.density_percent_sol   59.18 
_exptl_crystal.description           ? 
_exptl_crystal.F_000                 ? 
_exptl_crystal.preparation           ? 
# 
_exptl_crystal_grow.crystal_id      1 
_exptl_crystal_grow.method          'VAPOR DIFFUSION, HANGING DROP' 
_exptl_crystal_grow.temp            289 
_exptl_crystal_grow.temp_details    ? 
_exptl_crystal_grow.pH              9.0 
_exptl_crystal_grow.pdbx_details    
'1.3-1.4 M ammonium sulfate, 8 % glycerol, 100 mM glycine-NaOH pH 9.0, VAPOR DIFFUSION, HANGING DROP, temperature 289K' 
_exptl_crystal_grow.pdbx_pH_range   ? 
# 
loop_
_diffrn.id 
_diffrn.ambient_temp 
_diffrn.ambient_temp_details 
_diffrn.crystal_id 
1 95 ? 1 
2 ?  ? 1 
3 ?  ? 1 
# 
loop_
_diffrn_detector.diffrn_id 
_diffrn_detector.detector 
_diffrn_detector.type 
_diffrn_detector.pdbx_collection_date 
_diffrn_detector.details 
1 CCD           BRANDEIS          ? ? 
2 'IMAGE PLATE' 'RIGAKU RAXIS IV' ? ? 
# 
_diffrn_radiation.diffrn_id                        2 
_diffrn_radiation.wavelength_id                    1 
_diffrn_radiation.pdbx_monochromatic_or_laue_m_l   M 
_diffrn_radiation.monochromator                    ? 
_diffrn_radiation.pdbx_diffrn_protocol             MAD 
_diffrn_radiation.pdbx_scattering_type             x-ray 
# 
loop_
_diffrn_radiation_wavelength.id 
_diffrn_radiation_wavelength.wavelength 
_diffrn_radiation_wavelength.wt 
1 0.98     1.0 
2 0.95189  1.0 
3 0.950051 1.0 
4 1.54     1.0 
# 
loop_
_diffrn_source.diffrn_id 
_diffrn_source.source 
_diffrn_source.type 
_diffrn_source.pdbx_synchrotron_site 
_diffrn_source.pdbx_synchrotron_beamline 
_diffrn_source.pdbx_wavelength 
_diffrn_source.pdbx_wavelength_list 
1 SYNCHROTRON      'NSLS BEAMLINE X12C' NSLS X12C ? 0.98                
2 SYNCHROTRON      'NSLS BEAMLINE X12C' NSLS X12C ? '0.95189, 0.950051' 
3 'ROTATING ANODE' 'RIGAKU RU200'       ?    ?    ? 1.54                
# 
_reflns.entry_id                     1G55 
_reflns.observed_criterion_sigma_I   0.0 
_reflns.observed_criterion_sigma_F   ? 
_reflns.d_resolution_low             20.0 
_reflns.d_resolution_high            1.8 
_reflns.number_obs                   146987 
_reflns.number_all                   41963 
_reflns.percent_possible_obs         96.8 
_reflns.pdbx_Rmerge_I_obs            0.0510000 
_reflns.pdbx_Rsym_value              ? 
_reflns.pdbx_netI_over_sigmaI        16.4 
_reflns.B_iso_Wilson_estimate        ? 
_reflns.pdbx_redundancy              3.5 
_reflns.R_free_details               ? 
_reflns.limit_h_max                  ? 
_reflns.limit_h_min                  ? 
_reflns.limit_k_max                  ? 
_reflns.limit_k_min                  ? 
_reflns.limit_l_max                  ? 
_reflns.limit_l_min                  ? 
_reflns.observed_criterion_F_max     ? 
_reflns.observed_criterion_F_min     ? 
_reflns.pdbx_ordinal                 1 
_reflns.pdbx_diffrn_id               2 
_reflns.pdbx_chi_squared             ? 
_reflns.pdbx_scaling_rejects         ? 
# 
_reflns_shell.d_res_high             1.80 
_reflns_shell.d_res_low              1.83 
_reflns_shell.percent_possible_all   93.2 
_reflns_shell.Rmerge_I_obs           0.2060000 
_reflns_shell.pdbx_Rsym_value        ? 
_reflns_shell.meanI_over_sigI_obs    3.74 
_reflns_shell.pdbx_redundancy        ? 
_reflns_shell.percent_possible_obs   ? 
_reflns_shell.number_unique_all      1976 
_reflns_shell.pdbx_ordinal           1 
_reflns_shell.pdbx_diffrn_id         2 
_reflns_shell.number_measured_all    ? 
_reflns_shell.number_measured_obs    ? 
_reflns_shell.number_unique_obs      ? 
_reflns_shell.pdbx_chi_squared       ? 
# 
_refine.entry_id                                 1G55 
_refine.ls_number_reflns_obs                     ? 
_refine.ls_number_reflns_all                     37121 
_refine.pdbx_ls_sigma_I                          ? 
_refine.pdbx_ls_sigma_F                          0.0 
_refine.pdbx_data_cutoff_high_absF               ? 
_refine.pdbx_data_cutoff_low_absF                ? 
_refine.ls_d_res_low                             20.0 
_refine.ls_d_res_high                            1.8 
_refine.ls_percent_reflns_obs                    ? 
_refine.ls_R_factor_obs                          ? 
_refine.ls_R_factor_all                          ? 
_refine.ls_R_factor_R_work                       0.2100000 
_refine.ls_R_factor_R_free                       0.2500000 
_refine.ls_R_factor_R_free_error                 ? 
_refine.ls_R_factor_R_free_error_details         ? 
_refine.ls_percent_reflns_R_free                 ? 
_refine.ls_number_reflns_R_free                  1883 
_refine.ls_number_parameters                     ? 
_refine.ls_number_restraints                     ? 
_refine.occupancy_min                            ? 
_refine.occupancy_max                            ? 
_refine.B_iso_mean                               0.943 
_refine.aniso_B[1][1]                            ? 
_refine.aniso_B[2][2]                            ? 
_refine.aniso_B[3][3]                            ? 
_refine.aniso_B[1][2]                            ? 
_refine.aniso_B[1][3]                            ? 
_refine.aniso_B[2][3]                            ? 
_refine.solvent_model_details                    ? 
_refine.solvent_model_param_ksol                 ? 
_refine.solvent_model_param_bsol                 ? 
_refine.pdbx_ls_cross_valid_method               ? 
_refine.details                                  ? 
_refine.pdbx_starting_model                      ? 
_refine.pdbx_method_to_determine_struct          MIR 
_refine.pdbx_isotropic_thermal_model             ? 
_refine.pdbx_stereochemistry_target_values       ? 
_refine.pdbx_stereochem_target_val_spec_case     ? 
_refine.pdbx_R_Free_selection_details            '5% of total reflection (Random)' 
_refine.pdbx_overall_ESU_R_Free                  ? 
_refine.overall_SU_B                             ? 
_refine.ls_redundancy_reflns_obs                 ? 
_refine.B_iso_min                                ? 
_refine.B_iso_max                                ? 
_refine.overall_SU_ML                            ? 
_refine.pdbx_data_cutoff_high_rms_absF           ? 
_refine.correlation_coeff_Fo_to_Fc               ? 
_refine.correlation_coeff_Fo_to_Fc_free          ? 
_refine.overall_SU_R_Cruickshank_DPI             ? 
_refine.overall_SU_R_free                        ? 
_refine.pdbx_refine_id                           'X-RAY DIFFRACTION' 
_refine.pdbx_diffrn_id                           2 
_refine.pdbx_overall_phase_error                 ? 
_refine.pdbx_solvent_vdw_probe_radii             ? 
_refine.pdbx_solvent_ion_probe_radii             ? 
_refine.pdbx_solvent_shrinkage_radii             ? 
_refine.ls_wR_factor_R_free                      ? 
_refine.ls_wR_factor_R_work                      ? 
_refine.overall_FOM_free_R_set                   ? 
_refine.overall_FOM_work_R_set                   ? 
_refine.pdbx_overall_ESU_R                       ? 
_refine.pdbx_TLS_residual_ADP_flag               ? 
_refine.pdbx_overall_SU_R_free_Cruickshank_DPI   ? 
_refine.pdbx_overall_SU_R_Blow_DPI               ? 
_refine.pdbx_overall_SU_R_free_Blow_DPI          ? 
# 
_refine_hist.pdbx_refine_id                   'X-RAY DIFFRACTION' 
_refine_hist.cycle_id                         LAST 
_refine_hist.pdbx_number_atoms_protein        2474 
_refine_hist.pdbx_number_atoms_nucleic_acid   0 
_refine_hist.pdbx_number_atoms_ligand         41 
_refine_hist.number_atoms_solvent             256 
_refine_hist.number_atoms_total               2771 
_refine_hist.d_res_high                       1.8 
_refine_hist.d_res_low                        20.0 
# 
loop_
_refine_ls_restr.type 
_refine_ls_restr.dev_ideal 
_refine_ls_restr.dev_ideal_target 
_refine_ls_restr.weight 
_refine_ls_restr.number 
_refine_ls_restr.pdbx_refine_id 
_refine_ls_restr.pdbx_restraint_function 
x_bond_d           0.01 ? ? ? 'X-RAY DIFFRACTION' ? 
x_angle_d          1.5  ? ? ? 'X-RAY DIFFRACTION' ? 
x_dihedral_angle_d 23.4 ? ? ? 'X-RAY DIFFRACTION' ? 
x_improper_angle_d 1.4  ? ? ? 'X-RAY DIFFRACTION' ? 
# 
_refine_ls_shell.pdbx_total_number_of_bins_used   ? 
_refine_ls_shell.d_res_high                       1.8 
_refine_ls_shell.d_res_low                        20.0 
_refine_ls_shell.number_reflns_R_work             ? 
_refine_ls_shell.R_factor_R_work                  0.2100000 
_refine_ls_shell.percent_reflns_obs               86 
_refine_ls_shell.R_factor_R_free                  0.2500000 
_refine_ls_shell.R_factor_R_free_error            ? 
_refine_ls_shell.percent_reflns_R_free            ? 
_refine_ls_shell.number_reflns_R_free             1883 
_refine_ls_shell.number_reflns_obs                37121 
_refine_ls_shell.redundancy_reflns_obs            ? 
_refine_ls_shell.number_reflns_all                ? 
_refine_ls_shell.pdbx_refine_id                   'X-RAY DIFFRACTION' 
_refine_ls_shell.R_factor_all                     ? 
# 
_struct.entry_id                  1G55 
_struct.title                     'Structure of human DNMT2, an enigmatic DNA methyltransferase homologue' 
_struct.pdbx_descriptor           'DNA CYTOSINE METHYLTRANSFERASE DNMT2 (E.C.2.1.1.37)' 
_struct.pdbx_model_details        ? 
_struct.pdbx_CASP_flag            ? 
_struct.pdbx_model_type_details   ? 
# 
_struct_keywords.entry_id        1G55 
_struct_keywords.pdbx_keywords   TRANSFERASE 
_struct_keywords.text            'Human DNA Methyltransferase homologue, TRANSFERASE' 
# 
loop_
_struct_asym.id 
_struct_asym.pdbx_blank_PDB_chainid_flag 
_struct_asym.pdbx_modified 
_struct_asym.entity_id 
_struct_asym.details 
A N N 1 ? 
B N N 2 ? 
C N N 3 ? 
D N N 4 ? 
E N N 5 ? 
F N N 6 ? 
# 
loop_
_struct_conf.conf_type_id 
_struct_conf.id 
_struct_conf.pdbx_PDB_helix_id 
_struct_conf.beg_label_comp_id 
_struct_conf.beg_label_asym_id 
_struct_conf.beg_label_seq_id 
_struct_conf.pdbx_beg_PDB_ins_code 
_struct_conf.end_label_comp_id 
_struct_conf.end_label_asym_id 
_struct_conf.end_label_seq_id 
_struct_conf.pdbx_end_PDB_ins_code 
_struct_conf.beg_auth_comp_id 
_struct_conf.beg_auth_asym_id 
_struct_conf.beg_auth_seq_id 
_struct_conf.end_auth_comp_id 
_struct_conf.end_auth_asym_id 
_struct_conf.end_auth_seq_id 
_struct_conf.pdbx_PDB_helix_class 
_struct_conf.details 
_struct_conf.pdbx_PDB_helix_length 
HELX_P HELX_P1  1  GLY A 13  ? CYS A 23  ? GLY A 14  CYS A 24  1 ? 11 
HELX_P HELX_P2  2  ASN A 35  ? PHE A 46  ? ASN A 36  PHE A 47  1 ? 12 
HELX_P HELX_P3  3  THR A 55  ? ILE A 59  ? THR A 56  ILE A 60  5 ? 5  
HELX_P HELX_P4  4  THR A 60  ? SER A 68  ? THR A 61  SER A 69  1 ? 9  
HELX_P HELX_P5  5  ASN A 96  ? LEU A 105 ? ASN A 97  LEU A 106 1 ? 10 
HELX_P HELX_P6  6  PRO A 106 ? LEU A 108 ? PRO A 107 LEU A 109 5 ? 3  
HELX_P HELX_P7  7  GLY A 122 ? VAL A 125 ? GLY A 123 VAL A 126 5 ? 4  
HELX_P HELX_P8  8  SER A 126 ? ASN A 138 ? SER A 127 ASN A 139 1 ? 13 
HELX_P HELX_P9  9  SER A 149 ? GLY A 154 ? SER A 150 GLY A 155 5 ? 6  
HELX_P HELX_P10 10 MET A 204 ? LEU A 209 ? MET A 252 LEU A 257 5 ? 6  
HELX_P HELX_P11 11 ASP A 214 ? LEU A 219 ? ASP A 262 LEU A 267 1 ? 6  
HELX_P HELX_P12 12 PRO A 221 ? ALA A 229 ? PRO A 269 ALA A 277 1 ? 9  
HELX_P HELX_P13 13 LEU A 230 ? LEU A 232 ? LEU A 278 LEU A 280 5 ? 3  
HELX_P HELX_P14 14 GLN A 267 ? SER A 274 ? GLN A 315 SER A 322 1 ? 8  
HELX_P HELX_P15 15 SER A 279 ? ILE A 289 ? SER A 327 ILE A 337 1 ? 11 
HELX_P HELX_P16 16 THR A 296 ? LEU A 304 ? THR A 344 LEU A 352 1 ? 9  
HELX_P HELX_P17 17 THR A 317 ? SER A 328 ? THR A 365 SER A 376 1 ? 12 
# 
_struct_conf_type.id          HELX_P 
_struct_conf_type.criteria    ? 
_struct_conf_type.reference   ? 
# 
loop_
_struct_conn.id 
_struct_conn.conn_type_id 
_struct_conn.pdbx_leaving_atom_flag 
_struct_conn.pdbx_PDB_id 
_struct_conn.ptnr1_label_asym_id 
_struct_conn.ptnr1_label_comp_id 
_struct_conn.ptnr1_label_seq_id 
_struct_conn.ptnr1_label_atom_id 
_struct_conn.pdbx_ptnr1_label_alt_id 
_struct_conn.pdbx_ptnr1_PDB_ins_code 
_struct_conn.pdbx_ptnr1_standard_comp_id 
_struct_conn.ptnr1_symmetry 
_struct_conn.ptnr2_label_asym_id 
_struct_conn.ptnr2_label_comp_id 
_struct_conn.ptnr2_label_seq_id 
_struct_conn.ptnr2_label_atom_id 
_struct_conn.pdbx_ptnr2_label_alt_id 
_struct_conn.pdbx_ptnr2_PDB_ins_code 
_struct_conn.ptnr1_auth_asym_id 
_struct_conn.ptnr1_auth_comp_id 
_struct_conn.ptnr1_auth_seq_id 
_struct_conn.ptnr2_auth_asym_id 
_struct_conn.ptnr2_auth_comp_id 
_struct_conn.ptnr2_auth_seq_id 
_struct_conn.ptnr2_symmetry 
_struct_conn.pdbx_ptnr3_label_atom_id 
_struct_conn.pdbx_ptnr3_label_seq_id 
_struct_conn.pdbx_ptnr3_label_comp_id 
_struct_conn.pdbx_ptnr3_label_asym_id 
_struct_conn.pdbx_ptnr3_label_alt_id 
_struct_conn.pdbx_ptnr3_PDB_ins_code 
_struct_conn.details 
_struct_conn.pdbx_dist_value 
_struct_conn.pdbx_value_order 
covale1 covale ? ? A CYS 23  SG A ? ? 1_555 D BME .   S2 A ? A CYS 24  A BME 395 1_555 ? ? ? ? ? ? ? 2.031 ? 
covale2 covale ? ? A CYS 23  SG B ? ? 1_555 D BME .   S2 B ? A CYS 24  A BME 395 1_555 ? ? ? ? ? ? ? 2.026 ? 
covale3 covale ? ? A ASN 138 C  ? ? ? 1_555 A CSO 139 N  ? ? A ASN 139 A CSO 140 1_555 ? ? ? ? ? ? ? 1.324 ? 
covale4 covale ? ? A CSO 139 C  ? ? ? 1_555 A GLY 140 N  ? ? A CSO 140 A GLY 141 1_555 ? ? ? ? ? ? ? 1.326 ? 
covale5 covale ? ? A THR 238 C  ? ? ? 1_555 A CSO 239 N  ? ? A THR 286 A CSO 287 1_555 ? ? ? ? ? ? ? 1.333 ? 
covale6 covale ? ? A CSO 239 C  ? ? ? 1_555 A ARG 240 N  ? ? A CSO 287 A ARG 288 1_555 ? ? ? ? ? ? ? 1.328 ? 
# 
_struct_conn_type.id          covale 
_struct_conn_type.criteria    ? 
_struct_conn_type.reference   ? 
# 
loop_
_struct_sheet.id 
_struct_sheet.type 
_struct_sheet.number_strands 
_struct_sheet.details 
A ? 8 ? 
B ? 3 ? 
# 
loop_
_struct_sheet_order.sheet_id 
_struct_sheet_order.range_id_1 
_struct_sheet_order.range_id_2 
_struct_sheet_order.offset 
_struct_sheet_order.sense 
A 1 2 ? parallel      
A 2 3 ? parallel      
A 3 4 ? parallel      
A 4 5 ? parallel      
A 5 6 ? anti-parallel 
A 6 7 ? anti-parallel 
A 7 8 ? parallel      
B 1 2 ? parallel      
B 2 3 ? anti-parallel 
# 
loop_
_struct_sheet_range.sheet_id 
_struct_sheet_range.id 
_struct_sheet_range.beg_label_comp_id 
_struct_sheet_range.beg_label_asym_id 
_struct_sheet_range.beg_label_seq_id 
_struct_sheet_range.pdbx_beg_PDB_ins_code 
_struct_sheet_range.end_label_comp_id 
_struct_sheet_range.end_label_asym_id 
_struct_sheet_range.end_label_seq_id 
_struct_sheet_range.pdbx_end_PDB_ins_code 
_struct_sheet_range.beg_auth_comp_id 
_struct_sheet_range.beg_auth_asym_id 
_struct_sheet_range.beg_auth_seq_id 
_struct_sheet_range.end_auth_comp_id 
_struct_sheet_range.end_auth_asym_id 
_struct_sheet_range.end_auth_seq_id 
A 1 LEU A 51  ? LEU A 52  ? LEU A 52  LEU A 53  
A 2 ALA A 26  ? ILE A 32  ? ALA A 27  ILE A 33  
A 3 LEU A 3   ? LEU A 8   ? LEU A 4   LEU A 9   
A 4 MET A 71  ? MET A 74  ? MET A 72  MET A 75  
A 5 TYR A 114 ? VAL A 120 ? TYR A 115 VAL A 121 
A 6 ARG A 161 ? LEU A 168 ? ARG A 162 LEU A 169 
A 7 PHE A 141 ? LEU A 148 ? PHE A 142 LEU A 149 
A 8 VAL A 181 ? LEU A 182 ? VAL A 182 LEU A 183 
B 1 ILE A 234 ? VAL A 235 ? ILE A 282 VAL A 283 
B 2 VAL A 259 ? GLN A 261 ? VAL A 307 GLN A 309 
B 3 LEU A 292 ? ARG A 293 ? LEU A 340 ARG A 341 
# 
loop_
_pdbx_struct_sheet_hbond.sheet_id 
_pdbx_struct_sheet_hbond.range_id_1 
_pdbx_struct_sheet_hbond.range_id_2 
_pdbx_struct_sheet_hbond.range_1_label_atom_id 
_pdbx_struct_sheet_hbond.range_1_label_comp_id 
_pdbx_struct_sheet_hbond.range_1_label_asym_id 
_pdbx_struct_sheet_hbond.range_1_label_seq_id 
_pdbx_struct_sheet_hbond.range_1_PDB_ins_code 
_pdbx_struct_sheet_hbond.range_1_auth_atom_id 
_pdbx_struct_sheet_hbond.range_1_auth_comp_id 
_pdbx_struct_sheet_hbond.range_1_auth_asym_id 
_pdbx_struct_sheet_hbond.range_1_auth_seq_id 
_pdbx_struct_sheet_hbond.range_2_label_atom_id 
_pdbx_struct_sheet_hbond.range_2_label_comp_id 
_pdbx_struct_sheet_hbond.range_2_label_asym_id 
_pdbx_struct_sheet_hbond.range_2_label_seq_id 
_pdbx_struct_sheet_hbond.range_2_PDB_ins_code 
_pdbx_struct_sheet_hbond.range_2_auth_atom_id 
_pdbx_struct_sheet_hbond.range_2_auth_comp_id 
_pdbx_struct_sheet_hbond.range_2_auth_asym_id 
_pdbx_struct_sheet_hbond.range_2_auth_seq_id 
A 1 2 N LEU A 52  ? N LEU A 53  O ALA A 31  ? O ALA A 32  
A 2 3 N GLN A 27  ? N GLN A 28  O LEU A 3   ? O LEU A 4   
A 3 4 N LEU A 6   ? N LEU A 7   O MET A 71  ? O MET A 72  
A 4 5 N ILE A 72  ? N ILE A 73  O TYR A 114 ? O TYR A 115 
A 5 6 O ASN A 119 ? O ASN A 120 N TYR A 162 ? N TYR A 163 
A 6 7 N LYS A 167 ? N LYS A 168 O GLN A 142 ? O GLN A 143 
A 7 8 O GLU A 145 ? O GLU A 146 N LEU A 182 ? N LEU A 183 
B 1 2 N VAL A 235 ? N VAL A 283 O VAL A 259 ? O VAL A 307 
B 2 3 N LEU A 260 ? N LEU A 308 O ARG A 293 ? O ARG A 341 
# 
loop_
_struct_site.id 
_struct_site.pdbx_evidence_code 
_struct_site.pdbx_auth_asym_id 
_struct_site.pdbx_auth_comp_id 
_struct_site.pdbx_auth_seq_id 
_struct_site.pdbx_auth_ins_code 
_struct_site.pdbx_num_residues 
_struct_site.details 
AC1 Software ? ? ? ? 7  'BINDING SITE FOR RESIDUE SO4 A 399' 
AC2 Software ? ? ? ? 22 'BINDING SITE FOR RESIDUE SAH A 392' 
AC3 Software ? ? ? ? 9  'BINDING SITE FOR RESIDUE BME A 395' 
AC4 Software ? ? ? ? 8  'BINDING SITE FOR RESIDUE GOL A 397' 
# 
loop_
_struct_site_gen.id 
_struct_site_gen.site_id 
_struct_site_gen.pdbx_num_res 
_struct_site_gen.label_comp_id 
_struct_site_gen.label_asym_id 
_struct_site_gen.label_seq_id 
_struct_site_gen.pdbx_auth_ins_code 
_struct_site_gen.auth_comp_id 
_struct_site_gen.auth_asym_id 
_struct_site_gen.auth_seq_id 
_struct_site_gen.label_atom_id 
_struct_site_gen.label_alt_id 
_struct_site_gen.symmetry 
_struct_site_gen.details 
1  AC1 7  THR A 60  ? THR A 61  . ? 1_555 ? 
2  AC1 7  LEU A 61  ? LEU A 62  . ? 1_555 ? 
3  AC1 7  HIS A 100 ? HIS A 101 . ? 1_555 ? 
4  AC1 7  ILE A 104 ? ILE A 105 . ? 1_555 ? 
5  AC1 7  ARG A 107 ? ARG A 108 . ? 1_555 ? 
6  AC1 7  LYS A 286 ? LYS A 334 . ? 1_554 ? 
7  AC1 7  HOH F .   ? HOH A 488 . ? 1_555 ? 
8  AC2 22 TYR A 9   ? TYR A 10  . ? 1_555 ? 
9  AC2 22 SER A 10  ? SER A 11  . ? 1_555 ? 
10 AC2 22 GLY A 11  ? GLY A 12  . ? 1_555 ? 
11 AC2 22 VAL A 12  ? VAL A 13  . ? 1_555 ? 
12 AC2 22 GLY A 14  ? GLY A 15  . ? 1_555 ? 
13 AC2 22 ASP A 33  ? ASP A 34  . ? 1_555 ? 
14 AC2 22 VAL A 34  ? VAL A 35  . ? 1_555 ? 
15 AC2 22 ASN A 35  ? ASN A 36  . ? 1_555 ? 
16 AC2 22 LYS A 54  ? LYS A 55  . ? 1_555 ? 
17 AC2 22 THR A 55  ? THR A 56  . ? 1_555 ? 
18 AC2 22 ILE A 56  ? ILE A 57  . ? 1_555 ? 
19 AC2 22 GLU A 57  ? GLU A 58  . ? 1_555 ? 
20 AC2 22 SER A 75  ? SER A 76  . ? 1_555 ? 
21 AC2 22 PRO A 77  ? PRO A 78  . ? 1_555 ? 
22 AC2 22 SER A 97  ? SER A 98  . ? 1_555 ? 
23 AC2 22 ASN A 327 ? ASN A 375 . ? 1_555 ? 
24 AC2 22 SER A 328 ? SER A 376 . ? 1_555 ? 
25 AC2 22 HOH F .   ? HOH A 414 . ? 1_555 ? 
26 AC2 22 HOH F .   ? HOH A 427 . ? 1_555 ? 
27 AC2 22 HOH F .   ? HOH A 459 . ? 1_555 ? 
28 AC2 22 HOH F .   ? HOH A 495 . ? 1_555 ? 
29 AC2 22 HOH F .   ? HOH A 657 . ? 1_555 ? 
30 AC3 9  HIS A 17  ? HIS A 18  . ? 6_665 ? 
31 AC3 9  ARG A 20  ? ARG A 21  . ? 6_665 ? 
32 AC3 9  ARG A 20  ? ARG A 21  . ? 1_555 ? 
33 AC3 9  GLU A 21  ? GLU A 22  . ? 1_555 ? 
34 AC3 9  CYS A 23  ? CYS A 24  . ? 1_555 ? 
35 AC3 9  ASN A 45  ? ASN A 46  . ? 6_665 ? 
36 AC3 9  PHE A 46  ? PHE A 47  . ? 6_665 ? 
37 AC3 9  GLU A 309 ? GLU A 357 . ? 6_665 ? 
38 AC3 9  HOH F .   ? HOH A 637 . ? 1_555 ? 
39 AC4 8  LEU A 231 ? LEU A 279 . ? 1_555 ? 
40 AC4 8  ASP A 233 ? ASP A 281 . ? 1_555 ? 
41 AC4 8  VAL A 243 ? VAL A 291 . ? 1_555 ? 
42 AC4 8  ILE A 253 ? ILE A 301 . ? 1_555 ? 
43 AC4 8  GLU A 254 ? GLU A 302 . ? 1_555 ? 
44 AC4 8  GLY A 255 ? GLY A 303 . ? 1_555 ? 
45 AC4 8  THR A 256 ? THR A 304 . ? 1_555 ? 
46 AC4 8  GLY A 257 ? GLY A 305 . ? 1_555 ? 
# 
_database_PDB_matrix.entry_id          1G55 
_database_PDB_matrix.origx[1][1]       1.000000 
_database_PDB_matrix.origx[1][2]       0.000000 
_database_PDB_matrix.origx[1][3]       0.000000 
_database_PDB_matrix.origx[2][1]       0.000000 
_database_PDB_matrix.origx[2][2]       1.000000 
_database_PDB_matrix.origx[2][3]       0.000000 
_database_PDB_matrix.origx[3][1]       0.000000 
_database_PDB_matrix.origx[3][2]       0.000000 
_database_PDB_matrix.origx[3][3]       1.000000 
_database_PDB_matrix.origx_vector[1]   0.00000 
_database_PDB_matrix.origx_vector[2]   0.00000 
_database_PDB_matrix.origx_vector[3]   0.00000 
# 
_atom_sites.entry_id                    1G55 
_atom_sites.fract_transf_matrix[1][1]   0.008584 
_atom_sites.fract_transf_matrix[1][2]   0.000000 
_atom_sites.fract_transf_matrix[1][3]   0.000000 
_atom_sites.fract_transf_matrix[2][1]   0.000000 
_atom_sites.fract_transf_matrix[2][2]   0.008584 
_atom_sites.fract_transf_matrix[2][3]   0.000000 
_atom_sites.fract_transf_matrix[3][1]   0.000000 
_atom_sites.fract_transf_matrix[3][2]   0.000000 
_atom_sites.fract_transf_matrix[3][3]   0.014327 
_atom_sites.fract_transf_vector[1]      0.00000 
_atom_sites.fract_transf_vector[2]      0.00000 
_atom_sites.fract_transf_vector[3]      0.00000 
# 
loop_
_atom_type.symbol 
C 
H 
N 
O 
S 
# 
loop_
_atom_site.group_PDB 
_atom_site.id 
_atom_site.type_symbol 
_atom_site.label_atom_id 
_atom_site.label_alt_id 
_atom_site.label_comp_id 
_atom_site.label_asym_id 
_atom_site.label_entity_id 
_atom_site.label_seq_id 
_atom_site.pdbx_PDB_ins_code 
_atom_site.Cartn_x 
_atom_site.Cartn_y 
_atom_site.Cartn_z 
_atom_site.occupancy 
_atom_site.B_iso_or_equiv 
_atom_site.pdbx_formal_charge 
_atom_site.auth_seq_id 
_atom_site.auth_comp_id 
_atom_site.auth_asym_id 
_atom_site.auth_atom_id 
_atom_site.pdbx_PDB_model_num 
ATOM   1    N N     . GLU A 1 1   ? 63.579 61.419 15.487 1.00 41.10 ? 2   GLU A N     1 
ATOM   2    C CA    . GLU A 1 1   ? 62.382 60.665 15.968 1.00 38.78 ? 2   GLU A CA    1 
ATOM   3    C C     . GLU A 1 1   ? 62.869 59.760 17.101 1.00 36.63 ? 2   GLU A C     1 
ATOM   4    O O     . GLU A 1 1   ? 64.052 59.406 17.128 1.00 36.56 ? 2   GLU A O     1 
ATOM   5    C CB    . GLU A 1 1   ? 61.780 59.835 14.824 1.00 39.08 ? 2   GLU A CB    1 
ATOM   6    N N     . PRO A 1 2   ? 61.979 59.406 18.056 1.00 32.82 ? 3   PRO A N     1 
ATOM   7    C CA    . PRO A 1 2   ? 62.341 58.546 19.187 1.00 29.50 ? 3   PRO A CA    1 
ATOM   8    C C     . PRO A 1 2   ? 62.708 57.130 18.767 1.00 26.02 ? 3   PRO A C     1 
ATOM   9    O O     . PRO A 1 2   ? 62.144 56.574 17.814 1.00 24.36 ? 3   PRO A O     1 
ATOM   10   C CB    . PRO A 1 2   ? 61.073 58.548 20.040 1.00 30.91 ? 3   PRO A CB    1 
ATOM   11   C CG    . PRO A 1 2   ? 59.985 58.631 19.011 1.00 34.71 ? 3   PRO A CG    1 
ATOM   12   C CD    . PRO A 1 2   ? 60.531 59.694 18.071 1.00 34.93 ? 3   PRO A CD    1 
ATOM   13   N N     . LEU A 1 3   ? 63.657 56.553 19.495 1.00 24.41 ? 4   LEU A N     1 
ATOM   14   C CA    . LEU A 1 3   ? 64.108 55.193 19.240 1.00 21.38 ? 4   LEU A CA    1 
ATOM   15   C C     . LEU A 1 3   ? 62.952 54.238 19.448 1.00 17.35 ? 4   LEU A C     1 
ATOM   16   O O     . LEU A 1 3   ? 62.129 54.434 20.341 1.00 16.98 ? 4   LEU A O     1 
ATOM   17   C CB    . LEU A 1 3   ? 65.242 54.803 20.191 1.00 21.30 ? 4   LEU A CB    1 
ATOM   18   C CG    . LEU A 1 3   ? 66.558 55.567 20.106 1.00 23.83 ? 4   LEU A CG    1 
ATOM   19   C CD1   . LEU A 1 3   ? 67.524 54.984 21.136 1.00 25.18 ? 4   LEU A CD1   1 
ATOM   20   C CD2   . LEU A 1 3   ? 67.118 55.469 18.692 1.00 22.91 ? 4   LEU A CD2   1 
ATOM   21   N N     . ARG A 1 4   ? 62.888 53.223 18.600 1.00 17.52 ? 5   ARG A N     1 
ATOM   22   C CA    . ARG A 1 4   ? 61.848 52.207 18.682 1.00 16.96 ? 5   ARG A CA    1 
ATOM   23   C C     . ARG A 1 4   ? 62.481 51.047 19.466 1.00 17.04 ? 5   ARG A C     1 
ATOM   24   O O     . ARG A 1 4   ? 63.463 50.427 19.026 1.00 16.42 ? 5   ARG A O     1 
ATOM   25   C CB    . ARG A 1 4   ? 61.392 51.780 17.279 1.00 15.47 ? 5   ARG A CB    1 
ATOM   26   C CG    . ARG A 1 4   ? 60.685 52.897 16.508 1.00 17.30 ? 5   ARG A CG    1 
ATOM   27   C CD    . ARG A 1 4   ? 60.370 52.511 15.049 1.00 12.37 ? 5   ARG A CD    1 
ATOM   28   N NE    . ARG A 1 4   ? 59.460 51.376 14.975 1.00 18.68 ? 5   ARG A NE    1 
ATOM   29   C CZ    . ARG A 1 4   ? 58.136 51.459 15.059 1.00 19.80 ? 5   ARG A CZ    1 
ATOM   30   N NH1   . ARG A 1 4   ? 57.396 50.358 14.995 1.00 22.65 ? 5   ARG A NH1   1 
ATOM   31   N NH2   . ARG A 1 4   ? 57.550 52.640 15.209 1.00 26.28 ? 5   ARG A NH2   1 
ATOM   32   N N     . VAL A 1 5   ? 61.959 50.827 20.672 1.00 17.61 ? 6   VAL A N     1 
ATOM   33   C CA    . VAL A 1 5   ? 62.473 49.804 21.573 1.00 15.45 ? 6   VAL A CA    1 
ATOM   34   C C     . VAL A 1 5   ? 61.687 48.483 21.609 1.00 13.84 ? 6   VAL A C     1 
ATOM   35   O O     . VAL A 1 5   ? 60.454 48.463 21.782 1.00 13.89 ? 6   VAL A O     1 
ATOM   36   C CB    . VAL A 1 5   ? 62.630 50.384 23.029 1.00 13.55 ? 6   VAL A CB    1 
ATOM   37   C CG1   . VAL A 1 5   ? 63.269 49.354 23.951 1.00 11.58 ? 6   VAL A CG1   1 
ATOM   38   C CG2   . VAL A 1 5   ? 63.475 51.649 23.010 1.00 10.52 ? 6   VAL A CG2   1 
ATOM   39   N N     . LEU A 1 6   ? 62.400 47.387 21.379 1.00 12.67 ? 7   LEU A N     1 
ATOM   40   C CA    . LEU A 1 6   ? 61.807 46.057 21.444 1.00 11.79 ? 7   LEU A CA    1 
ATOM   41   C C     . LEU A 1 6   ? 62.162 45.523 22.830 1.00 12.87 ? 7   LEU A C     1 
ATOM   42   O O     . LEU A 1 6   ? 63.354 45.477 23.190 1.00 12.01 ? 7   LEU A O     1 
ATOM   43   C CB    . LEU A 1 6   ? 62.402 45.145 20.369 1.00 12.67 ? 7   LEU A CB    1 
ATOM   44   C CG    . LEU A 1 6   ? 61.922 43.690 20.364 1.00 12.25 ? 7   LEU A CG    1 
ATOM   45   C CD1   . LEU A 1 6   ? 60.422 43.613 20.133 1.00 13.17 ? 7   LEU A CD1   1 
ATOM   46   C CD2   . LEU A 1 6   ? 62.648 42.942 19.283 1.00 12.64 ? 7   LEU A CD2   1 
ATOM   47   N N     . GLU A 1 7   ? 61.150 45.133 23.613 1.00 13.09 ? 8   GLU A N     1 
ATOM   48   C CA    . GLU A 1 7   ? 61.364 44.606 24.964 1.00 12.23 ? 8   GLU A CA    1 
ATOM   49   C C     . GLU A 1 7   ? 61.037 43.103 24.989 1.00 9.98  ? 8   GLU A C     1 
ATOM   50   O O     . GLU A 1 7   ? 59.875 42.705 25.023 1.00 12.29 ? 8   GLU A O     1 
ATOM   51   C CB    . GLU A 1 7   ? 60.500 45.398 25.959 1.00 10.84 ? 8   GLU A CB    1 
ATOM   52   C CG    . GLU A 1 7   ? 60.789 45.140 27.426 1.00 9.26  ? 8   GLU A CG    1 
ATOM   53   C CD    . GLU A 1 7   ? 59.793 45.796 28.354 1.00 11.01 ? 8   GLU A CD    1 
ATOM   54   O OE1   . GLU A 1 7   ? 59.923 45.628 29.590 1.00 9.13  ? 8   GLU A OE1   1 
ATOM   55   O OE2   . GLU A 1 7   ? 58.878 46.484 27.858 1.00 13.02 ? 8   GLU A OE2   1 
ATOM   56   N N     . LEU A 1 8   ? 62.069 42.270 24.957 1.00 12.39 ? 9   LEU A N     1 
ATOM   57   C CA    . LEU A 1 8   ? 61.885 40.817 24.943 1.00 13.60 ? 9   LEU A CA    1 
ATOM   58   C C     . LEU A 1 8   ? 61.924 40.233 26.340 1.00 14.53 ? 9   LEU A C     1 
ATOM   59   O O     . LEU A 1 8   ? 62.688 40.696 27.193 1.00 15.29 ? 9   LEU A O     1 
ATOM   60   C CB    . LEU A 1 8   ? 62.956 40.153 24.073 1.00 15.25 ? 9   LEU A CB    1 
ATOM   61   C CG    . LEU A 1 8   ? 63.035 40.598 22.604 1.00 16.67 ? 9   LEU A CG    1 
ATOM   62   C CD1   . LEU A 1 8   ? 64.234 39.948 21.917 1.00 14.36 ? 9   LEU A CD1   1 
ATOM   63   C CD2   . LEU A 1 8   ? 61.737 40.262 21.894 1.00 13.19 ? 9   LEU A CD2   1 
ATOM   64   N N     . TYR A 1 9   ? 61.132 39.185 26.560 1.00 15.16 ? 10  TYR A N     1 
ATOM   65   C CA    . TYR A 1 9   ? 61.062 38.523 27.867 1.00 15.61 ? 10  TYR A CA    1 
ATOM   66   C C     . TYR A 1 9   ? 60.642 39.606 28.838 1.00 15.80 ? 10  TYR A C     1 
ATOM   67   O O     . TYR A 1 9   ? 61.208 39.729 29.927 1.00 17.46 ? 10  TYR A O     1 
ATOM   68   C CB    . TYR A 1 9   ? 62.445 37.980 28.267 1.00 15.86 ? 10  TYR A CB    1 
ATOM   69   C CG    . TYR A 1 9   ? 63.132 37.102 27.227 1.00 17.72 ? 10  TYR A CG    1 
ATOM   70   C CD1   . TYR A 1 9   ? 64.164 37.609 26.431 1.00 15.10 ? 10  TYR A CD1   1 
ATOM   71   C CD2   . TYR A 1 9   ? 62.758 35.761 27.052 1.00 16.75 ? 10  TYR A CD2   1 
ATOM   72   C CE1   . TYR A 1 9   ? 64.800 36.804 25.498 1.00 14.79 ? 10  TYR A CE1   1 
ATOM   73   C CE2   . TYR A 1 9   ? 63.397 34.951 26.114 1.00 14.42 ? 10  TYR A CE2   1 
ATOM   74   C CZ    . TYR A 1 9   ? 64.412 35.485 25.351 1.00 15.16 ? 10  TYR A CZ    1 
ATOM   75   O OH    . TYR A 1 9   ? 65.072 34.682 24.463 1.00 20.40 ? 10  TYR A OH    1 
ATOM   76   N N     . SER A 1 10  ? 59.621 40.366 28.447 1.00 15.92 ? 11  SER A N     1 
ATOM   77   C CA    . SER A 1 10  ? 59.148 41.516 29.210 1.00 13.63 ? 11  SER A CA    1 
ATOM   78   C C     . SER A 1 10  ? 58.745 41.388 30.678 1.00 15.14 ? 11  SER A C     1 
ATOM   79   O O     . SER A 1 10  ? 58.996 42.318 31.446 1.00 16.18 ? 11  SER A O     1 
ATOM   80   C CB    . SER A 1 10  ? 58.073 42.248 28.420 1.00 13.45 ? 11  SER A CB    1 
ATOM   81   O OG    . SER A 1 10  ? 57.023 41.375 28.059 1.00 14.98 ? 11  SER A OG    1 
ATOM   82   N N     . GLY A 1 11  ? 58.132 40.270 31.072 1.00 14.91 ? 12  GLY A N     1 
ATOM   83   C CA    . GLY A 1 11  ? 57.708 40.076 32.462 1.00 16.24 ? 12  GLY A CA    1 
ATOM   84   C C     . GLY A 1 11  ? 56.774 41.172 32.965 1.00 17.26 ? 12  GLY A C     1 
ATOM   85   O O     . GLY A 1 11  ? 55.787 41.483 32.297 1.00 17.04 ? 12  GLY A O     1 
ATOM   86   N N     . VAL A 1 12  ? 57.083 41.770 34.126 1.00 18.43 ? 13  VAL A N     1 
ATOM   87   C CA    . VAL A 1 12  ? 56.283 42.877 34.686 1.00 15.40 ? 13  VAL A CA    1 
ATOM   88   C C     . VAL A 1 12  ? 56.745 44.241 34.112 1.00 15.67 ? 13  VAL A C     1 
ATOM   89   O O     . VAL A 1 12  ? 56.281 45.309 34.527 1.00 15.33 ? 13  VAL A O     1 
ATOM   90   C CB    . VAL A 1 12  ? 56.290 42.895 36.247 1.00 15.40 ? 13  VAL A CB    1 
ATOM   91   C CG1   . VAL A 1 12  ? 55.768 41.583 36.788 1.00 14.21 ? 13  VAL A CG1   1 
ATOM   92   C CG2   . VAL A 1 12  ? 57.687 43.188 36.794 1.00 12.42 ? 13  VAL A CG2   1 
ATOM   93   N N     . GLY A 1 13  ? 57.694 44.190 33.177 1.00 16.05 ? 14  GLY A N     1 
ATOM   94   C CA    . GLY A 1 13  ? 58.168 45.393 32.524 1.00 13.24 ? 14  GLY A CA    1 
ATOM   95   C C     . GLY A 1 13  ? 59.278 46.191 33.152 1.00 13.70 ? 14  GLY A C     1 
ATOM   96   O O     . GLY A 1 13  ? 59.307 47.413 32.976 1.00 14.21 ? 14  GLY A O     1 
ATOM   97   N N     . GLY A 1 14  ? 60.198 45.521 33.848 1.00 12.12 ? 15  GLY A N     1 
ATOM   98   C CA    . GLY A 1 14  ? 61.322 46.218 34.452 1.00 12.84 ? 15  GLY A CA    1 
ATOM   99   C C     . GLY A 1 14  ? 62.132 47.013 33.427 1.00 11.59 ? 15  GLY A C     1 
ATOM   100  O O     . GLY A 1 14  ? 62.535 48.135 33.702 1.00 10.78 ? 15  GLY A O     1 
ATOM   101  N N     . MET A 1 15  ? 62.346 46.466 32.231 1.00 10.73 ? 16  MET A N     1 
ATOM   102  C CA    . MET A 1 15  ? 63.108 47.169 31.189 1.00 9.69  ? 16  MET A CA    1 
ATOM   103  C C     . MET A 1 15  ? 62.398 48.434 30.760 1.00 11.39 ? 16  MET A C     1 
ATOM   104  O O     . MET A 1 15  ? 63.025 49.465 30.545 1.00 12.25 ? 16  MET A O     1 
ATOM   105  C CB    . MET A 1 15  ? 63.332 46.271 29.965 1.00 9.83  ? 16  MET A CB    1 
ATOM   106  C CG    . MET A 1 15  ? 64.305 45.147 30.180 1.00 7.32  ? 16  MET A CG    1 
ATOM   107  S SD    . MET A 1 15  ? 65.980 45.721 30.582 1.00 12.66 ? 16  MET A SD    1 
ATOM   108  C CE    . MET A 1 15  ? 66.876 44.167 30.705 1.00 9.95  ? 16  MET A CE    1 
ATOM   109  N N     . HIS A 1 16  ? 61.084 48.346 30.595 1.00 12.52 ? 17  HIS A N     1 
ATOM   110  C CA    . HIS A 1 16  ? 60.290 49.511 30.202 1.00 12.33 ? 17  HIS A CA    1 
ATOM   111  C C     . HIS A 1 16  ? 60.377 50.591 31.297 1.00 12.49 ? 17  HIS A C     1 
ATOM   112  O O     . HIS A 1 16  ? 60.599 51.775 31.004 1.00 10.58 ? 17  HIS A O     1 
ATOM   113  C CB    . HIS A 1 16  ? 58.850 49.091 29.933 1.00 10.01 ? 17  HIS A CB    1 
ATOM   114  C CG    . HIS A 1 16  ? 58.010 50.137 29.280 1.00 9.55  ? 17  HIS A CG    1 
ATOM   115  N ND1   . HIS A 1 16  ? 56.829 49.855 28.637 1.00 10.00 ? 17  HIS A ND1   1 
ATOM   116  C CD2   . HIS A 1 16  ? 58.162 51.493 29.189 1.00 9.90  ? 17  HIS A CD2   1 
ATOM   117  C CE1   . HIS A 1 16  ? 56.285 50.968 28.179 1.00 11.15 ? 17  HIS A CE1   1 
ATOM   118  N NE2   . HIS A 1 16  ? 57.086 51.974 28.509 1.00 10.23 ? 17  HIS A NE2   1 
ATOM   119  N N     . HIS A 1 17  ? 60.230 50.191 32.558 1.00 11.75 ? 18  HIS A N     1 
ATOM   120  C CA    . HIS A 1 17  ? 60.348 51.154 33.651 1.00 11.68 ? 18  HIS A CA    1 
ATOM   121  C C     . HIS A 1 17  ? 61.730 51.819 33.657 1.00 10.89 ? 18  HIS A C     1 
ATOM   122  O O     . HIS A 1 17  ? 61.840 53.024 33.901 1.00 10.22 ? 18  HIS A O     1 
ATOM   123  C CB    . HIS A 1 17  ? 60.055 50.491 34.994 1.00 11.89 ? 18  HIS A CB    1 
ATOM   124  C CG    . HIS A 1 17  ? 58.603 50.187 35.221 1.00 11.52 ? 18  HIS A CG    1 
ATOM   125  N ND1   . HIS A 1 17  ? 57.647 51.177 35.387 1.00 11.81 ? 18  HIS A ND1   1 
ATOM   126  C CD2   . HIS A 1 17  ? 57.952 49.018 35.347 1.00 12.05 ? 18  HIS A CD2   1 
ATOM   127  C CE1   . HIS A 1 17  ? 56.475 50.618 35.609 1.00 10.56 ? 18  HIS A CE1   1 
ATOM   128  N NE2   . HIS A 1 17  ? 56.624 49.310 35.587 1.00 12.77 ? 18  HIS A NE2   1 
ATOM   129  N N     . ALA A 1 18  ? 62.773 51.038 33.361 1.00 10.27 ? 19  ALA A N     1 
ATOM   130  C CA    . ALA A 1 18  ? 64.152 51.538 33.297 1.00 10.68 ? 19  ALA A CA    1 
ATOM   131  C C     . ALA A 1 18  ? 64.304 52.512 32.145 1.00 9.49  ? 19  ALA A C     1 
ATOM   132  O O     . ALA A 1 18  ? 64.994 53.514 32.280 1.00 10.52 ? 19  ALA A O     1 
ATOM   133  C CB    . ALA A 1 18  ? 65.132 50.399 33.129 1.00 7.68  ? 19  ALA A CB    1 
ATOM   134  N N     . LEU A 1 19  ? 63.668 52.205 31.017 1.00 10.77 ? 20  LEU A N     1 
ATOM   135  C CA    . LEU A 1 19  ? 63.711 53.070 29.830 1.00 12.29 ? 20  LEU A CA    1 
ATOM   136  C C     . LEU A 1 19  ? 63.113 54.448 30.130 1.00 11.92 ? 20  LEU A C     1 
ATOM   137  O O     . LEU A 1 19  ? 63.670 55.483 29.730 1.00 13.35 ? 20  LEU A O     1 
ATOM   138  C CB    . LEU A 1 19  ? 62.970 52.425 28.650 1.00 12.53 ? 20  LEU A CB    1 
ATOM   139  C CG    . LEU A 1 19  ? 63.061 53.183 27.312 1.00 12.62 ? 20  LEU A CG    1 
ATOM   140  C CD1   . LEU A 1 19  ? 64.500 53.167 26.767 1.00 10.90 ? 20  LEU A CD1   1 
ATOM   141  C CD2   . LEU A 1 19  ? 62.106 52.547 26.317 1.00 11.29 ? 20  LEU A CD2   1 
ATOM   142  N N     . ARG A 1 20  ? 61.992 54.466 30.842 1.00 12.83 ? 21  ARG A N     1 
ATOM   143  C CA    . ARG A 1 20  ? 61.340 55.720 31.219 1.00 12.06 ? 21  ARG A CA    1 
ATOM   144  C C     . ARG A 1 20  ? 62.212 56.527 32.173 1.00 12.91 ? 21  ARG A C     1 
ATOM   145  O O     . ARG A 1 20  ? 62.372 57.723 31.987 1.00 14.50 ? 21  ARG A O     1 
ATOM   146  C CB    . ARG A 1 20  ? 59.978 55.442 31.832 1.00 11.99 ? 21  ARG A CB    1 
ATOM   147  C CG    . ARG A 1 20  ? 58.964 54.892 30.839 1.00 10.71 ? 21  ARG A CG    1 
ATOM   148  C CD    . ARG A 1 20  ? 57.715 54.368 31.554 1.00 14.99 ? 21  ARG A CD    1 
ATOM   149  N NE    . ARG A 1 20  ? 57.218 55.300 32.575 1.00 18.06 ? 21  ARG A NE    1 
ATOM   150  C CZ    . ARG A 1 20  ? 56.486 56.381 32.328 1.00 17.10 ? 21  ARG A CZ    1 
ATOM   151  N NH1   . ARG A 1 20  ? 56.147 56.680 31.090 1.00 20.77 ? 21  ARG A NH1   1 
ATOM   152  N NH2   . ARG A 1 20  ? 56.128 57.186 33.317 1.00 18.00 ? 21  ARG A NH2   1 
ATOM   153  N N     . GLU A 1 21  ? 62.854 55.863 33.137 1.00 14.18 ? 22  GLU A N     1 
ATOM   154  C CA    . GLU A 1 21  ? 63.731 56.545 34.095 1.00 12.78 ? 22  GLU A CA    1 
ATOM   155  C C     . GLU A 1 21  ? 64.985 57.129 33.438 1.00 15.01 ? 22  GLU A C     1 
ATOM   156  O O     . GLU A 1 21  ? 65.452 58.193 33.845 1.00 13.79 ? 22  GLU A O     1 
ATOM   157  C CB    . GLU A 1 21  ? 64.160 55.606 35.241 1.00 12.96 ? 22  GLU A CB    1 
ATOM   158  C CG    . GLU A 1 21  ? 65.046 56.283 36.321 1.00 11.73 ? 22  GLU A CG    1 
ATOM   159  C CD    . GLU A 1 21  ? 65.520 55.344 37.418 1.00 14.68 ? 22  GLU A CD    1 
ATOM   160  O OE1   . GLU A 1 21  ? 64.817 54.357 37.724 1.00 19.50 ? 22  GLU A OE1   1 
ATOM   161  O OE2   . GLU A 1 21  ? 66.609 55.588 37.972 1.00 18.42 ? 22  GLU A OE2   1 
ATOM   162  N N     . SER A 1 22  ? 65.528 56.434 32.432 1.00 16.36 ? 23  SER A N     1 
ATOM   163  C CA    . SER A 1 22  ? 66.731 56.890 31.722 1.00 14.80 ? 23  SER A CA    1 
ATOM   164  C C     . SER A 1 22  ? 66.567 58.272 31.050 1.00 15.34 ? 23  SER A C     1 
ATOM   165  O O     . SER A 1 22  ? 67.568 58.974 30.814 1.00 15.91 ? 23  SER A O     1 
ATOM   166  C CB    . SER A 1 22  ? 67.171 55.844 30.688 1.00 14.15 ? 23  SER A CB    1 
ATOM   167  O OG    . SER A 1 22  ? 66.293 55.840 29.573 1.00 15.59 ? 23  SER A OG    1 
ATOM   168  N N     . CYS A 1 23  ? 65.318 58.645 30.743 1.00 14.87 ? 24  CYS A N     1 
ATOM   169  C CA    . CYS A 1 23  ? 64.980 59.929 30.119 1.00 16.15 ? 24  CYS A CA    1 
ATOM   170  C C     . CYS A 1 23  ? 65.373 60.041 28.647 1.00 16.76 ? 24  CYS A C     1 
ATOM   171  O O     . CYS A 1 23  ? 65.289 61.122 28.074 1.00 18.82 ? 24  CYS A O     1 
ATOM   172  C CB    A CYS A 1 23  ? 65.604 61.071 30.922 0.50 16.69 ? 24  CYS A CB    1 
ATOM   173  C CB    B CYS A 1 23  ? 65.652 61.121 30.836 0.50 17.33 ? 24  CYS A CB    1 
ATOM   174  S SG    A CYS A 1 23  ? 64.573 62.558 30.958 0.50 18.08 ? 24  CYS A SG    1 
ATOM   175  S SG    B CYS A 1 23  ? 65.559 61.218 32.648 0.50 20.29 ? 24  CYS A SG    1 
ATOM   176  N N     . ILE A 1 24  ? 65.866 58.958 28.046 1.00 17.56 ? 25  ILE A N     1 
ATOM   177  C CA    . ILE A 1 24  ? 66.285 58.992 26.640 1.00 16.92 ? 25  ILE A CA    1 
ATOM   178  C C     . ILE A 1 24  ? 65.064 58.992 25.722 1.00 16.48 ? 25  ILE A C     1 
ATOM   179  O O     . ILE A 1 24  ? 64.027 58.461 26.106 1.00 19.52 ? 25  ILE A O     1 
ATOM   180  C CB    . ILE A 1 24  ? 67.261 57.810 26.283 1.00 15.22 ? 25  ILE A CB    1 
ATOM   181  C CG1   . ILE A 1 24  ? 66.550 56.464 26.300 1.00 15.20 ? 25  ILE A CG1   1 
ATOM   182  C CG2   . ILE A 1 24  ? 68.436 57.765 27.264 1.00 13.62 ? 25  ILE A CG2   1 
ATOM   183  C CD1   . ILE A 1 24  ? 67.285 55.442 25.474 1.00 13.78 ? 25  ILE A CD1   1 
ATOM   184  N N     . PRO A 1 25  ? 65.160 59.623 24.519 1.00 18.18 ? 26  PRO A N     1 
ATOM   185  C CA    . PRO A 1 25  ? 64.074 59.709 23.526 1.00 17.10 ? 26  PRO A CA    1 
ATOM   186  C C     . PRO A 1 25  ? 63.805 58.331 22.977 1.00 17.03 ? 26  PRO A C     1 
ATOM   187  O O     . PRO A 1 25  ? 64.407 57.942 21.980 1.00 17.27 ? 26  PRO A O     1 
ATOM   188  C CB    . PRO A 1 25  ? 64.688 60.564 22.411 1.00 15.55 ? 26  PRO A CB    1 
ATOM   189  C CG    . PRO A 1 25  ? 65.758 61.297 23.069 1.00 16.89 ? 26  PRO A CG    1 
ATOM   190  C CD    . PRO A 1 25  ? 66.362 60.285 23.989 1.00 15.95 ? 26  PRO A CD    1 
ATOM   191  N N     . ALA A 1 26  ? 62.884 57.600 23.586 1.00 18.61 ? 27  ALA A N     1 
ATOM   192  C CA    . ALA A 1 26  ? 62.613 56.241 23.133 1.00 17.49 ? 27  ALA A CA    1 
ATOM   193  C C     . ALA A 1 26  ? 61.275 55.797 23.619 1.00 18.29 ? 27  ALA A C     1 
ATOM   194  O O     . ALA A 1 26  ? 60.767 56.320 24.603 1.00 21.18 ? 27  ALA A O     1 
ATOM   195  C CB    . ALA A 1 26  ? 63.677 55.296 23.674 1.00 18.55 ? 27  ALA A CB    1 
ATOM   196  N N     . GLN A 1 27  ? 60.705 54.821 22.932 1.00 18.24 ? 28  GLN A N     1 
ATOM   197  C CA    . GLN A 1 27  ? 59.434 54.286 23.335 1.00 18.39 ? 28  GLN A CA    1 
ATOM   198  C C     . GLN A 1 27  ? 59.403 52.805 22.953 1.00 18.12 ? 28  GLN A C     1 
ATOM   199  O O     . GLN A 1 27  ? 60.011 52.398 21.947 1.00 18.01 ? 28  GLN A O     1 
ATOM   200  C CB    . GLN A 1 27  ? 58.295 55.078 22.691 1.00 22.60 ? 28  GLN A CB    1 
ATOM   201  C CG    . GLN A 1 27  ? 57.859 54.591 21.317 1.00 30.33 ? 28  GLN A CG    1 
ATOM   202  C CD    . GLN A 1 27  ? 56.362 54.345 21.257 1.00 33.29 ? 28  GLN A CD    1 
ATOM   203  O OE1   . GLN A 1 27  ? 55.605 54.836 22.100 1.00 33.89 ? 28  GLN A OE1   1 
ATOM   204  N NE2   . GLN A 1 27  ? 55.926 53.600 20.250 1.00 37.60 ? 28  GLN A NE2   1 
ATOM   205  H HE21  . GLN A 1 27  ? 56.582 53.256 19.614 1.00 0.00  ? 28  GLN A HE21  1 
ATOM   206  H HE22  . GLN A 1 27  ? 54.963 53.438 20.213 1.00 0.00  ? 28  GLN A HE22  1 
ATOM   207  N N     . VAL A 1 28  ? 58.757 51.996 23.793 1.00 17.70 ? 29  VAL A N     1 
ATOM   208  C CA    . VAL A 1 28  ? 58.632 50.559 23.556 1.00 15.00 ? 29  VAL A CA    1 
ATOM   209  C C     . VAL A 1 28  ? 57.596 50.313 22.462 1.00 16.05 ? 29  VAL A C     1 
ATOM   210  O O     . VAL A 1 28  ? 56.434 50.678 22.609 1.00 17.24 ? 29  VAL A O     1 
ATOM   211  C CB    . VAL A 1 28  ? 58.224 49.800 24.841 1.00 12.22 ? 29  VAL A CB    1 
ATOM   212  C CG1   . VAL A 1 28  ? 58.049 48.338 24.560 1.00 9.61  ? 29  VAL A CG1   1 
ATOM   213  C CG2   . VAL A 1 28  ? 59.313 49.936 25.881 1.00 11.71 ? 29  VAL A CG2   1 
ATOM   214  N N     . VAL A 1 29  ? 58.036 49.744 21.348 1.00 15.93 ? 30  VAL A N     1 
ATOM   215  C CA    . VAL A 1 29  ? 57.140 49.446 20.240 1.00 17.43 ? 30  VAL A CA    1 
ATOM   216  C C     . VAL A 1 29  ? 56.520 48.060 20.395 1.00 18.06 ? 30  VAL A C     1 
ATOM   217  O O     . VAL A 1 29  ? 55.420 47.807 19.897 1.00 18.14 ? 30  VAL A O     1 
ATOM   218  C CB    . VAL A 1 29  ? 57.841 49.585 18.882 1.00 15.00 ? 30  VAL A CB    1 
ATOM   219  C CG1   . VAL A 1 29  ? 58.211 51.022 18.675 1.00 16.10 ? 30  VAL A CG1   1 
ATOM   220  C CG2   . VAL A 1 29  ? 59.069 48.681 18.797 1.00 14.71 ? 30  VAL A CG2   1 
ATOM   221  N N     . ALA A 1 30  ? 57.233 47.160 21.064 1.00 17.17 ? 31  ALA A N     1 
ATOM   222  C CA    . ALA A 1 30  ? 56.710 45.828 21.319 1.00 15.67 ? 31  ALA A CA    1 
ATOM   223  C C     . ALA A 1 30  ? 57.369 45.186 22.526 1.00 15.35 ? 31  ALA A C     1 
ATOM   224  O O     . ALA A 1 30  ? 58.579 45.247 22.688 1.00 16.06 ? 31  ALA A O     1 
ATOM   225  C CB    . ALA A 1 30  ? 56.851 44.928 20.108 1.00 17.30 ? 31  ALA A CB    1 
ATOM   226  N N     . ALA A 1 31  ? 56.535 44.685 23.423 1.00 15.38 ? 32  ALA A N     1 
ATOM   227  C CA    . ALA A 1 31  ? 56.976 43.961 24.604 1.00 17.54 ? 32  ALA A CA    1 
ATOM   228  C C     . ALA A 1 31  ? 56.565 42.504 24.277 1.00 16.26 ? 32  ALA A C     1 
ATOM   229  O O     . ALA A 1 31  ? 55.464 42.297 23.759 1.00 18.19 ? 32  ALA A O     1 
ATOM   230  C CB    . ALA A 1 31  ? 56.226 44.473 25.842 1.00 14.04 ? 32  ALA A CB    1 
ATOM   231  N N     . ILE A 1 32  ? 57.428 41.510 24.512 1.00 15.27 ? 33  ILE A N     1 
ATOM   232  C CA    . ILE A 1 32  ? 57.047 40.122 24.205 1.00 14.78 ? 33  ILE A CA    1 
ATOM   233  C C     . ILE A 1 32  ? 57.277 39.146 25.356 1.00 14.91 ? 33  ILE A C     1 
ATOM   234  O O     . ILE A 1 32  ? 58.381 39.091 25.919 1.00 14.32 ? 33  ILE A O     1 
ATOM   235  C CB    . ILE A 1 32  ? 57.790 39.552 22.952 1.00 14.70 ? 33  ILE A CB    1 
ATOM   236  C CG1   . ILE A 1 32  ? 57.804 40.573 21.808 1.00 15.63 ? 33  ILE A CG1   1 
ATOM   237  C CG2   . ILE A 1 32  ? 57.135 38.220 22.502 1.00 13.59 ? 33  ILE A CG2   1 
ATOM   238  C CD1   . ILE A 1 32  ? 58.424 40.045 20.513 1.00 19.01 ? 33  ILE A CD1   1 
ATOM   239  N N     . ASP A 1 33  ? 56.252 38.355 25.673 1.00 14.25 ? 34  ASP A N     1 
ATOM   240  C CA    . ASP A 1 33  ? 56.330 37.346 26.736 1.00 17.06 ? 34  ASP A CA    1 
ATOM   241  C C     . ASP A 1 33  ? 55.160 36.353 26.584 1.00 15.39 ? 34  ASP A C     1 
ATOM   242  O O     . ASP A 1 33  ? 54.075 36.751 26.159 1.00 18.33 ? 34  ASP A O     1 
ATOM   243  C CB    . ASP A 1 33  ? 56.258 38.044 28.108 1.00 16.27 ? 34  ASP A CB    1 
ATOM   244  C CG    . ASP A 1 33  ? 56.801 37.190 29.242 1.00 17.05 ? 34  ASP A CG    1 
ATOM   245  O OD1   . ASP A 1 33  ? 57.699 37.668 29.958 1.00 19.81 ? 34  ASP A OD1   1 
ATOM   246  O OD2   . ASP A 1 33  ? 56.336 36.059 29.437 1.00 16.65 ? 34  ASP A OD2   1 
ATOM   247  N N     . VAL A 1 34  ? 55.370 35.077 26.909 1.00 18.50 ? 35  VAL A N     1 
ATOM   248  C CA    . VAL A 1 34  ? 54.276 34.075 26.823 1.00 21.02 ? 35  VAL A CA    1 
ATOM   249  C C     . VAL A 1 34  ? 53.457 33.938 28.107 1.00 20.88 ? 35  VAL A C     1 
ATOM   250  O O     . VAL A 1 34  ? 52.297 33.511 28.073 1.00 20.49 ? 35  VAL A O     1 
ATOM   251  C CB    . VAL A 1 34  ? 54.737 32.622 26.465 1.00 20.72 ? 35  VAL A CB    1 
ATOM   252  C CG1   . VAL A 1 34  ? 54.786 32.423 24.987 1.00 22.36 ? 35  VAL A CG1   1 
ATOM   253  C CG2   . VAL A 1 34  ? 56.061 32.274 27.124 1.00 21.49 ? 35  VAL A CG2   1 
ATOM   254  N N     . ASN A 1 35  ? 54.081 34.270 29.235 1.00 20.86 ? 36  ASN A N     1 
ATOM   255  C CA    . ASN A 1 35  ? 53.438 34.161 30.535 1.00 20.84 ? 36  ASN A CA    1 
ATOM   256  C C     . ASN A 1 35  ? 52.233 35.067 30.679 1.00 20.72 ? 36  ASN A C     1 
ATOM   257  O O     . ASN A 1 35  ? 52.390 36.275 30.827 1.00 19.26 ? 36  ASN A O     1 
ATOM   258  C CB    . ASN A 1 35  ? 54.421 34.470 31.649 1.00 24.15 ? 36  ASN A CB    1 
ATOM   259  C CG    . ASN A 1 35  ? 53.840 34.171 33.024 1.00 28.77 ? 36  ASN A CG    1 
ATOM   260  O OD1   . ASN A 1 35  ? 53.505 35.070 33.776 1.00 33.49 ? 36  ASN A OD1   1 
ATOM   261  N ND2   . ASN A 1 35  ? 53.667 32.908 33.325 1.00 31.76 ? 36  ASN A ND2   1 
ATOM   262  H HD21  . ASN A 1 35  ? 53.851 32.255 32.629 1.00 0.00  ? 36  ASN A HD21  1 
ATOM   263  H HD22  . ASN A 1 35  ? 53.388 32.780 34.253 1.00 0.00  ? 36  ASN A HD22  1 
ATOM   264  N N     . THR A 1 36  ? 51.038 34.480 30.704 1.00 21.00 ? 37  THR A N     1 
ATOM   265  C CA    . THR A 1 36  ? 49.798 35.259 30.812 1.00 21.86 ? 37  THR A CA    1 
ATOM   266  C C     . THR A 1 36  ? 49.660 36.023 32.120 1.00 20.30 ? 37  THR A C     1 
ATOM   267  O O     . THR A 1 36  ? 49.011 37.054 32.152 1.00 20.64 ? 37  THR A O     1 
ATOM   268  C CB    . THR A 1 36  ? 48.524 34.397 30.583 1.00 23.07 ? 37  THR A CB    1 
ATOM   269  O OG1   . THR A 1 36  ? 48.445 33.394 31.600 1.00 27.18 ? 37  THR A OG1   1 
ATOM   270  C CG2   . THR A 1 36  ? 48.555 33.714 29.200 1.00 19.44 ? 37  THR A CG2   1 
ATOM   271  N N     . VAL A 1 37  ? 50.270 35.532 33.192 1.00 18.89 ? 38  VAL A N     1 
ATOM   272  C CA    . VAL A 1 37  ? 50.207 36.217 34.474 1.00 18.61 ? 38  VAL A CA    1 
ATOM   273  C C     . VAL A 1 37  ? 51.089 37.480 34.433 1.00 17.76 ? 38  VAL A C     1 
ATOM   274  O O     . VAL A 1 37  ? 50.669 38.563 34.847 1.00 16.80 ? 38  VAL A O     1 
ATOM   275  C CB    . VAL A 1 37  ? 50.636 35.278 35.625 1.00 21.17 ? 38  VAL A CB    1 
ATOM   276  C CG1   . VAL A 1 37  ? 50.546 35.997 36.955 1.00 20.93 ? 38  VAL A CG1   1 
ATOM   277  C CG2   . VAL A 1 37  ? 49.740 34.021 35.640 1.00 22.38 ? 38  VAL A CG2   1 
ATOM   278  N N     . ALA A 1 38  ? 52.295 37.350 33.896 1.00 18.04 ? 39  ALA A N     1 
ATOM   279  C CA    . ALA A 1 38  ? 53.201 38.492 33.771 1.00 15.96 ? 39  ALA A CA    1 
ATOM   280  C C     . ALA A 1 38  ? 52.562 39.551 32.878 1.00 17.09 ? 39  ALA A C     1 
ATOM   281  O O     . ALA A 1 38  ? 52.563 40.740 33.215 1.00 17.80 ? 39  ALA A O     1 
ATOM   282  C CB    . ALA A 1 38  ? 54.519 38.053 33.183 1.00 17.44 ? 39  ALA A CB    1 
ATOM   283  N N     . ASN A 1 39  ? 51.943 39.097 31.784 1.00 17.77 ? 40  ASN A N     1 
ATOM   284  C CA    . ASN A 1 39  ? 51.293 39.976 30.805 1.00 16.73 ? 40  ASN A CA    1 
ATOM   285  C C     . ASN A 1 39  ? 50.132 40.789 31.362 1.00 16.89 ? 40  ASN A C     1 
ATOM   286  O O     . ASN A 1 39  ? 49.940 41.932 30.952 1.00 18.07 ? 40  ASN A O     1 
ATOM   287  C CB    . ASN A 1 39  ? 50.844 39.196 29.562 1.00 16.14 ? 40  ASN A CB    1 
ATOM   288  C CG    . ASN A 1 39  ? 52.013 38.643 28.754 1.00 16.06 ? 40  ASN A CG    1 
ATOM   289  O OD1   . ASN A 1 39  ? 53.151 39.074 28.911 1.00 16.28 ? 40  ASN A OD1   1 
ATOM   290  N ND2   . ASN A 1 39  ? 51.733 37.676 27.890 1.00 16.23 ? 40  ASN A ND2   1 
ATOM   291  H HD21  . ASN A 1 39  ? 50.815 37.354 27.808 1.00 0.00  ? 40  ASN A HD21  1 
ATOM   292  H HD22  . ASN A 1 39  ? 52.485 37.335 27.356 1.00 0.00  ? 40  ASN A HD22  1 
ATOM   293  N N     . GLU A 1 40  ? 49.352 40.208 32.277 1.00 19.51 ? 41  GLU A N     1 
ATOM   294  C CA    . GLU A 1 40  ? 48.231 40.927 32.891 1.00 19.45 ? 41  GLU A CA    1 
ATOM   295  C C     . GLU A 1 40  ? 48.803 42.081 33.737 1.00 19.22 ? 41  GLU A C     1 
ATOM   296  O O     . GLU A 1 40  ? 48.201 43.154 33.826 1.00 20.88 ? 41  GLU A O     1 
ATOM   297  C CB    . GLU A 1 40  ? 47.400 40.021 33.811 1.00 21.64 ? 41  GLU A CB    1 
ATOM   298  C CG    . GLU A 1 40  ? 46.763 38.766 33.225 1.00 24.94 ? 41  GLU A CG    1 
ATOM   299  C CD    . GLU A 1 40  ? 46.085 37.917 34.323 1.00 32.01 ? 41  GLU A CD    1 
ATOM   300  O OE1   . GLU A 1 40  ? 45.239 38.486 35.055 1.00 37.50 ? 41  GLU A OE1   1 
ATOM   301  O OE2   . GLU A 1 40  ? 46.404 36.707 34.487 1.00 32.59 ? 41  GLU A OE2   1 
ATOM   302  N N     . VAL A 1 41  ? 49.954 41.847 34.367 1.00 18.00 ? 42  VAL A N     1 
ATOM   303  C CA    . VAL A 1 41  ? 50.601 42.865 35.196 1.00 18.61 ? 42  VAL A CA    1 
ATOM   304  C C     . VAL A 1 41  ? 51.201 43.944 34.292 1.00 17.51 ? 42  VAL A C     1 
ATOM   305  O O     . VAL A 1 41  ? 51.085 45.140 34.575 1.00 16.75 ? 42  VAL A O     1 
ATOM   306  C CB    . VAL A 1 41  ? 51.724 42.265 36.100 1.00 18.12 ? 42  VAL A CB    1 
ATOM   307  C CG1   . VAL A 1 41  ? 52.405 43.373 36.910 1.00 16.38 ? 42  VAL A CG1   1 
ATOM   308  C CG2   . VAL A 1 41  ? 51.144 41.228 37.033 1.00 16.55 ? 42  VAL A CG2   1 
ATOM   309  N N     . TYR A 1 42  ? 51.862 43.510 33.220 1.00 17.83 ? 43  TYR A N     1 
ATOM   310  C CA    . TYR A 1 42  ? 52.460 44.431 32.263 1.00 16.98 ? 43  TYR A CA    1 
ATOM   311  C C     . TYR A 1 42  ? 51.365 45.369 31.679 1.00 18.15 ? 43  TYR A C     1 
ATOM   312  O O     . TYR A 1 42  ? 51.482 46.596 31.789 1.00 17.31 ? 43  TYR A O     1 
ATOM   313  C CB    . TYR A 1 42  ? 53.184 43.651 31.143 1.00 12.67 ? 43  TYR A CB    1 
ATOM   314  C CG    . TYR A 1 42  ? 54.028 44.535 30.247 1.00 12.61 ? 43  TYR A CG    1 
ATOM   315  C CD1   . TYR A 1 42  ? 55.415 44.569 30.379 1.00 13.45 ? 43  TYR A CD1   1 
ATOM   316  C CD2   . TYR A 1 42  ? 53.435 45.386 29.299 1.00 12.41 ? 43  TYR A CD2   1 
ATOM   317  C CE1   . TYR A 1 42  ? 56.197 45.439 29.599 1.00 12.57 ? 43  TYR A CE1   1 
ATOM   318  C CE2   . TYR A 1 42  ? 54.201 46.242 28.521 1.00 13.81 ? 43  TYR A CE2   1 
ATOM   319  C CZ    . TYR A 1 42  ? 55.580 46.271 28.679 1.00 14.06 ? 43  TYR A CZ    1 
ATOM   320  O OH    . TYR A 1 42  ? 56.337 47.135 27.934 1.00 14.30 ? 43  TYR A OH    1 
ATOM   321  N N     . LYS A 1 43  ? 50.297 44.787 31.113 1.00 17.61 ? 44  LYS A N     1 
ATOM   322  C CA    . LYS A 1 43  ? 49.186 45.538 30.514 1.00 16.03 ? 44  LYS A CA    1 
ATOM   323  C C     . LYS A 1 43  ? 48.547 46.482 31.511 1.00 17.37 ? 44  LYS A C     1 
ATOM   324  O O     . LYS A 1 43  ? 48.219 47.624 31.196 1.00 21.02 ? 44  LYS A O     1 
ATOM   325  C CB    . LYS A 1 43  ? 48.133 44.573 29.957 1.00 16.25 ? 44  LYS A CB    1 
ATOM   326  N N     . TYR A 1 44  ? 48.371 46.000 32.730 1.00 18.71 ? 45  TYR A N     1 
ATOM   327  C CA    . TYR A 1 44  ? 47.790 46.797 33.799 1.00 17.91 ? 45  TYR A CA    1 
ATOM   328  C C     . TYR A 1 44  ? 48.575 48.103 34.007 1.00 18.18 ? 45  TYR A C     1 
ATOM   329  O O     . TYR A 1 44  ? 47.982 49.170 34.171 1.00 19.75 ? 45  TYR A O     1 
ATOM   330  C CB    . TYR A 1 44  ? 47.769 45.957 35.084 1.00 20.97 ? 45  TYR A CB    1 
ATOM   331  C CG    . TYR A 1 44  ? 47.241 46.652 36.316 1.00 23.59 ? 45  TYR A CG    1 
ATOM   332  C CD1   . TYR A 1 44  ? 45.870 46.706 36.574 1.00 26.87 ? 45  TYR A CD1   1 
ATOM   333  C CD2   . TYR A 1 44  ? 48.107 47.256 37.229 1.00 23.79 ? 45  TYR A CD2   1 
ATOM   334  C CE1   . TYR A 1 44  ? 45.377 47.348 37.711 1.00 27.43 ? 45  TYR A CE1   1 
ATOM   335  C CE2   . TYR A 1 44  ? 47.620 47.903 38.366 1.00 26.23 ? 45  TYR A CE2   1 
ATOM   336  C CZ    . TYR A 1 44  ? 46.254 47.940 38.595 1.00 27.68 ? 45  TYR A CZ    1 
ATOM   337  O OH    . TYR A 1 44  ? 45.761 48.559 39.714 1.00 30.94 ? 45  TYR A OH    1 
ATOM   338  N N     . ASN A 1 45  ? 49.905 48.022 33.983 1.00 17.27 ? 46  ASN A N     1 
ATOM   339  C CA    . ASN A 1 45  ? 50.748 49.201 34.203 1.00 15.92 ? 46  ASN A CA    1 
ATOM   340  C C     . ASN A 1 45  ? 51.071 49.983 32.937 1.00 15.09 ? 46  ASN A C     1 
ATOM   341  O O     . ASN A 1 45  ? 51.305 51.190 33.000 1.00 14.78 ? 46  ASN A O     1 
ATOM   342  C CB    . ASN A 1 45  ? 52.064 48.799 34.889 1.00 16.67 ? 46  ASN A CB    1 
ATOM   343  C CG    . ASN A 1 45  ? 51.868 48.370 36.323 1.00 14.21 ? 46  ASN A CG    1 
ATOM   344  O OD1   . ASN A 1 45  ? 51.852 49.189 37.232 1.00 13.62 ? 46  ASN A OD1   1 
ATOM   345  N ND2   . ASN A 1 45  ? 51.709 47.079 36.530 1.00 12.07 ? 46  ASN A ND2   1 
ATOM   346  N N     . PHE A 1 46  ? 51.097 49.277 31.805 1.00 15.12 ? 47  PHE A N     1 
ATOM   347  C CA    . PHE A 1 46  ? 51.402 49.829 30.477 1.00 15.68 ? 47  PHE A CA    1 
ATOM   348  C C     . PHE A 1 46  ? 50.261 49.479 29.509 1.00 14.92 ? 47  PHE A C     1 
ATOM   349  O O     . PHE A 1 46  ? 50.443 48.706 28.552 1.00 15.24 ? 47  PHE A O     1 
ATOM   350  C CB    . PHE A 1 46  ? 52.700 49.207 29.959 1.00 12.92 ? 47  PHE A CB    1 
ATOM   351  C CG    . PHE A 1 46  ? 53.901 49.520 30.798 1.00 12.80 ? 47  PHE A CG    1 
ATOM   352  C CD1   . PHE A 1 46  ? 54.624 48.497 31.394 1.00 12.80 ? 47  PHE A CD1   1 
ATOM   353  C CD2   . PHE A 1 46  ? 54.328 50.838 30.965 1.00 11.42 ? 47  PHE A CD2   1 
ATOM   354  C CE1   . PHE A 1 46  ? 55.751 48.771 32.143 1.00 12.18 ? 47  PHE A CE1   1 
ATOM   355  C CE2   . PHE A 1 46  ? 55.459 51.121 31.717 1.00 13.44 ? 47  PHE A CE2   1 
ATOM   356  C CZ    . PHE A 1 46  ? 56.174 50.076 32.304 1.00 11.74 ? 47  PHE A CZ    1 
ATOM   357  N N     . PRO A 1 47  ? 49.082 50.087 29.712 1.00 15.92 ? 48  PRO A N     1 
ATOM   358  C CA    . PRO A 1 47  ? 47.933 49.806 28.855 1.00 17.78 ? 48  PRO A CA    1 
ATOM   359  C C     . PRO A 1 47  ? 48.033 50.227 27.395 1.00 20.24 ? 48  PRO A C     1 
ATOM   360  O O     . PRO A 1 47  ? 47.299 49.704 26.570 1.00 22.63 ? 48  PRO A O     1 
ATOM   361  C CB    . PRO A 1 47  ? 46.802 50.522 29.580 1.00 15.89 ? 48  PRO A CB    1 
ATOM   362  C CG    . PRO A 1 47  ? 47.464 51.682 30.139 1.00 15.54 ? 48  PRO A CG    1 
ATOM   363  C CD    . PRO A 1 47  ? 48.741 51.118 30.701 1.00 14.54 ? 48  PRO A CD    1 
ATOM   364  N N     . HIS A 1 48  ? 48.959 51.137 27.073 1.00 21.53 ? 49  HIS A N     1 
ATOM   365  C CA    . HIS A 1 48  ? 49.120 51.653 25.706 1.00 22.16 ? 49  HIS A CA    1 
ATOM   366  C C     . HIS A 1 48  ? 50.347 51.131 24.972 1.00 23.07 ? 49  HIS A C     1 
ATOM   367  O O     . HIS A 1 48  ? 50.737 51.679 23.938 1.00 25.29 ? 49  HIS A O     1 
ATOM   368  C CB    . HIS A 1 48  ? 49.110 53.195 25.713 1.00 20.81 ? 49  HIS A CB    1 
ATOM   369  C CG    . HIS A 1 48  ? 47.847 53.788 26.259 1.00 19.62 ? 49  HIS A CG    1 
ATOM   370  N ND1   . HIS A 1 48  ? 47.811 54.564 27.397 1.00 19.18 ? 49  HIS A ND1   1 
ATOM   371  C CD2   . HIS A 1 48  ? 46.551 53.632 25.879 1.00 18.90 ? 49  HIS A CD2   1 
ATOM   372  C CE1   . HIS A 1 48  ? 46.559 54.847 27.704 1.00 16.08 ? 49  HIS A CE1   1 
ATOM   373  N NE2   . HIS A 1 48  ? 45.779 54.293 26.796 1.00 17.76 ? 49  HIS A NE2   1 
ATOM   374  N N     . THR A 1 49  ? 50.922 50.044 25.480 1.00 21.93 ? 50  THR A N     1 
ATOM   375  C CA    . THR A 1 49  ? 52.101 49.438 24.876 1.00 18.63 ? 50  THR A CA    1 
ATOM   376  C C     . THR A 1 49  ? 51.708 48.143 24.231 1.00 17.49 ? 50  THR A C     1 
ATOM   377  O O     . THR A 1 49  ? 51.005 47.346 24.841 1.00 18.22 ? 50  THR A O     1 
ATOM   378  C CB    . THR A 1 49  ? 53.172 49.135 25.924 1.00 14.33 ? 50  THR A CB    1 
ATOM   379  O OG1   . THR A 1 49  ? 53.650 50.365 26.475 1.00 16.95 ? 50  THR A OG1   1 
ATOM   380  C CG2   . THR A 1 49  ? 54.325 48.359 25.309 1.00 14.66 ? 50  THR A CG2   1 
ATOM   381  N N     . GLN A 1 50  ? 52.124 47.944 22.986 1.00 18.16 ? 51  GLN A N     1 
ATOM   382  C CA    . GLN A 1 50  ? 51.827 46.698 22.284 1.00 20.34 ? 51  GLN A CA    1 
ATOM   383  C C     . GLN A 1 50  ? 52.542 45.493 22.957 1.00 20.64 ? 51  GLN A C     1 
ATOM   384  O O     . GLN A 1 50  ? 53.780 45.451 23.107 1.00 19.40 ? 51  GLN A O     1 
ATOM   385  C CB    . GLN A 1 50  ? 52.190 46.802 20.796 1.00 19.28 ? 51  GLN A CB    1 
ATOM   386  C CG    . GLN A 1 50  ? 51.969 45.507 20.051 1.00 20.26 ? 51  GLN A CG    1 
ATOM   387  C CD    . GLN A 1 50  ? 52.223 45.596 18.562 1.00 26.57 ? 51  GLN A CD    1 
ATOM   388  O OE1   . GLN A 1 50  ? 51.407 45.131 17.768 1.00 31.43 ? 51  GLN A OE1   1 
ATOM   389  N NE2   . GLN A 1 50  ? 53.365 46.162 18.172 1.00 28.19 ? 51  GLN A NE2   1 
ATOM   390  N N     . LEU A 1 51  ? 51.731 44.537 23.390 1.00 20.05 ? 52  LEU A N     1 
ATOM   391  C CA    . LEU A 1 51  ? 52.209 43.351 24.070 1.00 20.56 ? 52  LEU A CA    1 
ATOM   392  C C     . LEU A 1 51  ? 51.917 42.143 23.204 1.00 20.80 ? 52  LEU A C     1 
ATOM   393  O O     . LEU A 1 51  ? 50.783 41.933 22.788 1.00 23.87 ? 52  LEU A O     1 
ATOM   394  C CB    . LEU A 1 51  ? 51.492 43.232 25.408 1.00 18.67 ? 52  LEU A CB    1 
ATOM   395  C CG    . LEU A 1 51  ? 51.822 42.070 26.336 1.00 20.65 ? 52  LEU A CG    1 
ATOM   396  C CD1   . LEU A 1 51  ? 53.313 41.953 26.553 1.00 16.85 ? 52  LEU A CD1   1 
ATOM   397  C CD2   . LEU A 1 51  ? 51.103 42.335 27.655 1.00 17.86 ? 52  LEU A CD2   1 
ATOM   398  N N     . LEU A 1 52  ? 52.946 41.363 22.912 1.00 21.30 ? 53  LEU A N     1 
ATOM   399  C CA    . LEU A 1 52  ? 52.789 40.184 22.087 1.00 21.66 ? 53  LEU A CA    1 
ATOM   400  C C     . LEU A 1 52  ? 52.954 38.930 22.951 1.00 21.37 ? 53  LEU A C     1 
ATOM   401  O O     . LEU A 1 52  ? 54.060 38.616 23.386 1.00 21.24 ? 53  LEU A O     1 
ATOM   402  C CB    . LEU A 1 52  ? 53.839 40.188 20.961 1.00 23.50 ? 53  LEU A CB    1 
ATOM   403  C CG    . LEU A 1 52  ? 53.973 41.374 19.991 1.00 23.82 ? 53  LEU A CG    1 
ATOM   404  C CD1   . LEU A 1 52  ? 55.121 41.123 19.005 1.00 23.13 ? 53  LEU A CD1   1 
ATOM   405  C CD2   . LEU A 1 52  ? 52.661 41.592 19.245 1.00 24.25 ? 53  LEU A CD2   1 
ATOM   406  N N     . ALA A 1 53  ? 51.846 38.249 23.231 1.00 20.45 ? 54  ALA A N     1 
ATOM   407  C CA    . ALA A 1 53  ? 51.856 37.025 24.019 1.00 21.24 ? 54  ALA A CA    1 
ATOM   408  C C     . ALA A 1 53  ? 52.205 35.857 23.088 1.00 24.01 ? 54  ALA A C     1 
ATOM   409  O O     . ALA A 1 53  ? 51.354 35.028 22.756 1.00 26.08 ? 54  ALA A O     1 
ATOM   410  C CB    . ALA A 1 53  ? 50.486 36.820 24.658 1.00 22.09 ? 54  ALA A CB    1 
ATOM   411  N N     . LYS A 1 54  ? 53.471 35.774 22.698 1.00 24.66 ? 55  LYS A N     1 
ATOM   412  C CA    . LYS A 1 54  ? 53.920 34.756 21.767 1.00 24.20 ? 55  LYS A CA    1 
ATOM   413  C C     . LYS A 1 54  ? 55.288 34.251 22.149 1.00 23.24 ? 55  LYS A C     1 
ATOM   414  O O     . LYS A 1 54  ? 56.002 34.905 22.898 1.00 22.90 ? 55  LYS A O     1 
ATOM   415  C CB    . LYS A 1 54  ? 54.025 35.370 20.358 1.00 29.78 ? 55  LYS A CB    1 
ATOM   416  C CG    . LYS A 1 54  ? 52.698 35.789 19.732 1.00 35.11 ? 55  LYS A CG    1 
ATOM   417  C CD    . LYS A 1 54  ? 52.866 36.554 18.411 1.00 41.68 ? 55  LYS A CD    1 
ATOM   418  C CE    . LYS A 1 54  ? 51.491 36.959 17.832 1.00 43.84 ? 55  LYS A CE    1 
ATOM   419  N NZ    . LYS A 1 54  ? 51.579 37.825 16.612 1.00 45.82 ? 55  LYS A NZ    1 
ATOM   420  N N     . THR A 1 55  ? 55.644 33.067 21.660 1.00 22.61 ? 56  THR A N     1 
ATOM   421  C CA    . THR A 1 55  ? 56.970 32.521 21.909 1.00 23.15 ? 56  THR A CA    1 
ATOM   422  C C     . THR A 1 55  ? 57.908 33.343 21.029 1.00 23.52 ? 56  THR A C     1 
ATOM   423  O O     . THR A 1 55  ? 57.592 33.613 19.861 1.00 24.55 ? 56  THR A O     1 
ATOM   424  C CB    . THR A 1 55  ? 57.104 31.031 21.500 1.00 24.72 ? 56  THR A CB    1 
ATOM   425  O OG1   . THR A 1 55  ? 56.759 30.857 20.119 1.00 27.78 ? 56  THR A OG1   1 
ATOM   426  C CG2   . THR A 1 55  ? 56.242 30.154 22.362 1.00 25.45 ? 56  THR A CG2   1 
ATOM   427  N N     . ILE A 1 56  ? 59.056 33.726 21.583 1.00 22.10 ? 57  ILE A N     1 
ATOM   428  C CA    . ILE A 1 56  ? 60.048 34.526 20.868 1.00 20.96 ? 57  ILE A CA    1 
ATOM   429  C C     . ILE A 1 56  ? 60.668 33.741 19.713 1.00 22.87 ? 57  ILE A C     1 
ATOM   430  O O     . ILE A 1 56  ? 61.054 34.319 18.690 1.00 24.07 ? 57  ILE A O     1 
ATOM   431  C CB    . ILE A 1 56  ? 61.122 35.075 21.860 1.00 17.54 ? 57  ILE A CB    1 
ATOM   432  C CG1   . ILE A 1 56  ? 60.484 36.152 22.753 1.00 18.82 ? 57  ILE A CG1   1 
ATOM   433  C CG2   . ILE A 1 56  ? 62.307 35.632 21.122 1.00 16.17 ? 57  ILE A CG2   1 
ATOM   434  C CD1   . ILE A 1 56  ? 61.355 36.651 23.892 1.00 15.52 ? 57  ILE A CD1   1 
ATOM   435  N N     . GLU A 1 57  ? 60.695 32.416 19.856 1.00 25.17 ? 58  GLU A N     1 
ATOM   436  C CA    . GLU A 1 57  ? 61.253 31.515 18.837 1.00 26.28 ? 58  GLU A CA    1 
ATOM   437  C C     . GLU A 1 57  ? 60.364 31.491 17.617 1.00 24.82 ? 58  GLU A C     1 
ATOM   438  O O     . GLU A 1 57  ? 60.845 31.267 16.520 1.00 26.85 ? 58  GLU A O     1 
ATOM   439  C CB    . GLU A 1 57  ? 61.347 30.074 19.341 1.00 29.53 ? 58  GLU A CB    1 
ATOM   440  C CG    . GLU A 1 57  ? 61.709 29.897 20.797 1.00 34.13 ? 58  GLU A CG    1 
ATOM   441  C CD    . GLU A 1 57  ? 60.499 29.873 21.698 1.00 30.40 ? 58  GLU A CD    1 
ATOM   442  O OE1   . GLU A 1 57  ? 60.266 30.876 22.401 1.00 35.08 ? 58  GLU A OE1   1 
ATOM   443  O OE2   . GLU A 1 57  ? 59.798 28.845 21.716 1.00 31.93 ? 58  GLU A OE2   1 
ATOM   444  N N     . GLY A 1 58  ? 59.062 31.661 17.833 1.00 24.77 ? 59  GLY A N     1 
ATOM   445  C CA    . GLY A 1 58  ? 58.108 31.655 16.743 1.00 24.37 ? 59  GLY A CA    1 
ATOM   446  C C     . GLY A 1 58  ? 57.950 32.951 15.967 1.00 24.16 ? 59  GLY A C     1 
ATOM   447  O O     . GLY A 1 58  ? 57.168 33.005 15.021 1.00 26.71 ? 59  GLY A O     1 
ATOM   448  N N     . ILE A 1 59  ? 58.636 34.010 16.372 1.00 23.01 ? 60  ILE A N     1 
ATOM   449  C CA    . ILE A 1 59  ? 58.537 35.279 15.655 1.00 22.26 ? 60  ILE A CA    1 
ATOM   450  C C     . ILE A 1 59  ? 59.424 35.204 14.396 1.00 21.37 ? 60  ILE A C     1 
ATOM   451  O O     . ILE A 1 59  ? 60.605 34.897 14.481 1.00 19.73 ? 60  ILE A O     1 
ATOM   452  C CB    . ILE A 1 59  ? 58.977 36.476 16.540 1.00 23.62 ? 60  ILE A CB    1 
ATOM   453  C CG1   . ILE A 1 59  ? 58.237 36.476 17.887 1.00 22.53 ? 60  ILE A CG1   1 
ATOM   454  C CG2   . ILE A 1 59  ? 58.743 37.786 15.797 1.00 20.18 ? 60  ILE A CG2   1 
ATOM   455  C CD1   . ILE A 1 59  ? 56.744 36.731 17.795 1.00 26.27 ? 60  ILE A CD1   1 
ATOM   456  N N     . THR A 1 60  ? 58.842 35.465 13.229 1.00 23.43 ? 61  THR A N     1 
ATOM   457  C CA    . THR A 1 60  ? 59.563 35.414 11.956 1.00 19.39 ? 61  THR A CA    1 
ATOM   458  C C     . THR A 1 60  ? 60.354 36.701 11.737 1.00 20.19 ? 61  THR A C     1 
ATOM   459  O O     . THR A 1 60  ? 60.104 37.711 12.392 1.00 21.01 ? 61  THR A O     1 
ATOM   460  C CB    . THR A 1 60  ? 58.592 35.286 10.782 1.00 19.02 ? 61  THR A CB    1 
ATOM   461  O OG1   . THR A 1 60  ? 57.724 36.423 10.773 1.00 17.86 ? 61  THR A OG1   1 
ATOM   462  C CG2   . THR A 1 60  ? 57.753 34.028 10.911 1.00 19.70 ? 61  THR A CG2   1 
ATOM   463  N N     . LEU A 1 61  ? 61.283 36.676 10.788 1.00 19.04 ? 62  LEU A N     1 
ATOM   464  C CA    . LEU A 1 61  ? 62.095 37.843 10.480 1.00 18.57 ? 62  LEU A CA    1 
ATOM   465  C C     . LEU A 1 61  ? 61.238 38.994 10.009 1.00 20.69 ? 62  LEU A C     1 
ATOM   466  O O     . LEU A 1 61  ? 61.548 40.157 10.301 1.00 19.15 ? 62  LEU A O     1 
ATOM   467  C CB    . LEU A 1 61  ? 63.128 37.509 9.399  1.00 18.05 ? 62  LEU A CB    1 
ATOM   468  C CG    . LEU A 1 61  ? 63.989 38.638 8.845  1.00 16.88 ? 62  LEU A CG    1 
ATOM   469  C CD1   . LEU A 1 61  ? 64.877 39.169 9.946  1.00 14.04 ? 62  LEU A CD1   1 
ATOM   470  C CD2   . LEU A 1 61  ? 64.819 38.100 7.699  1.00 17.56 ? 62  LEU A CD2   1 
ATOM   471  N N     . GLU A 1 62  ? 60.157 38.666 9.289  1.00 22.24 ? 63  GLU A N     1 
ATOM   472  C CA    . GLU A 1 62  ? 59.253 39.682 8.741  1.00 23.50 ? 63  GLU A CA    1 
ATOM   473  C C     . GLU A 1 62  ? 58.608 40.459 9.873  1.00 23.64 ? 63  GLU A C     1 
ATOM   474  O O     . GLU A 1 62  ? 58.498 41.685 9.813  1.00 25.53 ? 63  GLU A O     1 
ATOM   475  C CB    . GLU A 1 62  ? 58.151 39.060 7.883  1.00 26.55 ? 63  GLU A CB    1 
ATOM   476  C CG    . GLU A 1 62  ? 58.621 38.105 6.821  1.00 32.04 ? 63  GLU A CG    1 
ATOM   477  C CD    . GLU A 1 62  ? 58.680 36.643 7.290  1.00 34.09 ? 63  GLU A CD    1 
ATOM   478  O OE1   . GLU A 1 62  ? 57.637 35.934 7.259  1.00 34.90 ? 63  GLU A OE1   1 
ATOM   479  O OE2   . GLU A 1 62  ? 59.780 36.198 7.653  1.00 33.43 ? 63  GLU A OE2   1 
ATOM   480  N N     . GLU A 1 63  ? 58.181 39.737 10.905 1.00 23.26 ? 64  GLU A N     1 
ATOM   481  C CA    . GLU A 1 63  ? 57.561 40.355 12.072 1.00 22.55 ? 64  GLU A CA    1 
ATOM   482  C C     . GLU A 1 63  ? 58.570 41.283 12.746 1.00 20.99 ? 64  GLU A C     1 
ATOM   483  O O     . GLU A 1 63  ? 58.233 42.399 13.112 1.00 20.31 ? 64  GLU A O     1 
ATOM   484  C CB    . GLU A 1 63  ? 57.090 39.287 13.063 1.00 24.57 ? 64  GLU A CB    1 
ATOM   485  C CG    . GLU A 1 63  ? 56.096 38.299 12.491 1.00 32.11 ? 64  GLU A CG    1 
ATOM   486  C CD    . GLU A 1 63  ? 55.646 37.270 13.512 1.00 36.79 ? 64  GLU A CD    1 
ATOM   487  O OE1   . GLU A 1 63  ? 55.956 36.064 13.350 1.00 34.63 ? 64  GLU A OE1   1 
ATOM   488  O OE2   . GLU A 1 63  ? 54.971 37.683 14.488 1.00 44.19 ? 64  GLU A OE2   1 
ATOM   489  N N     . PHE A 1 64  ? 59.809 40.820 12.901 1.00 20.24 ? 65  PHE A N     1 
ATOM   490  C CA    . PHE A 1 64  ? 60.859 41.634 13.512 1.00 19.68 ? 65  PHE A CA    1 
ATOM   491  C C     . PHE A 1 64  ? 61.162 42.860 12.639 1.00 22.34 ? 65  PHE A C     1 
ATOM   492  O O     . PHE A 1 64  ? 61.407 43.970 13.151 1.00 23.93 ? 65  PHE A O     1 
ATOM   493  C CB    . PHE A 1 64  ? 62.132 40.807 13.717 1.00 16.76 ? 65  PHE A CB    1 
ATOM   494  C CG    . PHE A 1 64  ? 62.096 39.903 14.927 1.00 18.39 ? 65  PHE A CG    1 
ATOM   495  C CD1   . PHE A 1 64  ? 62.329 38.537 14.801 1.00 19.68 ? 65  PHE A CD1   1 
ATOM   496  C CD2   . PHE A 1 64  ? 61.880 40.419 16.188 1.00 19.34 ? 65  PHE A CD2   1 
ATOM   497  C CE1   . PHE A 1 64  ? 62.354 37.708 15.909 1.00 19.18 ? 65  PHE A CE1   1 
ATOM   498  C CE2   . PHE A 1 64  ? 61.903 39.595 17.307 1.00 21.53 ? 65  PHE A CE2   1 
ATOM   499  C CZ    . PHE A 1 64  ? 62.142 38.236 17.163 1.00 20.66 ? 65  PHE A CZ    1 
ATOM   500  N N     . ASP A 1 65  ? 61.138 42.670 11.321 1.00 22.04 ? 66  ASP A N     1 
ATOM   501  C CA    . ASP A 1 65  ? 61.398 43.768 10.398 1.00 21.00 ? 66  ASP A CA    1 
ATOM   502  C C     . ASP A 1 65  ? 60.309 44.817 10.464 1.00 19.46 ? 66  ASP A C     1 
ATOM   503  O O     . ASP A 1 65  ? 60.590 46.008 10.404 1.00 22.35 ? 66  ASP A O     1 
ATOM   504  C CB    . ASP A 1 65  ? 61.544 43.248 8.962  1.00 22.48 ? 66  ASP A CB    1 
ATOM   505  C CG    . ASP A 1 65  ? 62.972 42.827 8.627  1.00 20.97 ? 66  ASP A CG    1 
ATOM   506  O OD1   . ASP A 1 65  ? 63.903 43.231 9.339  1.00 20.43 ? 66  ASP A OD1   1 
ATOM   507  O OD2   . ASP A 1 65  ? 63.162 42.099 7.632  1.00 22.06 ? 66  ASP A OD2   1 
ATOM   508  N N     . ARG A 1 66  ? 59.064 44.377 10.595 1.00 21.01 ? 67  ARG A N     1 
ATOM   509  C CA    . ARG A 1 66  ? 57.925 45.288 10.674 1.00 23.38 ? 67  ARG A CA    1 
ATOM   510  C C     . ARG A 1 66  ? 57.955 46.139 11.956 1.00 21.94 ? 67  ARG A C     1 
ATOM   511  O O     . ARG A 1 66  ? 57.364 47.214 12.010 1.00 19.96 ? 67  ARG A O     1 
ATOM   512  C CB    . ARG A 1 66  ? 56.622 44.504 10.566 1.00 26.53 ? 67  ARG A CB    1 
ATOM   513  C CG    . ARG A 1 66  ? 55.371 45.372 10.531 1.00 35.87 ? 67  ARG A CG    1 
ATOM   514  C CD    . ARG A 1 66  ? 54.141 44.528 10.235 1.00 42.85 ? 67  ARG A CD    1 
ATOM   515  N NE    . ARG A 1 66  ? 54.017 43.399 11.163 1.00 50.22 ? 67  ARG A NE    1 
ATOM   516  C CZ    . ARG A 1 66  ? 54.111 42.112 10.818 1.00 51.60 ? 67  ARG A CZ    1 
ATOM   517  N NH1   . ARG A 1 66  ? 54.328 41.763 9.554  1.00 52.92 ? 67  ARG A NH1   1 
ATOM   518  N NH2   . ARG A 1 66  ? 54.009 41.173 11.749 1.00 52.31 ? 67  ARG A NH2   1 
ATOM   519  N N     . LEU A 1 67  ? 58.648 45.642 12.980 1.00 21.89 ? 68  LEU A N     1 
ATOM   520  C CA    . LEU A 1 67  ? 58.789 46.356 14.245 1.00 19.89 ? 68  LEU A CA    1 
ATOM   521  C C     . LEU A 1 67  ? 59.832 47.460 14.111 1.00 20.16 ? 68  LEU A C     1 
ATOM   522  O O     . LEU A 1 67  ? 59.758 48.465 14.814 1.00 21.20 ? 68  LEU A O     1 
ATOM   523  C CB    . LEU A 1 67  ? 59.144 45.385 15.376 1.00 20.36 ? 68  LEU A CB    1 
ATOM   524  C CG    . LEU A 1 67  ? 57.928 44.571 15.841 1.00 18.47 ? 68  LEU A CG    1 
ATOM   525  C CD1   . LEU A 1 67  ? 58.327 43.432 16.781 1.00 19.29 ? 68  LEU A CD1   1 
ATOM   526  C CD2   . LEU A 1 67  ? 56.918 45.523 16.500 1.00 19.67 ? 68  LEU A CD2   1 
ATOM   527  N N     . SER A 1 68  ? 60.792 47.264 13.209 1.00 18.96 ? 69  SER A N     1 
ATOM   528  C CA    . SER A 1 68  ? 61.840 48.254 12.918 1.00 19.42 ? 69  SER A CA    1 
ATOM   529  C C     . SER A 1 68  ? 62.375 48.884 14.193 1.00 17.50 ? 69  SER A C     1 
ATOM   530  O O     . SER A 1 68  ? 62.283 50.094 14.405 1.00 18.88 ? 69  SER A O     1 
ATOM   531  C CB    . SER A 1 68  ? 61.282 49.339 11.979 1.00 19.38 ? 69  SER A CB    1 
ATOM   532  O OG    . SER A 1 68  ? 62.315 50.078 11.338 1.00 22.15 ? 69  SER A OG    1 
ATOM   533  N N     . PHE A 1 69  ? 62.956 48.051 15.032 1.00 16.31 ? 70  PHE A N     1 
ATOM   534  C CA    . PHE A 1 69  ? 63.469 48.507 16.305 1.00 15.22 ? 70  PHE A CA    1 
ATOM   535  C C     . PHE A 1 69  ? 64.917 48.967 16.258 1.00 16.38 ? 70  PHE A C     1 
ATOM   536  O O     . PHE A 1 69  ? 65.732 48.424 15.502 1.00 16.41 ? 70  PHE A O     1 
ATOM   537  C CB    . PHE A 1 69  ? 63.257 47.420 17.360 1.00 14.04 ? 70  PHE A CB    1 
ATOM   538  C CG    . PHE A 1 69  ? 63.802 46.071 16.971 1.00 13.36 ? 70  PHE A CG    1 
ATOM   539  C CD1   . PHE A 1 69  ? 65.106 45.712 17.297 1.00 11.11 ? 70  PHE A CD1   1 
ATOM   540  C CD2   . PHE A 1 69  ? 62.993 45.140 16.311 1.00 15.09 ? 70  PHE A CD2   1 
ATOM   541  C CE1   . PHE A 1 69  ? 65.601 44.446 16.974 1.00 13.78 ? 70  PHE A CE1   1 
ATOM   542  C CE2   . PHE A 1 69  ? 63.478 43.871 15.984 1.00 14.02 ? 70  PHE A CE2   1 
ATOM   543  C CZ    . PHE A 1 69  ? 64.785 43.525 16.318 1.00 14.59 ? 70  PHE A CZ    1 
ATOM   544  N N     . ASP A 1 70  ? 65.204 50.006 17.043 1.00 14.61 ? 71  ASP A N     1 
ATOM   545  C CA    . ASP A 1 70  ? 66.537 50.592 17.164 1.00 14.94 ? 71  ASP A CA    1 
ATOM   546  C C     . ASP A 1 70  ? 67.273 50.186 18.424 1.00 14.03 ? 71  ASP A C     1 
ATOM   547  O O     . ASP A 1 70  ? 68.438 50.529 18.580 1.00 14.11 ? 71  ASP A O     1 
ATOM   548  C CB    . ASP A 1 70  ? 66.440 52.110 17.175 1.00 17.20 ? 71  ASP A CB    1 
ATOM   549  C CG    . ASP A 1 70  ? 65.645 52.632 16.029 1.00 20.20 ? 71  ASP A CG    1 
ATOM   550  O OD1   . ASP A 1 70  ? 66.112 52.454 14.880 1.00 21.31 ? 71  ASP A OD1   1 
ATOM   551  O OD2   . ASP A 1 70  ? 64.552 53.184 16.276 1.00 19.12 ? 71  ASP A OD2   1 
ATOM   552  N N     . MET A 1 71  ? 66.582 49.505 19.337 1.00 14.15 ? 72  MET A N     1 
ATOM   553  C CA    . MET A 1 71  ? 67.170 49.073 20.600 1.00 13.24 ? 72  MET A CA    1 
ATOM   554  C C     . MET A 1 71  ? 66.520 47.792 21.079 1.00 12.24 ? 72  MET A C     1 
ATOM   555  O O     . MET A 1 71  ? 65.324 47.626 20.926 1.00 14.28 ? 72  MET A O     1 
ATOM   556  C CB    . MET A 1 71  ? 66.936 50.154 21.666 1.00 13.90 ? 72  MET A CB    1 
ATOM   557  C CG    . MET A 1 71  ? 67.388 49.772 23.080 1.00 13.50 ? 72  MET A CG    1 
ATOM   558  S SD    . MET A 1 71  ? 67.151 51.098 24.279 1.00 15.72 ? 72  MET A SD    1 
ATOM   559  C CE    . MET A 1 71  ? 68.622 52.014 24.083 1.00 10.82 ? 72  MET A CE    1 
ATOM   560  N N     . ILE A 1 72  ? 67.311 46.858 21.592 1.00 13.08 ? 73  ILE A N     1 
ATOM   561  C CA    . ILE A 1 72  ? 66.747 45.636 22.149 1.00 14.23 ? 73  ILE A CA    1 
ATOM   562  C C     . ILE A 1 72  ? 67.093 45.667 23.633 1.00 12.97 ? 73  ILE A C     1 
ATOM   563  O O     . ILE A 1 72  ? 68.249 45.918 23.993 1.00 11.24 ? 73  ILE A O     1 
ATOM   564  C CB    . ILE A 1 72  ? 67.383 44.320 21.624 1.00 13.69 ? 73  ILE A CB    1 
ATOM   565  C CG1   . ILE A 1 72  ? 67.157 44.146 20.120 1.00 14.11 ? 73  ILE A CG1   1 
ATOM   566  C CG2   . ILE A 1 72  ? 66.792 43.129 22.400 1.00 12.47 ? 73  ILE A CG2   1 
ATOM   567  C CD1   . ILE A 1 72  ? 67.931 42.974 19.533 1.00 15.60 ? 73  ILE A CD1   1 
ATOM   568  N N     . LEU A 1 73  ? 66.088 45.431 24.474 1.00 14.55 ? 74  LEU A N     1 
ATOM   569  C CA    . LEU A 1 73  ? 66.267 45.355 25.924 1.00 14.84 ? 74  LEU A CA    1 
ATOM   570  C C     . LEU A 1 73  ? 65.754 43.959 26.233 1.00 13.25 ? 74  LEU A C     1 
ATOM   571  O O     . LEU A 1 73  ? 64.610 43.640 25.920 1.00 13.21 ? 74  LEU A O     1 
ATOM   572  C CB    . LEU A 1 73  ? 65.428 46.414 26.660 1.00 14.09 ? 74  LEU A CB    1 
ATOM   573  C CG    . LEU A 1 73  ? 65.762 47.883 26.387 1.00 10.75 ? 74  LEU A CG    1 
ATOM   574  C CD1   . LEU A 1 73  ? 64.835 48.779 27.181 1.00 10.34 ? 74  LEU A CD1   1 
ATOM   575  C CD2   . LEU A 1 73  ? 67.224 48.149 26.723 1.00 10.12 ? 74  LEU A CD2   1 
ATOM   576  N N     . MET A 1 74  ? 66.581 43.128 26.851 1.00 13.26 ? 75  MET A N     1 
ATOM   577  C CA    . MET A 1 74  ? 66.165 41.766 27.114 1.00 12.50 ? 75  MET A CA    1 
ATOM   578  C C     . MET A 1 74  ? 66.743 41.083 28.358 1.00 13.04 ? 75  MET A C     1 
ATOM   579  O O     . MET A 1 74  ? 67.859 41.374 28.778 1.00 13.78 ? 75  MET A O     1 
ATOM   580  C CB    . MET A 1 74  ? 66.488 40.921 25.882 1.00 14.10 ? 75  MET A CB    1 
ATOM   581  C CG    . MET A 1 74  ? 67.964 40.939 25.472 1.00 13.09 ? 75  MET A CG    1 
ATOM   582  S SD    . MET A 1 74  ? 68.297 39.901 24.034 1.00 16.40 ? 75  MET A SD    1 
ATOM   583  C CE    . MET A 1 74  ? 69.666 40.713 23.349 1.00 12.33 ? 75  MET A CE    1 
ATOM   584  N N     . SER A 1 75  ? 65.962 40.182 28.951 1.00 13.44 ? 76  SER A N     1 
ATOM   585  C CA    . SER A 1 75  ? 66.404 39.398 30.116 1.00 16.63 ? 76  SER A CA    1 
ATOM   586  C C     . SER A 1 75  ? 66.071 37.949 29.846 1.00 15.44 ? 76  SER A C     1 
ATOM   587  O O     . SER A 1 75  ? 65.134 37.418 30.441 1.00 15.44 ? 76  SER A O     1 
ATOM   588  C CB    . SER A 1 75  ? 65.680 39.815 31.401 1.00 17.65 ? 76  SER A CB    1 
ATOM   589  O OG    . SER A 1 75  ? 65.941 41.167 31.731 1.00 24.51 ? 76  SER A OG    1 
ATOM   590  N N     . PRO A 1 76  ? 66.795 37.297 28.912 1.00 18.66 ? 77  PRO A N     1 
ATOM   591  C CA    . PRO A 1 76  ? 66.524 35.885 28.600 1.00 21.75 ? 77  PRO A CA    1 
ATOM   592  C C     . PRO A 1 76  ? 66.711 35.042 29.869 1.00 25.62 ? 77  PRO A C     1 
ATOM   593  O O     . PRO A 1 76  ? 67.669 35.249 30.626 1.00 28.19 ? 77  PRO A O     1 
ATOM   594  C CB    . PRO A 1 76  ? 67.552 35.572 27.509 1.00 20.42 ? 77  PRO A CB    1 
ATOM   595  C CG    . PRO A 1 76  ? 68.677 36.454 27.844 1.00 19.86 ? 77  PRO A CG    1 
ATOM   596  C CD    . PRO A 1 76  ? 68.001 37.758 28.206 1.00 19.78 ? 77  PRO A CD    1 
ATOM   597  N N     . PRO A 1 77  ? 65.804 34.081 30.112 1.00 27.86 ? 78  PRO A N     1 
ATOM   598  C CA    . PRO A 1 77  ? 65.842 33.208 31.292 1.00 29.80 ? 78  PRO A CA    1 
ATOM   599  C C     . PRO A 1 77  ? 67.208 32.596 31.577 1.00 28.75 ? 78  PRO A C     1 
ATOM   600  O O     . PRO A 1 77  ? 67.856 32.070 30.676 1.00 29.87 ? 78  PRO A O     1 
ATOM   601  C CB    . PRO A 1 77  ? 64.800 32.139 30.954 1.00 30.41 ? 78  PRO A CB    1 
ATOM   602  C CG    . PRO A 1 77  ? 63.868 32.856 30.034 1.00 31.73 ? 78  PRO A CG    1 
ATOM   603  C CD    . PRO A 1 77  ? 64.814 33.588 29.144 1.00 26.71 ? 78  PRO A CD    1 
ATOM   604  N N     . ASN A 1 96  ? 67.401 28.580 22.630 1.00 27.87 ? 97  ASN A N     1 
ATOM   605  C CA    . ASN A 1 96  ? 66.355 28.480 21.597 1.00 29.94 ? 97  ASN A CA    1 
ATOM   606  C C     . ASN A 1 96  ? 65.765 29.847 21.242 1.00 27.75 ? 97  ASN A C     1 
ATOM   607  O O     . ASN A 1 96  ? 66.114 30.396 20.199 1.00 29.28 ? 97  ASN A O     1 
ATOM   608  C CB    . ASN A 1 96  ? 65.251 27.525 22.011 1.00 32.45 ? 97  ASN A CB    1 
ATOM   609  C CG    . ASN A 1 96  ? 64.536 26.939 20.828 1.00 34.95 ? 97  ASN A CG    1 
ATOM   610  O OD1   . ASN A 1 96  ? 63.329 26.719 20.871 1.00 40.54 ? 97  ASN A OD1   1 
ATOM   611  N ND2   . ASN A 1 96  ? 65.277 26.675 19.755 1.00 36.88 ? 97  ASN A ND2   1 
ATOM   612  N N     . SER A 1 97  ? 64.896 30.410 22.083 1.00 23.79 ? 98  SER A N     1 
ATOM   613  C CA    . SER A 1 97  ? 64.372 31.750 21.799 1.00 20.07 ? 98  SER A CA    1 
ATOM   614  C C     . SER A 1 97  ? 65.569 32.711 21.654 1.00 19.41 ? 98  SER A C     1 
ATOM   615  O O     . SER A 1 97  ? 65.637 33.507 20.721 1.00 16.87 ? 98  SER A O     1 
ATOM   616  C CB    . SER A 1 97  ? 63.435 32.235 22.921 1.00 22.01 ? 98  SER A CB    1 
ATOM   617  O OG    . SER A 1 97  ? 64.053 32.216 24.201 1.00 20.37 ? 98  SER A OG    1 
ATOM   618  N N     . PHE A 1 98  ? 66.540 32.581 22.553 1.00 19.52 ? 99  PHE A N     1 
ATOM   619  C CA    . PHE A 1 98  ? 67.724 33.428 22.525 1.00 21.37 ? 99  PHE A CA    1 
ATOM   620  C C     . PHE A 1 98  ? 68.565 33.162 21.278 1.00 20.90 ? 99  PHE A C     1 
ATOM   621  O O     . PHE A 1 98  ? 69.028 34.096 20.631 1.00 20.87 ? 99  PHE A O     1 
ATOM   622  C CB    . PHE A 1 98  ? 68.571 33.263 23.808 1.00 22.36 ? 99  PHE A CB    1 
ATOM   623  C CG    . PHE A 1 98  ? 69.667 34.303 23.956 1.00 21.30 ? 99  PHE A CG    1 
ATOM   624  C CD1   . PHE A 1 98  ? 69.348 35.652 24.071 1.00 20.80 ? 99  PHE A CD1   1 
ATOM   625  C CD2   . PHE A 1 98  ? 71.007 33.938 23.906 1.00 22.99 ? 99  PHE A CD2   1 
ATOM   626  C CE1   . PHE A 1 98  ? 70.336 36.614 24.122 1.00 20.65 ? 99  PHE A CE1   1 
ATOM   627  C CE2   . PHE A 1 98  ? 72.011 34.904 23.957 1.00 21.71 ? 99  PHE A CE2   1 
ATOM   628  C CZ    . PHE A 1 98  ? 71.668 36.245 24.065 1.00 21.66 ? 99  PHE A CZ    1 
ATOM   629  N N     . LEU A 1 99  ? 68.764 31.896 20.930 1.00 22.89 ? 100 LEU A N     1 
ATOM   630  C CA    . LEU A 1 99  ? 69.545 31.575 19.736 1.00 23.22 ? 100 LEU A CA    1 
ATOM   631  C C     . LEU A 1 99  ? 68.848 32.115 18.482 1.00 22.56 ? 100 LEU A C     1 
ATOM   632  O O     . LEU A 1 99  ? 69.505 32.578 17.541 1.00 23.46 ? 100 LEU A O     1 
ATOM   633  C CB    . LEU A 1 99  ? 69.794 30.071 19.631 1.00 24.04 ? 100 LEU A CB    1 
ATOM   634  C CG    . LEU A 1 99  ? 70.676 29.484 20.738 1.00 25.27 ? 100 LEU A CG    1 
ATOM   635  C CD1   . LEU A 1 99  ? 70.741 27.970 20.572 1.00 28.05 ? 100 LEU A CD1   1 
ATOM   636  C CD2   . LEU A 1 99  ? 72.074 30.102 20.732 1.00 25.33 ? 100 LEU A CD2   1 
ATOM   637  N N     . HIS A 1 100 ? 67.517 32.137 18.519 1.00 20.35 ? 101 HIS A N     1 
ATOM   638  C CA    . HIS A 1 100 ? 66.729 32.657 17.417 1.00 17.76 ? 101 HIS A CA    1 
ATOM   639  C C     . HIS A 1 100 ? 66.998 34.156 17.242 1.00 19.16 ? 101 HIS A C     1 
ATOM   640  O O     . HIS A 1 100 ? 67.180 34.623 16.119 1.00 18.78 ? 101 HIS A O     1 
ATOM   641  C CB    . HIS A 1 100 ? 65.253 32.422 17.666 1.00 17.48 ? 101 HIS A CB    1 
ATOM   642  C CG    . HIS A 1 100 ? 64.389 32.858 16.533 1.00 19.84 ? 101 HIS A CG    1 
ATOM   643  N ND1   . HIS A 1 100 ? 63.276 33.641 16.710 1.00 21.80 ? 101 HIS A ND1   1 
ATOM   644  C CD2   . HIS A 1 100 ? 64.508 32.659 15.195 1.00 17.30 ? 101 HIS A CD2   1 
ATOM   645  C CE1   . HIS A 1 100 ? 62.743 33.917 15.531 1.00 19.24 ? 101 HIS A CE1   1 
ATOM   646  N NE2   . HIS A 1 100 ? 63.471 33.329 14.602 1.00 20.03 ? 101 HIS A NE2   1 
ATOM   647  N N     . ILE A 1 101 ? 67.013 34.897 18.352 1.00 16.76 ? 102 ILE A N     1 
ATOM   648  C CA    . ILE A 1 101 ? 67.285 36.330 18.345 1.00 15.26 ? 102 ILE A CA    1 
ATOM   649  C C     . ILE A 1 101 ? 68.631 36.525 17.699 1.00 15.74 ? 102 ILE A C     1 
ATOM   650  O O     . ILE A 1 101 ? 68.790 37.390 16.838 1.00 16.77 ? 102 ILE A O     1 
ATOM   651  C CB    . ILE A 1 101 ? 67.344 36.886 19.792 1.00 13.14 ? 102 ILE A CB    1 
ATOM   652  C CG1   A ILE A 1 101 ? 65.942 36.861 20.402 0.50 14.61 ? 102 ILE A CG1   1 
ATOM   653  C CG1   B ILE A 1 101 ? 65.956 36.826 20.422 0.50 15.32 ? 102 ILE A CG1   1 
ATOM   654  C CG2   . ILE A 1 101 ? 67.930 38.291 19.810 1.00 15.31 ? 102 ILE A CG2   1 
ATOM   655  C CD1   A ILE A 1 101 ? 65.915 36.956 21.912 0.50 11.65 ? 102 ILE A CD1   1 
ATOM   656  C CD1   B ILE A 1 101 ? 64.890 37.500 19.596 0.50 14.29 ? 102 ILE A CD1   1 
ATOM   657  N N     . LEU A 1 102 ? 69.598 35.712 18.114 1.00 15.36 ? 103 LEU A N     1 
ATOM   658  C CA    . LEU A 1 102 ? 70.949 35.775 17.568 1.00 17.73 ? 103 LEU A CA    1 
ATOM   659  C C     . LEU A 1 102 ? 70.983 35.423 16.083 1.00 17.78 ? 103 LEU A C     1 
ATOM   660  O O     . LEU A 1 102 ? 71.790 35.955 15.336 1.00 17.26 ? 103 LEU A O     1 
ATOM   661  C CB    . LEU A 1 102 ? 71.895 34.849 18.336 1.00 18.86 ? 103 LEU A CB    1 
ATOM   662  C CG    . LEU A 1 102 ? 72.248 35.232 19.778 1.00 18.80 ? 103 LEU A CG    1 
ATOM   663  C CD1   . LEU A 1 102 ? 73.347 34.292 20.274 1.00 17.82 ? 103 LEU A CD1   1 
ATOM   664  C CD2   . LEU A 1 102 ? 72.699 36.685 19.850 1.00 16.68 ? 103 LEU A CD2   1 
ATOM   665  N N     . ASP A 1 103 ? 70.089 34.545 15.655 1.00 19.17 ? 104 ASP A N     1 
ATOM   666  C CA    . ASP A 1 103 ? 70.026 34.142 14.251 1.00 20.13 ? 104 ASP A CA    1 
ATOM   667  C C     . ASP A 1 103 ? 69.369 35.229 13.395 1.00 21.19 ? 104 ASP A C     1 
ATOM   668  O O     . ASP A 1 103 ? 69.751 35.458 12.236 1.00 21.28 ? 104 ASP A O     1 
ATOM   669  C CB    . ASP A 1 103 ? 69.239 32.840 14.132 1.00 20.84 ? 104 ASP A CB    1 
ATOM   670  C CG    . ASP A 1 103 ? 69.304 32.243 12.738 1.00 25.37 ? 104 ASP A CG    1 
ATOM   671  O OD1   . ASP A 1 103 ? 70.409 31.818 12.327 1.00 28.66 ? 104 ASP A OD1   1 
ATOM   672  O OD2   . ASP A 1 103 ? 68.253 32.204 12.066 1.00 26.51 ? 104 ASP A OD2   1 
ATOM   673  N N     . ILE A 1 104 ? 68.409 35.919 14.000 1.00 19.27 ? 105 ILE A N     1 
ATOM   674  C CA    . ILE A 1 104 ? 67.654 36.982 13.352 1.00 19.19 ? 105 ILE A CA    1 
ATOM   675  C C     . ILE A 1 104 ? 68.482 38.246 13.104 1.00 21.67 ? 105 ILE A C     1 
ATOM   676  O O     . ILE A 1 104 ? 68.403 38.854 12.038 1.00 21.09 ? 105 ILE A O     1 
ATOM   677  C CB    . ILE A 1 104 ? 66.412 37.322 14.213 1.00 17.06 ? 105 ILE A CB    1 
ATOM   678  C CG1   . ILE A 1 104 ? 65.329 36.274 13.977 1.00 16.67 ? 105 ILE A CG1   1 
ATOM   679  C CG2   . ILE A 1 104 ? 65.901 38.738 13.953 1.00 15.39 ? 105 ILE A CG2   1 
ATOM   680  C CD1   . ILE A 1 104 ? 64.672 36.399 12.615 1.00 20.42 ? 105 ILE A CD1   1 
ATOM   681  N N     . LEU A 1 105 ? 69.285 38.622 14.091 1.00 22.08 ? 106 LEU A N     1 
ATOM   682  C CA    . LEU A 1 105 ? 70.092 39.834 14.016 1.00 22.96 ? 106 LEU A CA    1 
ATOM   683  C C     . LEU A 1 105 ? 70.778 40.150 12.661 1.00 21.36 ? 106 LEU A C     1 
ATOM   684  O O     . LEU A 1 105 ? 70.544 41.213 12.094 1.00 20.59 ? 106 LEU A O     1 
ATOM   685  C CB    . LEU A 1 105 ? 71.079 39.867 15.196 1.00 21.71 ? 106 LEU A CB    1 
ATOM   686  C CG    . LEU A 1 105 ? 71.442 41.221 15.789 1.00 24.61 ? 106 LEU A CG    1 
ATOM   687  C CD1   . LEU A 1 105 ? 70.208 41.941 16.318 1.00 24.95 ? 106 LEU A CD1   1 
ATOM   688  C CD2   . LEU A 1 105 ? 72.462 41.001 16.895 1.00 29.39 ? 106 LEU A CD2   1 
ATOM   689  N N     . PRO A 1 106 ? 71.577 39.213 12.096 1.00 22.28 ? 107 PRO A N     1 
ATOM   690  C CA    . PRO A 1 106 ? 72.242 39.496 10.812 1.00 21.65 ? 107 PRO A CA    1 
ATOM   691  C C     . PRO A 1 106 ? 71.319 39.482 9.570  1.00 21.53 ? 107 PRO A C     1 
ATOM   692  O O     . PRO A 1 106 ? 71.784 39.690 8.456  1.00 23.03 ? 107 PRO A O     1 
ATOM   693  C CB    . PRO A 1 106 ? 73.304 38.393 10.702 1.00 20.21 ? 107 PRO A CB    1 
ATOM   694  C CG    . PRO A 1 106 ? 73.354 37.750 12.064 1.00 22.72 ? 107 PRO A CG    1 
ATOM   695  C CD    . PRO A 1 106 ? 71.967 37.873 12.588 1.00 20.30 ? 107 PRO A CD    1 
ATOM   696  N N     . ARG A 1 107 ? 70.032 39.212 9.770  1.00 21.39 ? 108 ARG A N     1 
ATOM   697  C CA    . ARG A 1 107 ? 69.078 39.155 8.680  1.00 19.28 ? 108 ARG A CA    1 
ATOM   698  C C     . ARG A 1 107 ? 68.104 40.311 8.700  1.00 20.26 ? 108 ARG A C     1 
ATOM   699  O O     . ARG A 1 107 ? 67.353 40.499 7.754  1.00 21.65 ? 108 ARG A O     1 
ATOM   700  C CB    . ARG A 1 107 ? 68.326 37.838 8.705  1.00 17.94 ? 108 ARG A CB    1 
ATOM   701  C CG    . ARG A 1 107 ? 69.230 36.636 8.548  1.00 20.66 ? 108 ARG A CG    1 
ATOM   702  C CD    . ARG A 1 107 ? 68.423 35.383 8.419  1.00 21.59 ? 108 ARG A CD    1 
ATOM   703  N NE    . ARG A 1 107 ? 67.935 34.868 9.695  1.00 20.25 ? 108 ARG A NE    1 
ATOM   704  C CZ    . ARG A 1 107 ? 66.667 34.572 9.956  1.00 21.20 ? 108 ARG A CZ    1 
ATOM   705  N NH1   . ARG A 1 107 ? 66.348 34.076 11.135 1.00 23.76 ? 108 ARG A NH1   1 
ATOM   706  N NH2   . ARG A 1 107 ? 65.707 34.807 9.071  1.00 22.51 ? 108 ARG A NH2   1 
ATOM   707  N N     . LEU A 1 108 ? 68.100 41.076 9.789  1.00 20.02 ? 109 LEU A N     1 
ATOM   708  C CA    . LEU A 1 108 ? 67.226 42.240 9.910  1.00 19.40 ? 109 LEU A CA    1 
ATOM   709  C C     . LEU A 1 108 ? 67.560 43.298 8.864  1.00 20.10 ? 109 LEU A C     1 
ATOM   710  O O     . LEU A 1 108 ? 68.730 43.578 8.596  1.00 22.02 ? 109 LEU A O     1 
ATOM   711  C CB    . LEU A 1 108 ? 67.347 42.882 11.303 1.00 15.28 ? 109 LEU A CB    1 
ATOM   712  C CG    . LEU A 1 108 ? 66.844 42.102 12.510 1.00 11.55 ? 109 LEU A CG    1 
ATOM   713  C CD1   . LEU A 1 108 ? 67.400 42.727 13.775 1.00 13.32 ? 109 LEU A CD1   1 
ATOM   714  C CD2   . LEU A 1 108 ? 65.335 42.067 12.528 1.00 12.29 ? 109 LEU A CD2   1 
ATOM   715  N N     . GLN A 1 109 ? 66.521 43.897 8.293  1.00 20.17 ? 110 GLN A N     1 
ATOM   716  C CA    . GLN A 1 109 ? 66.672 44.951 7.303  1.00 19.44 ? 110 GLN A CA    1 
ATOM   717  C C     . GLN A 1 109 ? 67.412 46.129 7.953  1.00 20.40 ? 110 GLN A C     1 
ATOM   718  O O     . GLN A 1 109 ? 68.220 46.788 7.308  1.00 22.52 ? 110 GLN A O     1 
ATOM   719  C CB    . GLN A 1 109 ? 65.290 45.373 6.799  1.00 19.94 ? 110 GLN A CB    1 
ATOM   720  C CG    . GLN A 1 109 ? 65.253 46.695 6.047  1.00 21.16 ? 110 GLN A CG    1 
ATOM   721  C CD    . GLN A 1 109 ? 65.862 46.632 4.649  1.00 21.77 ? 110 GLN A CD    1 
ATOM   722  O OE1   . GLN A 1 109 ? 65.818 47.625 3.909  1.00 25.08 ? 110 GLN A OE1   1 
ATOM   723  N NE2   . GLN A 1 109 ? 66.399 45.472 4.270  1.00 21.68 ? 110 GLN A NE2   1 
ATOM   724  N N     . LYS A 1 110 ? 67.130 46.385 9.231  1.00 19.11 ? 111 LYS A N     1 
ATOM   725  C CA    . LYS A 1 110 ? 67.789 47.456 9.991  1.00 20.04 ? 111 LYS A CA    1 
ATOM   726  C C     . LYS A 1 110 ? 68.305 46.911 11.312 1.00 21.15 ? 111 LYS A C     1 
ATOM   727  O O     . LYS A 1 110 ? 67.527 46.453 12.154 1.00 19.84 ? 111 LYS A O     1 
ATOM   728  C CB    . LYS A 1 110 ? 66.843 48.615 10.303 1.00 21.14 ? 111 LYS A CB    1 
ATOM   729  C CG    . LYS A 1 110 ? 67.431 49.596 11.332 1.00 19.96 ? 111 LYS A CG    1 
ATOM   730  C CD    . LYS A 1 110 ? 66.507 50.760 11.673 1.00 18.15 ? 111 LYS A CD    1 
ATOM   731  C CE    . LYS A 1 110 ? 65.169 50.311 12.257 1.00 17.63 ? 111 LYS A CE    1 
ATOM   732  N NZ    . LYS A 1 110 ? 64.363 51.490 12.634 1.00 16.01 ? 111 LYS A NZ    1 
ATOM   733  N N     . LEU A 1 111 ? 69.621 46.907 11.476 1.00 23.79 ? 112 LEU A N     1 
ATOM   734  C CA    . LEU A 1 111 ? 70.211 46.424 12.720 1.00 22.48 ? 112 LEU A CA    1 
ATOM   735  C C     . LEU A 1 111 ? 69.874 47.421 13.814 1.00 22.82 ? 112 LEU A C     1 
ATOM   736  O O     . LEU A 1 111 ? 69.776 48.638 13.554 1.00 21.78 ? 112 LEU A O     1 
ATOM   737  C CB    . LEU A 1 111 ? 71.732 46.347 12.615 1.00 22.61 ? 112 LEU A CB    1 
ATOM   738  C CG    . LEU A 1 111 ? 72.397 45.042 12.221 1.00 22.54 ? 112 LEU A CG    1 
ATOM   739  C CD1   . LEU A 1 111 ? 73.887 45.253 12.328 1.00 25.38 ? 112 LEU A CD1   1 
ATOM   740  C CD2   . LEU A 1 111 ? 71.964 43.925 13.134 1.00 18.90 ? 112 LEU A CD2   1 
ATOM   741  N N     . PRO A 1 112 ? 69.596 46.920 15.030 1.00 20.54 ? 113 PRO A N     1 
ATOM   742  C CA    . PRO A 1 112 ? 69.292 47.866 16.104 1.00 18.45 ? 113 PRO A CA    1 
ATOM   743  C C     . PRO A 1 112 ? 70.622 48.551 16.480 1.00 15.23 ? 113 PRO A C     1 
ATOM   744  O O     . PRO A 1 112 ? 71.684 47.926 16.433 1.00 15.49 ? 113 PRO A O     1 
ATOM   745  C CB    . PRO A 1 112 ? 68.775 46.948 17.215 1.00 17.54 ? 113 PRO A CB    1 
ATOM   746  C CG    . PRO A 1 112 ? 69.506 45.645 16.965 1.00 17.50 ? 113 PRO A CG    1 
ATOM   747  C CD    . PRO A 1 112 ? 69.424 45.521 15.472 1.00 16.85 ? 113 PRO A CD    1 
ATOM   748  N N     . LYS A 1 113 ? 70.589 49.839 16.796 1.00 14.95 ? 114 LYS A N     1 
ATOM   749  C CA    . LYS A 1 113 ? 71.822 50.533 17.174 1.00 16.35 ? 114 LYS A CA    1 
ATOM   750  C C     . LYS A 1 113 ? 72.230 50.178 18.608 1.00 17.31 ? 114 LYS A C     1 
ATOM   751  O O     . LYS A 1 113 ? 73.403 50.217 18.954 1.00 16.89 ? 114 LYS A O     1 
ATOM   752  C CB    . LYS A 1 113 ? 71.644 52.042 17.056 1.00 17.48 ? 114 LYS A CB    1 
ATOM   753  C CG    . LYS A 1 113 ? 72.915 52.807 17.286 1.00 22.39 ? 114 LYS A CG    1 
ATOM   754  C CD    . LYS A 1 113 ? 72.714 54.281 17.037 1.00 24.50 ? 114 LYS A CD    1 
ATOM   755  C CE    . LYS A 1 113 ? 73.993 55.029 17.322 1.00 25.52 ? 114 LYS A CE    1 
ATOM   756  N NZ    . LYS A 1 113 ? 73.778 56.471 17.124 1.00 26.36 ? 114 LYS A NZ    1 
ATOM   757  N N     . TYR A 1 114 ? 71.256 49.788 19.425 1.00 16.24 ? 115 TYR A N     1 
ATOM   758  C CA    . TYR A 1 114 ? 71.516 49.468 20.823 1.00 15.62 ? 115 TYR A CA    1 
ATOM   759  C C     . TYR A 1 114 ? 70.989 48.129 21.303 1.00 13.99 ? 115 TYR A C     1 
ATOM   760  O O     . TYR A 1 114 ? 69.880 47.717 20.941 1.00 14.35 ? 115 TYR A O     1 
ATOM   761  C CB    . TYR A 1 114 ? 70.869 50.524 21.704 1.00 14.17 ? 115 TYR A CB    1 
ATOM   762  C CG    . TYR A 1 114 ? 71.274 51.934 21.393 1.00 16.13 ? 115 TYR A CG    1 
ATOM   763  C CD1   . TYR A 1 114 ? 70.459 52.751 20.610 1.00 15.64 ? 115 TYR A CD1   1 
ATOM   764  C CD2   . TYR A 1 114 ? 72.456 52.464 21.910 1.00 15.78 ? 115 TYR A CD2   1 
ATOM   765  C CE1   . TYR A 1 114 ? 70.804 54.055 20.350 1.00 19.58 ? 115 TYR A CE1   1 
ATOM   766  C CE2   . TYR A 1 114 ? 72.810 53.771 21.663 1.00 20.14 ? 115 TYR A CE2   1 
ATOM   767  C CZ    . TYR A 1 114 ? 71.981 54.563 20.881 1.00 21.88 ? 115 TYR A CZ    1 
ATOM   768  O OH    . TYR A 1 114 ? 72.320 55.875 20.649 1.00 25.32 ? 115 TYR A OH    1 
ATOM   769  N N     . ILE A 1 115 ? 71.750 47.510 22.201 1.00 14.70 ? 116 ILE A N     1 
ATOM   770  C CA    . ILE A 1 115 ? 71.360 46.251 22.823 1.00 13.99 ? 116 ILE A CA    1 
ATOM   771  C C     . ILE A 1 115 ? 71.756 46.273 24.303 1.00 15.44 ? 116 ILE A C     1 
ATOM   772  O O     . ILE A 1 115 ? 72.853 46.719 24.659 1.00 14.72 ? 116 ILE A O     1 
ATOM   773  C CB    . ILE A 1 115 ? 72.009 45.017 22.154 1.00 13.00 ? 116 ILE A CB    1 
ATOM   774  C CG1   . ILE A 1 115 ? 71.548 44.908 20.694 1.00 13.32 ? 116 ILE A CG1   1 
ATOM   775  C CG2   . ILE A 1 115 ? 71.627 43.764 22.920 1.00 14.13 ? 116 ILE A CG2   1 
ATOM   776  C CD1   . ILE A 1 115 ? 72.086 43.726 19.979 1.00 14.26 ? 116 ILE A CD1   1 
ATOM   777  N N     . LEU A 1 116 ? 70.823 45.879 25.160 1.00 11.50 ? 117 LEU A N     1 
ATOM   778  C CA    . LEU A 1 116 ? 71.094 45.801 26.579 1.00 11.93 ? 117 LEU A CA    1 
ATOM   779  C C     . LEU A 1 116 ? 70.507 44.479 27.023 1.00 11.56 ? 117 LEU A C     1 
ATOM   780  O O     . LEU A 1 116 ? 69.333 44.184 26.763 1.00 11.11 ? 117 LEU A O     1 
ATOM   781  C CB    . LEU A 1 116 ? 70.496 46.979 27.366 1.00 9.95  ? 117 LEU A CB    1 
ATOM   782  C CG    . LEU A 1 116 ? 70.847 46.984 28.876 1.00 12.44 ? 117 LEU A CG    1 
ATOM   783  C CD1   . LEU A 1 116 ? 70.825 48.405 29.456 1.00 11.32 ? 117 LEU A CD1   1 
ATOM   784  C CD2   . LEU A 1 116 ? 69.925 46.064 29.659 1.00 10.75 ? 117 LEU A CD2   1 
ATOM   785  N N     . LEU A 1 117 ? 71.363 43.645 27.606 1.00 13.16 ? 118 LEU A N     1 
ATOM   786  C CA    . LEU A 1 117 ? 70.956 42.336 28.090 1.00 14.34 ? 118 LEU A CA    1 
ATOM   787  C C     . LEU A 1 117 ? 71.296 42.183 29.552 1.00 14.49 ? 118 LEU A C     1 
ATOM   788  O O     . LEU A 1 117 ? 72.371 42.591 29.997 1.00 16.32 ? 118 LEU A O     1 
ATOM   789  C CB    . LEU A 1 117 ? 71.645 41.223 27.298 1.00 13.15 ? 118 LEU A CB    1 
ATOM   790  C CG    . LEU A 1 117 ? 71.361 39.775 27.725 1.00 16.03 ? 118 LEU A CG    1 
ATOM   791  C CD1   . LEU A 1 117 ? 71.319 38.917 26.480 1.00 20.86 ? 118 LEU A CD1   1 
ATOM   792  C CD2   . LEU A 1 117 ? 72.428 39.223 28.676 1.00 15.57 ? 118 LEU A CD2   1 
ATOM   793  N N     . GLU A 1 118 ? 70.389 41.548 30.278 1.00 15.59 ? 119 GLU A N     1 
ATOM   794  C CA    . GLU A 1 118 ? 70.568 41.295 31.687 1.00 14.86 ? 119 GLU A CA    1 
ATOM   795  C C     . GLU A 1 118 ? 70.507 39.793 31.878 1.00 16.96 ? 119 GLU A C     1 
ATOM   796  O O     . GLU A 1 118 ? 69.713 39.105 31.221 1.00 16.51 ? 119 GLU A O     1 
ATOM   797  C CB    . GLU A 1 118 ? 69.452 41.939 32.505 1.00 14.66 ? 119 GLU A CB    1 
ATOM   798  C CG    . GLU A 1 118 ? 69.711 41.839 33.991 1.00 16.26 ? 119 GLU A CG    1 
ATOM   799  C CD    . GLU A 1 118 ? 68.543 41.348 34.817 1.00 16.17 ? 119 GLU A CD    1 
ATOM   800  O OE1   . GLU A 1 118 ? 67.554 40.828 34.273 1.00 18.52 ? 119 GLU A OE1   1 
ATOM   801  O OE2   . GLU A 1 118 ? 68.618 41.490 36.050 1.00 20.73 ? 119 GLU A OE2   1 
ATOM   802  N N     . ASN A 1 119 ? 71.388 39.273 32.731 1.00 18.57 ? 120 ASN A N     1 
ATOM   803  C CA    . ASN A 1 119 ? 71.397 37.842 33.042 1.00 18.70 ? 120 ASN A CA    1 
ATOM   804  C C     . ASN A 1 119 ? 71.974 37.620 34.447 1.00 19.07 ? 120 ASN A C     1 
ATOM   805  O O     . ASN A 1 119 ? 72.154 38.577 35.211 1.00 16.86 ? 120 ASN A O     1 
ATOM   806  C CB    . ASN A 1 119 ? 72.124 37.018 31.961 1.00 20.23 ? 120 ASN A CB    1 
ATOM   807  C CG    . ASN A 1 119 ? 71.482 35.643 31.752 1.00 22.74 ? 120 ASN A CG    1 
ATOM   808  O OD1   . ASN A 1 119 ? 71.547 34.782 32.625 1.00 26.50 ? 120 ASN A OD1   1 
ATOM   809  N ND2   . ASN A 1 119 ? 70.827 35.453 30.615 1.00 24.68 ? 120 ASN A ND2   1 
ATOM   810  N N     . VAL A 1 120 ? 72.223 36.370 34.817 1.00 19.92 ? 121 VAL A N     1 
ATOM   811  C CA    . VAL A 1 120 ? 72.740 36.077 36.147 1.00 20.59 ? 121 VAL A CA    1 
ATOM   812  C C     . VAL A 1 120 ? 74.254 35.892 36.182 1.00 22.56 ? 121 VAL A C     1 
ATOM   813  O O     . VAL A 1 120 ? 74.901 35.726 35.137 1.00 22.51 ? 121 VAL A O     1 
ATOM   814  C CB    . VAL A 1 120 ? 72.043 34.839 36.766 1.00 19.96 ? 121 VAL A CB    1 
ATOM   815  C CG1   . VAL A 1 120 ? 70.563 35.123 36.999 1.00 21.91 ? 121 VAL A CG1   1 
ATOM   816  C CG2   . VAL A 1 120 ? 72.224 33.622 35.868 1.00 21.01 ? 121 VAL A CG2   1 
ATOM   817  N N     . LYS A 1 121 ? 74.811 36.011 37.389 1.00 21.75 ? 122 LYS A N     1 
ATOM   818  C CA    . LYS A 1 121 ? 76.238 35.836 37.639 1.00 22.70 ? 122 LYS A CA    1 
ATOM   819  C C     . LYS A 1 121 ? 76.592 34.455 37.098 1.00 23.01 ? 122 LYS A C     1 
ATOM   820  O O     . LYS A 1 121 ? 75.850 33.499 37.316 1.00 24.26 ? 122 LYS A O     1 
ATOM   821  C CB    . LYS A 1 121 ? 76.485 35.901 39.150 1.00 25.22 ? 122 LYS A CB    1 
ATOM   822  C CG    . LYS A 1 121 ? 77.819 35.371 39.625 1.00 27.68 ? 122 LYS A CG    1 
ATOM   823  C CD    . LYS A 1 121 ? 78.933 36.369 39.456 1.00 32.27 ? 122 LYS A CD    1 
ATOM   824  C CE    . LYS A 1 121 ? 80.239 35.801 39.985 1.00 35.87 ? 122 LYS A CE    1 
ATOM   825  N NZ    . LYS A 1 121 ? 80.647 34.586 39.208 1.00 40.79 ? 122 LYS A NZ    1 
ATOM   826  N N     . GLY A 1 122 ? 77.691 34.366 36.352 1.00 24.11 ? 123 GLY A N     1 
ATOM   827  C CA    . GLY A 1 122 ? 78.109 33.100 35.774 1.00 23.76 ? 123 GLY A CA    1 
ATOM   828  C C     . GLY A 1 122 ? 77.912 33.080 34.272 1.00 24.29 ? 123 GLY A C     1 
ATOM   829  O O     . GLY A 1 122 ? 78.661 32.434 33.545 1.00 24.72 ? 123 GLY A O     1 
ATOM   830  N N     . PHE A 1 123 ? 76.919 33.818 33.794 1.00 24.23 ? 124 PHE A N     1 
ATOM   831  C CA    . PHE A 1 123 ? 76.630 33.889 32.361 1.00 24.30 ? 124 PHE A CA    1 
ATOM   832  C C     . PHE A 1 123 ? 77.852 34.381 31.583 1.00 23.33 ? 124 PHE A C     1 
ATOM   833  O O     . PHE A 1 123 ? 78.142 33.886 30.500 1.00 22.10 ? 124 PHE A O     1 
ATOM   834  C CB    . PHE A 1 123 ? 75.418 34.811 32.110 1.00 21.89 ? 124 PHE A CB    1 
ATOM   835  C CG    . PHE A 1 123 ? 75.094 35.027 30.646 1.00 21.52 ? 124 PHE A CG    1 
ATOM   836  C CD1   . PHE A 1 123 ? 74.278 34.134 29.961 1.00 22.49 ? 124 PHE A CD1   1 
ATOM   837  C CD2   . PHE A 1 123 ? 75.560 36.162 29.969 1.00 18.71 ? 124 PHE A CD2   1 
ATOM   838  C CE1   . PHE A 1 123 ? 73.938 34.360 28.612 1.00 23.09 ? 124 PHE A CE1   1 
ATOM   839  C CE2   . PHE A 1 123 ? 75.228 36.397 28.624 1.00 17.36 ? 124 PHE A CE2   1 
ATOM   840  C CZ    . PHE A 1 123 ? 74.409 35.498 27.950 1.00 20.71 ? 124 PHE A CZ    1 
ATOM   841  N N     . GLU A 1 124 ? 78.617 35.279 32.192 1.00 24.80 ? 125 GLU A N     1 
ATOM   842  C CA    . GLU A 1 124 ? 79.789 35.872 31.556 1.00 26.06 ? 125 GLU A CA    1 
ATOM   843  C C     . GLU A 1 124 ? 80.879 34.901 31.114 1.00 28.36 ? 125 GLU A C     1 
ATOM   844  O O     . GLU A 1 124 ? 81.758 35.271 30.344 1.00 30.12 ? 125 GLU A O     1 
ATOM   845  C CB    . GLU A 1 124 ? 80.384 36.988 32.436 1.00 26.81 ? 125 GLU A CB    1 
ATOM   846  C CG    . GLU A 1 124 ? 81.104 36.540 33.727 1.00 30.46 ? 125 GLU A CG    1 
ATOM   847  C CD    . GLU A 1 124 ? 80.166 36.051 34.841 1.00 32.72 ? 125 GLU A CD    1 
ATOM   848  O OE1   . GLU A 1 124 ? 78.950 36.341 34.791 1.00 31.13 ? 125 GLU A OE1   1 
ATOM   849  O OE2   . GLU A 1 124 ? 80.658 35.387 35.788 1.00 33.52 ? 125 GLU A OE2   1 
ATOM   850  N N     . VAL A 1 125 ? 80.791 33.655 31.563 1.00 30.34 ? 126 VAL A N     1 
ATOM   851  C CA    . VAL A 1 125 ? 81.778 32.623 31.235 1.00 32.88 ? 126 VAL A CA    1 
ATOM   852  C C     . VAL A 1 125 ? 81.142 31.478 30.422 1.00 32.88 ? 126 VAL A C     1 
ATOM   853  O O     . VAL A 1 125 ? 81.839 30.574 29.959 1.00 35.86 ? 126 VAL A O     1 
ATOM   854  C CB    . VAL A 1 125 ? 82.452 32.106 32.577 1.00 35.30 ? 126 VAL A CB    1 
ATOM   855  C CG1   . VAL A 1 125 ? 83.118 30.748 32.410 1.00 37.05 ? 126 VAL A CG1   1 
ATOM   856  C CG2   . VAL A 1 125 ? 83.484 33.123 33.063 1.00 33.89 ? 126 VAL A CG2   1 
ATOM   857  N N     . SER A 1 126 ? 79.840 31.583 30.161 1.00 31.27 ? 127 SER A N     1 
ATOM   858  C CA    . SER A 1 126 ? 79.085 30.556 29.436 1.00 30.73 ? 127 SER A CA    1 
ATOM   859  C C     . SER A 1 126 ? 79.263 30.495 27.918 1.00 30.26 ? 127 SER A C     1 
ATOM   860  O O     . SER A 1 126 ? 79.681 31.459 27.289 1.00 27.12 ? 127 SER A O     1 
ATOM   861  C CB    . SER A 1 126 ? 77.592 30.689 29.754 1.00 30.81 ? 127 SER A CB    1 
ATOM   862  O OG    . SER A 1 126 ? 77.027 31.832 29.132 1.00 31.08 ? 127 SER A OG    1 
ATOM   863  N N     . SER A 1 127 ? 78.857 29.374 27.325 1.00 32.04 ? 128 SER A N     1 
ATOM   864  C CA    . SER A 1 127 ? 78.975 29.211 25.884 1.00 33.83 ? 128 SER A CA    1 
ATOM   865  C C     . SER A 1 127 ? 77.996 30.123 25.180 1.00 31.92 ? 128 SER A C     1 
ATOM   866  O O     . SER A 1 127 ? 78.334 30.702 24.146 1.00 34.15 ? 128 SER A O     1 
ATOM   867  C CB    . SER A 1 127 ? 78.731 27.765 25.455 1.00 37.70 ? 128 SER A CB    1 
ATOM   868  O OG    . SER A 1 127 ? 79.051 27.595 24.077 1.00 46.26 ? 128 SER A OG    1 
ATOM   869  N N     . THR A 1 128 ? 76.792 30.255 25.745 1.00 30.21 ? 129 THR A N     1 
ATOM   870  C CA    . THR A 1 128 ? 75.744 31.115 25.179 1.00 28.01 ? 129 THR A CA    1 
ATOM   871  C C     . THR A 1 128 ? 76.247 32.550 25.032 1.00 25.68 ? 129 THR A C     1 
ATOM   872  O O     . THR A 1 128 ? 75.989 33.204 24.014 1.00 26.31 ? 129 THR A O     1 
ATOM   873  C CB    . THR A 1 128 ? 74.479 31.099 26.052 1.00 28.13 ? 129 THR A CB    1 
ATOM   874  O OG1   . THR A 1 128 ? 73.973 29.762 26.134 1.00 29.83 ? 129 THR A OG1   1 
ATOM   875  C CG2   . THR A 1 128 ? 73.423 31.991 25.458 1.00 31.51 ? 129 THR A CG2   1 
ATOM   876  N N     . ARG A 1 129 ? 76.978 33.010 26.051 1.00 24.85 ? 130 ARG A N     1 
ATOM   877  C CA    . ARG A 1 129 ? 77.590 34.343 26.090 1.00 24.42 ? 130 ARG A CA    1 
ATOM   878  C C     . ARG A 1 129 ? 78.620 34.470 24.966 1.00 25.48 ? 130 ARG A C     1 
ATOM   879  O O     . ARG A 1 129 ? 78.704 35.505 24.308 1.00 25.05 ? 130 ARG A O     1 
ATOM   880  C CB    . ARG A 1 129 ? 78.257 34.575 27.457 1.00 22.02 ? 130 ARG A CB    1 
ATOM   881  C CG    . ARG A 1 129 ? 79.137 35.825 27.579 1.00 21.07 ? 130 ARG A CG    1 
ATOM   882  C CD    . ARG A 1 129 ? 80.614 35.561 27.226 1.00 20.66 ? 130 ARG A CD    1 
ATOM   883  N NE    . ARG A 1 129 ? 81.419 36.781 27.292 1.00 21.18 ? 130 ARG A NE    1 
ATOM   884  C CZ    . ARG A 1 129 ? 82.523 37.001 26.588 1.00 22.77 ? 130 ARG A CZ    1 
ATOM   885  N NH1   . ARG A 1 129 ? 82.986 36.077 25.753 1.00 26.08 ? 130 ARG A NH1   1 
ATOM   886  N NH2   . ARG A 1 129 ? 83.147 38.161 26.702 1.00 22.88 ? 130 ARG A NH2   1 
ATOM   887  N N     . ASP A 1 130 ? 79.395 33.411 24.749 1.00 27.31 ? 131 ASP A N     1 
ATOM   888  C CA    . ASP A 1 130 ? 80.413 33.397 23.697 1.00 28.66 ? 131 ASP A CA    1 
ATOM   889  C C     . ASP A 1 130 ? 79.766 33.572 22.315 1.00 27.46 ? 131 ASP A C     1 
ATOM   890  O O     . ASP A 1 130 ? 80.311 34.271 21.464 1.00 26.82 ? 131 ASP A O     1 
ATOM   891  C CB    . ASP A 1 130 ? 81.249 32.104 23.763 1.00 32.34 ? 131 ASP A CB    1 
ATOM   892  C CG    . ASP A 1 130 ? 82.310 32.125 24.879 1.00 36.08 ? 131 ASP A CG    1 
ATOM   893  O OD1   . ASP A 1 130 ? 82.643 33.222 25.401 1.00 36.11 ? 131 ASP A OD1   1 
ATOM   894  O OD2   . ASP A 1 130 ? 82.824 31.033 25.222 1.00 36.80 ? 131 ASP A OD2   1 
ATOM   895  N N     . LEU A 1 131 ? 78.600 32.959 22.111 1.00 28.31 ? 132 LEU A N     1 
ATOM   896  C CA    . LEU A 1 131 ? 77.846 33.078 20.856 1.00 27.45 ? 132 LEU A CA    1 
ATOM   897  C C     . LEU A 1 131 ? 77.341 34.509 20.672 1.00 25.97 ? 132 LEU A C     1 
ATOM   898  O O     . LEU A 1 131 ? 77.496 35.105 19.603 1.00 24.61 ? 132 LEU A O     1 
ATOM   899  C CB    . LEU A 1 131 ? 76.651 32.122 20.860 1.00 29.13 ? 132 LEU A CB    1 
ATOM   900  C CG    . LEU A 1 131 ? 76.886 30.738 20.256 1.00 35.23 ? 132 LEU A CG    1 
ATOM   901  C CD1   . LEU A 1 131 ? 75.715 29.809 20.598 1.00 35.34 ? 132 LEU A CD1   1 
ATOM   902  C CD2   . LEU A 1 131 ? 77.085 30.864 18.736 1.00 36.41 ? 132 LEU A CD2   1 
ATOM   903  N N     . LEU A 1 132 ? 76.740 35.051 21.730 1.00 24.92 ? 133 LEU A N     1 
ATOM   904  C CA    . LEU A 1 132 ? 76.210 36.409 21.728 1.00 21.72 ? 133 LEU A CA    1 
ATOM   905  C C     . LEU A 1 132 ? 77.293 37.407 21.308 1.00 20.66 ? 133 LEU A C     1 
ATOM   906  O O     . LEU A 1 132 ? 77.089 38.198 20.390 1.00 19.02 ? 133 LEU A O     1 
ATOM   907  C CB    . LEU A 1 132 ? 75.649 36.751 23.124 1.00 22.93 ? 133 LEU A CB    1 
ATOM   908  C CG    . LEU A 1 132 ? 75.358 38.223 23.478 1.00 25.80 ? 133 LEU A CG    1 
ATOM   909  C CD1   . LEU A 1 132 ? 74.231 38.761 22.615 1.00 26.50 ? 133 LEU A CD1   1 
ATOM   910  C CD2   . LEU A 1 132 ? 75.016 38.369 24.967 1.00 25.26 ? 133 LEU A CD2   1 
ATOM   911  N N     . ILE A 1 133 ? 78.451 37.339 21.965 1.00 21.65 ? 134 ILE A N     1 
ATOM   912  C CA    . ILE A 1 133 ? 79.573 38.232 21.675 1.00 21.23 ? 134 ILE A CA    1 
ATOM   913  C C     . ILE A 1 133 ? 80.084 38.040 20.243 1.00 21.59 ? 134 ILE A C     1 
ATOM   914  O O     . ILE A 1 133 ? 80.376 39.014 19.562 1.00 23.41 ? 134 ILE A O     1 
ATOM   915  C CB    . ILE A 1 133 ? 80.738 38.079 22.713 1.00 22.57 ? 134 ILE A CB    1 
ATOM   916  C CG1   . ILE A 1 133 ? 80.460 38.899 23.990 1.00 21.71 ? 134 ILE A CG1   1 
ATOM   917  C CG2   . ILE A 1 133 ? 82.033 38.606 22.128 1.00 20.21 ? 134 ILE A CG2   1 
ATOM   918  C CD1   . ILE A 1 133 ? 79.177 38.608 24.689 1.00 23.79 ? 134 ILE A CD1   1 
ATOM   919  N N     . GLN A 1 134 ? 80.213 36.803 19.782 1.00 20.61 ? 135 GLN A N     1 
ATOM   920  C CA    . GLN A 1 134 ? 80.656 36.573 18.404 1.00 23.08 ? 135 GLN A CA    1 
ATOM   921  C C     . GLN A 1 134 ? 79.675 37.229 17.421 1.00 22.46 ? 135 GLN A C     1 
ATOM   922  O O     . GLN A 1 134 ? 80.085 37.964 16.519 1.00 23.35 ? 135 GLN A O     1 
ATOM   923  C CB    . GLN A 1 134 ? 80.751 35.074 18.112 1.00 26.33 ? 135 GLN A CB    1 
ATOM   924  N N     . THR A 1 135 ? 78.382 36.986 17.623 1.00 20.94 ? 136 THR A N     1 
ATOM   925  C CA    . THR A 1 135 ? 77.350 37.549 16.766 1.00 19.94 ? 136 THR A CA    1 
ATOM   926  C C     . THR A 1 135 ? 77.446 39.060 16.725 1.00 20.69 ? 136 THR A C     1 
ATOM   927  O O     . THR A 1 135 ? 77.573 39.643 15.649 1.00 21.49 ? 136 THR A O     1 
ATOM   928  C CB    . THR A 1 135 ? 75.905 37.183 17.243 1.00 20.51 ? 136 THR A CB    1 
ATOM   929  O OG1   . THR A 1 135 ? 75.713 35.763 17.237 1.00 18.65 ? 136 THR A OG1   1 
ATOM   930  C CG2   . THR A 1 135 ? 74.862 37.825 16.333 1.00 18.27 ? 136 THR A CG2   1 
ATOM   931  N N     . ILE A 1 136 ? 77.434 39.699 17.897 1.00 20.80 ? 137 ILE A N     1 
ATOM   932  C CA    . ILE A 1 136 ? 77.472 41.151 17.936 1.00 19.23 ? 137 ILE A CA    1 
ATOM   933  C C     . ILE A 1 136 ? 78.774 41.752 17.447 1.00 18.64 ? 137 ILE A C     1 
ATOM   934  O O     . ILE A 1 136 ? 78.768 42.823 16.852 1.00 20.54 ? 137 ILE A O     1 
ATOM   935  C CB    . ILE A 1 136 ? 76.988 41.753 19.290 1.00 18.50 ? 137 ILE A CB    1 
ATOM   936  C CG1   . ILE A 1 136 ? 77.938 41.419 20.433 1.00 17.60 ? 137 ILE A CG1   1 
ATOM   937  C CG2   . ILE A 1 136 ? 75.557 41.303 19.576 1.00 15.61 ? 137 ILE A CG2   1 
ATOM   938  C CD1   . ILE A 1 136 ? 77.539 42.086 21.744 1.00 19.71 ? 137 ILE A CD1   1 
ATOM   939  N N     . GLU A 1 137 ? 79.888 41.082 17.675 1.00 18.76 ? 138 GLU A N     1 
ATOM   940  C CA    . GLU A 1 137 ? 81.137 41.591 17.150 1.00 22.06 ? 138 GLU A CA    1 
ATOM   941  C C     . GLU A 1 137 ? 81.085 41.539 15.621 1.00 21.17 ? 138 GLU A C     1 
ATOM   942  O O     . GLU A 1 137 ? 81.428 42.518 14.963 1.00 21.91 ? 138 GLU A O     1 
ATOM   943  C CB    . GLU A 1 137 ? 82.320 40.786 17.664 1.00 26.36 ? 138 GLU A CB    1 
ATOM   944  C CG    . GLU A 1 137 ? 82.600 41.002 19.133 1.00 34.54 ? 138 GLU A CG    1 
ATOM   945  C CD    . GLU A 1 137 ? 83.969 40.501 19.557 1.00 38.41 ? 138 GLU A CD    1 
ATOM   946  O OE1   . GLU A 1 137 ? 84.355 39.388 19.131 1.00 41.12 ? 138 GLU A OE1   1 
ATOM   947  O OE2   . GLU A 1 137 ? 84.654 41.223 20.319 1.00 40.77 ? 138 GLU A OE2   1 
ATOM   948  N N     . ASN A 1 138 ? 80.631 40.417 15.060 1.00 21.82 ? 139 ASN A N     1 
ATOM   949  C CA    . ASN A 1 138 ? 80.516 40.253 13.593 1.00 22.71 ? 139 ASN A CA    1 
ATOM   950  C C     . ASN A 1 138 ? 79.596 41.299 12.967 1.00 23.13 ? 139 ASN A C     1 
ATOM   951  O O     . ASN A 1 138 ? 79.704 41.616 11.782 1.00 22.99 ? 139 ASN A O     1 
ATOM   952  C CB    . ASN A 1 138 ? 79.979 38.867 13.219 1.00 24.70 ? 139 ASN A CB    1 
ATOM   953  C CG    . ASN A 1 138 ? 80.988 37.761 13.429 1.00 25.91 ? 139 ASN A CG    1 
ATOM   954  O OD1   . ASN A 1 138 ? 80.640 36.584 13.376 1.00 31.27 ? 139 ASN A OD1   1 
ATOM   955  N ND2   . ASN A 1 138 ? 82.239 38.120 13.659 1.00 29.62 ? 139 ASN A ND2   1 
HETATM 956  N N     . CSO A 1 139 ? 78.652 41.798 13.750 1.00 22.93 ? 140 CSO A N     1 
HETATM 957  C CA    . CSO A 1 139 ? 77.747 42.806 13.242 1.00 23.30 ? 140 CSO A CA    1 
HETATM 958  C CB    . CSO A 1 139 ? 76.337 42.569 13.794 1.00 24.99 ? 140 CSO A CB    1 
HETATM 959  S SG    . CSO A 1 139 ? 75.386 41.293 12.896 1.00 31.64 ? 140 CSO A SG    1 
HETATM 960  C C     . CSO A 1 139 ? 78.232 44.254 13.469 1.00 23.03 ? 140 CSO A C     1 
HETATM 961  O O     . CSO A 1 139 ? 77.540 45.225 13.120 1.00 24.83 ? 140 CSO A O     1 
HETATM 962  O OD    . CSO A 1 139 ? 75.452 41.434 11.136 1.00 21.42 ? 140 CSO A OD    1 
ATOM   963  N N     . GLY A 1 140 ? 79.416 44.415 14.045 1.00 21.68 ? 141 GLY A N     1 
ATOM   964  C CA    . GLY A 1 140 ? 79.940 45.757 14.257 1.00 22.50 ? 141 GLY A CA    1 
ATOM   965  C C     . GLY A 1 140 ? 79.582 46.486 15.549 1.00 21.74 ? 141 GLY A C     1 
ATOM   966  O O     . GLY A 1 140 ? 79.688 47.720 15.629 1.00 22.05 ? 141 GLY A O     1 
ATOM   967  N N     . PHE A 1 141 ? 79.148 45.738 16.557 1.00 20.54 ? 142 PHE A N     1 
ATOM   968  C CA    . PHE A 1 141 ? 78.809 46.334 17.837 1.00 18.94 ? 142 PHE A CA    1 
ATOM   969  C C     . PHE A 1 141 ? 80.009 46.446 18.779 1.00 19.75 ? 142 PHE A C     1 
ATOM   970  O O     . PHE A 1 141 ? 80.855 45.543 18.858 1.00 17.15 ? 142 PHE A O     1 
ATOM   971  C CB    . PHE A 1 141 ? 77.729 45.518 18.566 1.00 17.45 ? 142 PHE A CB    1 
ATOM   972  C CG    . PHE A 1 141 ? 76.336 45.695 18.025 1.00 15.95 ? 142 PHE A CG    1 
ATOM   973  C CD1   . PHE A 1 141 ? 75.851 44.854 17.020 1.00 16.71 ? 142 PHE A CD1   1 
ATOM   974  C CD2   . PHE A 1 141 ? 75.496 46.675 18.534 1.00 17.25 ? 142 PHE A CD2   1 
ATOM   975  C CE1   . PHE A 1 141 ? 74.540 44.984 16.542 1.00 17.26 ? 142 PHE A CE1   1 
ATOM   976  C CE2   . PHE A 1 141 ? 74.180 46.820 18.064 1.00 17.99 ? 142 PHE A CE2   1 
ATOM   977  C CZ    . PHE A 1 141 ? 73.705 45.976 17.064 1.00 18.37 ? 142 PHE A CZ    1 
ATOM   978  N N     . GLN A 1 142 ? 80.079 47.590 19.458 1.00 19.64 ? 143 GLN A N     1 
ATOM   979  C CA    . GLN A 1 142 ? 81.066 47.843 20.502 1.00 20.60 ? 143 GLN A CA    1 
ATOM   980  C C     . GLN A 1 142 ? 80.271 47.477 21.769 1.00 18.78 ? 143 GLN A C     1 
ATOM   981  O O     . GLN A 1 142 ? 79.094 47.843 21.894 1.00 18.91 ? 143 GLN A O     1 
ATOM   982  C CB    . GLN A 1 142 ? 81.456 49.324 20.549 1.00 23.06 ? 143 GLN A CB    1 
ATOM   983  C CG    . GLN A 1 142 ? 82.349 49.759 19.391 1.00 29.47 ? 143 GLN A CG    1 
ATOM   984  C CD    . GLN A 1 142 ? 83.555 48.845 19.187 1.00 28.51 ? 143 GLN A CD    1 
ATOM   985  O OE1   . GLN A 1 142 ? 84.329 48.595 20.107 1.00 27.61 ? 143 GLN A OE1   1 
ATOM   986  N NE2   . GLN A 1 142 ? 83.697 48.322 17.973 1.00 36.30 ? 143 GLN A NE2   1 
ATOM   987  N N     . TYR A 1 143 ? 80.879 46.744 22.692 1.00 17.21 ? 144 TYR A N     1 
ATOM   988  C CA    . TYR A 1 143 ? 80.149 46.345 23.886 1.00 16.65 ? 144 TYR A CA    1 
ATOM   989  C C     . TYR A 1 143 ? 81.030 46.381 25.121 1.00 17.74 ? 144 TYR A C     1 
ATOM   990  O O     . TYR A 1 143 ? 82.250 46.559 25.030 1.00 18.05 ? 144 TYR A O     1 
ATOM   991  C CB    . TYR A 1 143 ? 79.571 44.932 23.702 1.00 13.59 ? 144 TYR A CB    1 
ATOM   992  C CG    . TYR A 1 143 ? 80.645 43.880 23.632 1.00 16.63 ? 144 TYR A CG    1 
ATOM   993  C CD1   . TYR A 1 143 ? 81.081 43.236 24.788 1.00 18.57 ? 144 TYR A CD1   1 
ATOM   994  C CD2   . TYR A 1 143 ? 81.319 43.620 22.434 1.00 18.76 ? 144 TYR A CD2   1 
ATOM   995  C CE1   . TYR A 1 143 ? 82.162 42.380 24.766 1.00 21.58 ? 144 TYR A CE1   1 
ATOM   996  C CE2   . TYR A 1 143 ? 82.404 42.762 22.397 1.00 20.87 ? 144 TYR A CE2   1 
ATOM   997  C CZ    . TYR A 1 143 ? 82.821 42.149 23.573 1.00 21.49 ? 144 TYR A CZ    1 
ATOM   998  O OH    . TYR A 1 143 ? 83.906 41.310 23.577 1.00 27.81 ? 144 TYR A OH    1 
ATOM   999  N N     . GLN A 1 144 ? 80.394 46.188 26.272 1.00 17.61 ? 145 GLN A N     1 
ATOM   1000 C CA    . GLN A 1 144 ? 81.068 46.149 27.550 1.00 14.21 ? 145 GLN A CA    1 
ATOM   1001 C C     . GLN A 1 144 ? 80.161 45.321 28.445 1.00 14.45 ? 145 GLN A C     1 
ATOM   1002 O O     . GLN A 1 144 ? 78.947 45.489 28.398 1.00 11.90 ? 145 GLN A O     1 
ATOM   1003 C CB    . GLN A 1 144 ? 81.216 47.562 28.111 1.00 15.84 ? 145 GLN A CB    1 
ATOM   1004 C CG    . GLN A 1 144 ? 82.002 47.657 29.408 1.00 15.19 ? 145 GLN A CG    1 
ATOM   1005 C CD    . GLN A 1 144 ? 83.361 47.017 29.302 1.00 15.57 ? 145 GLN A CD    1 
ATOM   1006 O OE1   . GLN A 1 144 ? 84.149 47.385 28.443 1.00 18.43 ? 145 GLN A OE1   1 
ATOM   1007 N NE2   . GLN A 1 144 ? 83.630 46.027 30.150 1.00 15.33 ? 145 GLN A NE2   1 
ATOM   1008 N N     . GLU A 1 145 ? 80.745 44.371 29.177 1.00 14.91 ? 146 GLU A N     1 
ATOM   1009 C CA    . GLU A 1 145 ? 80.001 43.532 30.113 1.00 15.47 ? 146 GLU A CA    1 
ATOM   1010 C C     . GLU A 1 145 ? 80.223 44.037 31.530 1.00 15.83 ? 146 GLU A C     1 
ATOM   1011 O O     . GLU A 1 145 ? 81.298 44.546 31.850 1.00 14.77 ? 146 GLU A O     1 
ATOM   1012 C CB    . GLU A 1 145 ? 80.448 42.086 30.035 1.00 17.09 ? 146 GLU A CB    1 
ATOM   1013 C CG    . GLU A 1 145 ? 80.344 41.492 28.668 1.00 16.81 ? 146 GLU A CG    1 
ATOM   1014 C CD    . GLU A 1 145 ? 81.012 40.169 28.629 1.00 17.21 ? 146 GLU A CD    1 
ATOM   1015 O OE1   . GLU A 1 145 ? 82.250 40.130 28.762 1.00 17.54 ? 146 GLU A OE1   1 
ATOM   1016 O OE2   . GLU A 1 145 ? 80.302 39.167 28.495 1.00 18.27 ? 146 GLU A OE2   1 
ATOM   1017 N N     . PHE A 1 146 ? 79.223 43.825 32.378 1.00 15.31 ? 147 PHE A N     1 
ATOM   1018 C CA    . PHE A 1 146 ? 79.233 44.273 33.763 1.00 14.70 ? 147 PHE A CA    1 
ATOM   1019 C C     . PHE A 1 146 ? 78.599 43.236 34.687 1.00 13.73 ? 147 PHE A C     1 
ATOM   1020 O O     . PHE A 1 146 ? 77.820 42.398 34.244 1.00 13.91 ? 147 PHE A O     1 
ATOM   1021 C CB    . PHE A 1 146 ? 78.350 45.521 33.932 1.00 12.44 ? 147 PHE A CB    1 
ATOM   1022 C CG    . PHE A 1 146 ? 78.772 46.726 33.144 1.00 15.75 ? 147 PHE A CG    1 
ATOM   1023 C CD1   . PHE A 1 146 ? 78.302 46.931 31.850 1.00 15.07 ? 147 PHE A CD1   1 
ATOM   1024 C CD2   . PHE A 1 146 ? 79.569 47.714 33.732 1.00 17.83 ? 147 PHE A CD2   1 
ATOM   1025 C CE1   . PHE A 1 146 ? 78.611 48.103 31.155 1.00 11.12 ? 147 PHE A CE1   1 
ATOM   1026 C CE2   . PHE A 1 146 ? 79.879 48.891 33.037 1.00 15.31 ? 147 PHE A CE2   1 
ATOM   1027 C CZ    . PHE A 1 146 ? 79.395 49.072 31.749 1.00 14.87 ? 147 PHE A CZ    1 
ATOM   1028 N N     . LEU A 1 147 ? 78.974 43.292 35.964 1.00 15.94 ? 148 LEU A N     1 
ATOM   1029 C CA    . LEU A 1 147 ? 78.364 42.484 37.030 1.00 15.73 ? 148 LEU A CA    1 
ATOM   1030 C C     . LEU A 1 147 ? 78.098 43.583 38.074 1.00 14.83 ? 148 LEU A C     1 
ATOM   1031 O O     . LEU A 1 147 ? 79.033 44.096 38.693 1.00 13.93 ? 148 LEU A O     1 
ATOM   1032 C CB    . LEU A 1 147 ? 79.295 41.387 37.567 1.00 15.05 ? 148 LEU A CB    1 
ATOM   1033 C CG    . LEU A 1 147 ? 79.346 40.077 36.768 1.00 16.18 ? 148 LEU A CG    1 
ATOM   1034 C CD1   . LEU A 1 147 ? 80.452 39.203 37.307 1.00 15.99 ? 148 LEU A CD1   1 
ATOM   1035 C CD2   . LEU A 1 147 ? 78.009 39.326 36.829 1.00 13.71 ? 148 LEU A CD2   1 
ATOM   1036 N N     . LEU A 1 148 ? 76.839 44.011 38.186 1.00 13.22 ? 149 LEU A N     1 
ATOM   1037 C CA    . LEU A 1 148 ? 76.478 45.105 39.084 1.00 14.60 ? 149 LEU A CA    1 
ATOM   1038 C C     . LEU A 1 148 ? 75.370 44.763 40.074 1.00 15.61 ? 149 LEU A C     1 
ATOM   1039 O O     . LEU A 1 148 ? 74.481 43.966 39.770 1.00 13.15 ? 149 LEU A O     1 
ATOM   1040 C CB    . LEU A 1 148 ? 76.023 46.330 38.268 1.00 12.27 ? 149 LEU A CB    1 
ATOM   1041 C CG    . LEU A 1 148 ? 76.966 46.914 37.232 1.00 11.93 ? 149 LEU A CG    1 
ATOM   1042 C CD1   . LEU A 1 148 ? 76.208 47.859 36.343 1.00 14.56 ? 149 LEU A CD1   1 
ATOM   1043 C CD2   . LEU A 1 148 ? 78.085 47.611 37.919 1.00 14.27 ? 149 LEU A CD2   1 
ATOM   1044 N N     . SER A 1 149 ? 75.414 45.396 41.244 1.00 14.54 ? 150 SER A N     1 
ATOM   1045 C CA    . SER A 1 149 ? 74.392 45.199 42.270 1.00 14.00 ? 150 SER A CA    1 
ATOM   1046 C C     . SER A 1 149 ? 73.845 46.573 42.634 1.00 12.02 ? 150 SER A C     1 
ATOM   1047 O O     . SER A 1 149 ? 74.576 47.561 42.556 1.00 10.56 ? 150 SER A O     1 
ATOM   1048 C CB    . SER A 1 149 ? 74.993 44.529 43.501 1.00 15.07 ? 150 SER A CB    1 
ATOM   1049 O OG    . SER A 1 149 ? 74.005 44.310 44.481 1.00 13.03 ? 150 SER A OG    1 
ATOM   1050 N N     . PRO A 1 150 ? 72.558 46.660 43.036 1.00 10.62 ? 151 PRO A N     1 
ATOM   1051 C CA    . PRO A 1 150 ? 71.966 47.952 43.396 1.00 11.46 ? 151 PRO A CA    1 
ATOM   1052 C C     . PRO A 1 150 ? 72.687 48.702 44.527 1.00 12.81 ? 151 PRO A C     1 
ATOM   1053 O O     . PRO A 1 150 ? 72.574 49.929 44.641 1.00 12.30 ? 151 PRO A O     1 
ATOM   1054 C CB    . PRO A 1 150 ? 70.524 47.575 43.768 1.00 10.34 ? 151 PRO A CB    1 
ATOM   1055 C CG    . PRO A 1 150 ? 70.260 46.365 42.979 1.00 7.65  ? 151 PRO A CG    1 
ATOM   1056 C CD    . PRO A 1 150 ? 71.542 45.595 43.119 1.00 8.26  ? 151 PRO A CD    1 
ATOM   1057 N N     . THR A 1 151 ? 73.472 47.984 45.324 1.00 11.65 ? 152 THR A N     1 
ATOM   1058 C CA    . THR A 1 151 ? 74.195 48.627 46.405 1.00 15.08 ? 152 THR A CA    1 
ATOM   1059 C C     . THR A 1 151 ? 75.182 49.677 45.873 1.00 17.10 ? 152 THR A C     1 
ATOM   1060 O O     . THR A 1 151 ? 75.514 50.624 46.576 1.00 18.28 ? 152 THR A O     1 
ATOM   1061 C CB    . THR A 1 151 ? 74.894 47.606 47.304 1.00 13.43 ? 152 THR A CB    1 
ATOM   1062 O OG1   . THR A 1 151 ? 75.653 46.708 46.494 1.00 18.41 ? 152 THR A OG1   1 
ATOM   1063 C CG2   . THR A 1 151 ? 73.876 46.809 48.093 1.00 11.70 ? 152 THR A CG2   1 
ATOM   1064 N N     . SER A 1 152 ? 75.601 49.543 44.614 1.00 17.59 ? 153 SER A N     1 
ATOM   1065 C CA    . SER A 1 152 ? 76.514 50.499 44.002 1.00 18.88 ? 153 SER A CA    1 
ATOM   1066 C C     . SER A 1 152 ? 75.804 51.828 43.774 1.00 20.38 ? 153 SER A C     1 
ATOM   1067 O O     . SER A 1 152 ? 76.453 52.839 43.533 1.00 23.16 ? 153 SER A O     1 
ATOM   1068 C CB    . SER A 1 152 ? 77.064 49.962 42.682 1.00 20.14 ? 153 SER A CB    1 
ATOM   1069 O OG    . SER A 1 152 ? 77.959 48.883 42.893 1.00 20.48 ? 153 SER A OG    1 
ATOM   1070 N N     . LEU A 1 153 ? 74.473 51.817 43.820 1.00 20.84 ? 154 LEU A N     1 
ATOM   1071 C CA    . LEU A 1 153 ? 73.688 53.044 43.662 1.00 22.90 ? 154 LEU A CA    1 
ATOM   1072 C C     . LEU A 1 153 ? 73.031 53.498 44.978 1.00 22.96 ? 154 LEU A C     1 
ATOM   1073 O O     . LEU A 1 153 ? 72.070 54.266 44.969 1.00 26.58 ? 154 LEU A O     1 
ATOM   1074 C CB    . LEU A 1 153 ? 72.611 52.880 42.579 1.00 23.43 ? 154 LEU A CB    1 
ATOM   1075 C CG    . LEU A 1 153 ? 73.094 52.610 41.154 1.00 22.11 ? 154 LEU A CG    1 
ATOM   1076 C CD1   . LEU A 1 153 ? 71.913 52.759 40.216 1.00 26.65 ? 154 LEU A CD1   1 
ATOM   1077 C CD2   . LEU A 1 153 ? 74.189 53.595 40.769 1.00 24.01 ? 154 LEU A CD2   1 
ATOM   1078 N N     . GLY A 1 154 ? 73.526 53.003 46.107 1.00 22.75 ? 155 GLY A N     1 
ATOM   1079 C CA    . GLY A 1 154 ? 72.961 53.405 47.383 1.00 21.49 ? 155 GLY A CA    1 
ATOM   1080 C C     . GLY A 1 154 ? 71.626 52.769 47.730 1.00 21.58 ? 155 GLY A C     1 
ATOM   1081 O O     . GLY A 1 154 ? 70.888 53.290 48.572 1.00 23.90 ? 155 GLY A O     1 
ATOM   1082 N N     . ILE A 1 155 ? 71.285 51.670 47.063 1.00 19.23 ? 156 ILE A N     1 
ATOM   1083 C CA    . ILE A 1 155 ? 70.049 50.959 47.355 1.00 17.00 ? 156 ILE A CA    1 
ATOM   1084 C C     . ILE A 1 155 ? 70.427 49.826 48.319 1.00 14.27 ? 156 ILE A C     1 
ATOM   1085 O O     . ILE A 1 155 ? 71.355 49.057 48.046 1.00 13.73 ? 156 ILE A O     1 
ATOM   1086 C CB    . ILE A 1 155 ? 69.399 50.443 46.056 1.00 16.06 ? 156 ILE A CB    1 
ATOM   1087 C CG1   . ILE A 1 155 ? 68.909 51.645 45.255 1.00 16.59 ? 156 ILE A CG1   1 
ATOM   1088 C CG2   . ILE A 1 155 ? 68.208 49.527 46.351 1.00 15.33 ? 156 ILE A CG2   1 
ATOM   1089 C CD1   . ILE A 1 155 ? 68.847 51.402 43.780 1.00 18.23 ? 156 ILE A CD1   1 
ATOM   1090 N N     . PRO A 1 156 ? 69.770 49.758 49.495 1.00 13.58 ? 157 PRO A N     1 
ATOM   1091 C CA    . PRO A 1 156 ? 70.051 48.729 50.496 1.00 13.30 ? 157 PRO A CA    1 
ATOM   1092 C C     . PRO A 1 156 ? 69.537 47.332 50.141 1.00 14.45 ? 157 PRO A C     1 
ATOM   1093 O O     . PRO A 1 156 ? 68.779 46.734 50.896 1.00 15.91 ? 157 PRO A O     1 
ATOM   1094 C CB    . PRO A 1 156 ? 69.372 49.292 51.741 1.00 12.84 ? 157 PRO A CB    1 
ATOM   1095 C CG    . PRO A 1 156 ? 68.190 49.954 51.190 1.00 15.36 ? 157 PRO A CG    1 
ATOM   1096 C CD    . PRO A 1 156 ? 68.741 50.688 49.987 1.00 13.01 ? 157 PRO A CD    1 
ATOM   1097 N N     . ASN A 1 157 ? 69.944 46.806 48.994 1.00 13.51 ? 158 ASN A N     1 
ATOM   1098 C CA    . ASN A 1 157 ? 69.505 45.480 48.591 1.00 12.93 ? 158 ASN A CA    1 
ATOM   1099 C C     . ASN A 1 157 ? 70.475 44.898 47.587 1.00 12.90 ? 158 ASN A C     1 
ATOM   1100 O O     . ASN A 1 157 ? 70.823 45.540 46.596 1.00 15.48 ? 158 ASN A O     1 
ATOM   1101 C CB    . ASN A 1 157 ? 68.098 45.547 47.990 1.00 12.27 ? 158 ASN A CB    1 
ATOM   1102 C CG    . ASN A 1 157 ? 67.562 44.186 47.598 1.00 14.62 ? 158 ASN A CG    1 
ATOM   1103 O OD1   . ASN A 1 157 ? 67.353 43.311 48.445 1.00 16.90 ? 158 ASN A OD1   1 
ATOM   1104 N ND2   . ASN A 1 157 ? 67.336 43.995 46.307 1.00 14.18 ? 158 ASN A ND2   1 
ATOM   1105 N N     . SER A 1 158 ? 70.948 43.697 47.868 1.00 11.77 ? 159 SER A N     1 
ATOM   1106 C CA    . SER A 1 158 ? 71.867 43.018 46.988 1.00 12.23 ? 159 SER A CA    1 
ATOM   1107 C C     . SER A 1 158 ? 71.118 42.329 45.837 1.00 13.23 ? 159 SER A C     1 
ATOM   1108 O O     . SER A 1 158 ? 70.077 41.704 46.036 1.00 13.93 ? 159 SER A O     1 
ATOM   1109 C CB    . SER A 1 158 ? 72.644 41.962 47.775 1.00 14.07 ? 159 SER A CB    1 
ATOM   1110 O OG    . SER A 1 158 ? 73.445 42.550 48.774 1.00 18.31 ? 159 SER A OG    1 
ATOM   1111 N N     . ARG A 1 159 ? 71.668 42.433 44.631 1.00 13.35 ? 160 ARG A N     1 
ATOM   1112 C CA    . ARG A 1 159 ? 71.080 41.786 43.470 1.00 13.58 ? 160 ARG A CA    1 
ATOM   1113 C C     . ARG A 1 159 ? 72.117 41.815 42.371 1.00 13.04 ? 160 ARG A C     1 
ATOM   1114 O O     . ARG A 1 159 ? 71.977 42.535 41.382 1.00 15.05 ? 160 ARG A O     1 
ATOM   1115 C CB    . ARG A 1 159 ? 69.789 42.494 43.029 1.00 12.56 ? 160 ARG A CB    1 
ATOM   1116 C CG    . ARG A 1 159 ? 68.918 41.632 42.143 1.00 10.40 ? 160 ARG A CG    1 
ATOM   1117 C CD    . ARG A 1 159 ? 67.640 42.321 41.811 1.00 10.13 ? 160 ARG A CD    1 
ATOM   1118 N NE    . ARG A 1 159 ? 66.701 41.441 41.130 1.00 12.07 ? 160 ARG A NE    1 
ATOM   1119 C CZ    . ARG A 1 159 ? 65.817 40.665 41.749 1.00 11.36 ? 160 ARG A CZ    1 
ATOM   1120 N NH1   . ARG A 1 159 ? 65.758 40.652 43.067 1.00 11.05 ? 160 ARG A NH1   1 
ATOM   1121 N NH2   . ARG A 1 159 ? 64.968 39.922 41.051 1.00 13.95 ? 160 ARG A NH2   1 
ATOM   1122 N N     . LEU A 1 160 ? 73.202 41.083 42.588 1.00 15.39 ? 161 LEU A N     1 
ATOM   1123 C CA    . LEU A 1 160 ? 74.285 41.029 41.616 1.00 16.76 ? 161 LEU A CA    1 
ATOM   1124 C C     . LEU A 1 160 ? 73.782 40.366 40.327 1.00 15.49 ? 161 LEU A C     1 
ATOM   1125 O O     . LEU A 1 160 ? 73.304 39.230 40.338 1.00 15.72 ? 161 LEU A O     1 
ATOM   1126 C CB    . LEU A 1 160 ? 75.500 40.274 42.189 1.00 17.34 ? 161 LEU A CB    1 
ATOM   1127 C CG    . LEU A 1 160 ? 76.809 40.343 41.389 1.00 16.56 ? 161 LEU A CG    1 
ATOM   1128 C CD1   . LEU A 1 160 ? 77.409 41.733 41.479 1.00 14.65 ? 161 LEU A CD1   1 
ATOM   1129 C CD2   . LEU A 1 160 ? 77.777 39.330 41.921 1.00 17.00 ? 161 LEU A CD2   1 
ATOM   1130 N N     . ARG A 1 161 ? 73.864 41.104 39.229 1.00 15.20 ? 162 ARG A N     1 
ATOM   1131 C CA    . ARG A 1 161 ? 73.425 40.608 37.929 1.00 15.76 ? 162 ARG A CA    1 
ATOM   1132 C C     . ARG A 1 161 ? 74.448 40.916 36.838 1.00 14.15 ? 162 ARG A C     1 
ATOM   1133 O O     . ARG A 1 161 ? 75.286 41.813 36.973 1.00 15.97 ? 162 ARG A O     1 
ATOM   1134 C CB    . ARG A 1 161 ? 72.077 41.247 37.541 1.00 13.44 ? 162 ARG A CB    1 
ATOM   1135 C CG    . ARG A 1 161 ? 70.888 40.782 38.350 1.00 13.80 ? 162 ARG A CG    1 
ATOM   1136 C CD    . ARG A 1 161 ? 70.602 39.302 38.129 1.00 13.66 ? 162 ARG A CD    1 
ATOM   1137 N NE    . ARG A 1 161 ? 69.355 38.868 38.760 1.00 19.16 ? 162 ARG A NE    1 
ATOM   1138 C CZ    . ARG A 1 161 ? 69.274 38.291 39.956 1.00 22.88 ? 162 ARG A CZ    1 
ATOM   1139 N NH1   . ARG A 1 161 ? 70.373 38.080 40.669 1.00 24.77 ? 162 ARG A NH1   1 
ATOM   1140 N NH2   . ARG A 1 161 ? 68.093 37.927 40.444 1.00 23.16 ? 162 ARG A NH2   1 
ATOM   1141 N N     . TYR A 1 162 ? 74.363 40.158 35.752 1.00 15.76 ? 163 TYR A N     1 
ATOM   1142 C CA    . TYR A 1 162 ? 75.225 40.364 34.596 1.00 15.61 ? 163 TYR A CA    1 
ATOM   1143 C C     . TYR A 1 162 ? 74.520 41.374 33.667 1.00 13.58 ? 163 TYR A C     1 
ATOM   1144 O O     . TYR A 1 162 ? 73.295 41.388 33.563 1.00 14.27 ? 163 TYR A O     1 
ATOM   1145 C CB    . TYR A 1 162 ? 75.444 39.035 33.855 1.00 15.15 ? 163 TYR A CB    1 
ATOM   1146 C CG    . TYR A 1 162 ? 76.045 39.197 32.466 1.00 16.59 ? 163 TYR A CG    1 
ATOM   1147 C CD1   . TYR A 1 162 ? 77.417 39.062 32.264 1.00 14.81 ? 163 TYR A CD1   1 
ATOM   1148 C CD2   . TYR A 1 162 ? 75.232 39.485 31.352 1.00 17.40 ? 163 TYR A CD2   1 
ATOM   1149 C CE1   . TYR A 1 162 ? 77.971 39.204 30.990 1.00 18.68 ? 163 TYR A CE1   1 
ATOM   1150 C CE2   . TYR A 1 162 ? 75.776 39.633 30.078 1.00 17.89 ? 163 TYR A CE2   1 
ATOM   1151 C CZ    . TYR A 1 162 ? 77.150 39.483 29.906 1.00 19.42 ? 163 TYR A CZ    1 
ATOM   1152 O OH    . TYR A 1 162 ? 77.698 39.573 28.648 1.00 21.21 ? 163 TYR A OH    1 
ATOM   1153 N N     . PHE A 1 163 ? 75.295 42.220 33.007 1.00 12.25 ? 164 PHE A N     1 
ATOM   1154 C CA    . PHE A 1 163 ? 74.729 43.177 32.075 1.00 12.46 ? 164 PHE A CA    1 
ATOM   1155 C C     . PHE A 1 163 ? 75.678 43.328 30.918 1.00 13.55 ? 164 PHE A C     1 
ATOM   1156 O O     . PHE A 1 163 ? 76.885 43.336 31.112 1.00 14.45 ? 164 PHE A O     1 
ATOM   1157 C CB    . PHE A 1 163 ? 74.542 44.549 32.719 1.00 13.77 ? 164 PHE A CB    1 
ATOM   1158 C CG    . PHE A 1 163 ? 73.491 44.582 33.785 1.00 13.53 ? 164 PHE A CG    1 
ATOM   1159 C CD1   . PHE A 1 163 ? 73.847 44.467 35.125 1.00 12.86 ? 164 PHE A CD1   1 
ATOM   1160 C CD2   . PHE A 1 163 ? 72.155 44.756 33.456 1.00 12.20 ? 164 PHE A CD2   1 
ATOM   1161 C CE1   . PHE A 1 163 ? 72.889 44.512 36.114 1.00 9.95  ? 164 PHE A CE1   1 
ATOM   1162 C CE2   . PHE A 1 163 ? 71.196 44.799 34.437 1.00 11.86 ? 164 PHE A CE2   1 
ATOM   1163 C CZ    . PHE A 1 163 ? 71.560 44.683 35.764 1.00 12.03 ? 164 PHE A CZ    1 
ATOM   1164 N N     . LEU A 1 164 ? 75.126 43.380 29.715 1.00 14.63 ? 165 LEU A N     1 
ATOM   1165 C CA    . LEU A 1 164 ? 75.909 43.593 28.520 1.00 15.33 ? 165 LEU A CA    1 
ATOM   1166 C C     . LEU A 1 164 ? 75.239 44.755 27.812 1.00 12.52 ? 165 LEU A C     1 
ATOM   1167 O O     . LEU A 1 164 ? 74.012 44.744 27.646 1.00 12.19 ? 165 LEU A O     1 
ATOM   1168 C CB    . LEU A 1 164 ? 75.913 42.360 27.591 1.00 14.66 ? 165 LEU A CB    1 
ATOM   1169 C CG    . LEU A 1 164 ? 76.437 42.695 26.180 1.00 16.62 ? 165 LEU A CG    1 
ATOM   1170 C CD1   . LEU A 1 164 ? 77.643 41.895 25.862 1.00 14.89 ? 165 LEU A CD1   1 
ATOM   1171 C CD2   . LEU A 1 164 ? 75.371 42.489 25.135 1.00 19.68 ? 165 LEU A CD2   1 
ATOM   1172 N N     . ILE A 1 165 ? 76.009 45.807 27.544 1.00 12.42 ? 166 ILE A N     1 
ATOM   1173 C CA    . ILE A 1 165 ? 75.506 46.948 26.769 1.00 13.22 ? 166 ILE A CA    1 
ATOM   1174 C C     . ILE A 1 165 ? 76.318 46.952 25.450 1.00 12.98 ? 166 ILE A C     1 
ATOM   1175 O O     . ILE A 1 165 ? 77.517 46.656 25.449 1.00 11.86 ? 166 ILE A O     1 
ATOM   1176 C CB    . ILE A 1 165 ? 75.581 48.328 27.522 1.00 12.32 ? 166 ILE A CB    1 
ATOM   1177 C CG1   . ILE A 1 165 ? 77.030 48.739 27.802 1.00 9.08  ? 166 ILE A CG1   1 
ATOM   1178 C CG2   . ILE A 1 165 ? 74.749 48.268 28.820 1.00 12.35 ? 166 ILE A CG2   1 
ATOM   1179 C CD1   . ILE A 1 165 ? 77.179 50.082 28.476 1.00 11.27 ? 166 ILE A CD1   1 
ATOM   1180 N N     . ALA A 1 166 ? 75.635 47.178 24.331 1.00 13.38 ? 167 ALA A N     1 
ATOM   1181 C CA    . ALA A 1 166 ? 76.274 47.189 23.021 1.00 13.94 ? 167 ALA A CA    1 
ATOM   1182 C C     . ALA A 1 166 ? 75.712 48.334 22.185 1.00 15.62 ? 167 ALA A C     1 
ATOM   1183 O O     . ALA A 1 166 ? 74.521 48.644 22.237 1.00 15.77 ? 167 ALA A O     1 
ATOM   1184 C CB    . ALA A 1 166 ? 76.077 45.852 22.325 1.00 13.78 ? 167 ALA A CB    1 
ATOM   1185 N N     . LYS A 1 167 ? 76.594 48.956 21.414 1.00 14.92 ? 168 LYS A N     1 
ATOM   1186 C CA    . LYS A 1 167 ? 76.245 50.097 20.594 1.00 17.27 ? 168 LYS A CA    1 
ATOM   1187 C C     . LYS A 1 167 ? 76.871 49.929 19.216 1.00 18.79 ? 168 LYS A C     1 
ATOM   1188 O O     . LYS A 1 167 ? 78.067 49.615 19.082 1.00 16.92 ? 168 LYS A O     1 
ATOM   1189 C CB    . LYS A 1 167 ? 76.794 51.351 21.263 1.00 16.42 ? 168 LYS A CB    1 
ATOM   1190 C CG    . LYS A 1 167 ? 76.236 52.647 20.788 1.00 15.76 ? 168 LYS A CG    1 
ATOM   1191 C CD    . LYS A 1 167 ? 76.885 53.727 21.613 1.00 19.51 ? 168 LYS A CD    1 
ATOM   1192 C CE    . LYS A 1 167 ? 76.314 55.093 21.328 1.00 23.58 ? 168 LYS A CE    1 
ATOM   1193 N NZ    . LYS A 1 167 ? 76.483 55.461 19.905 1.00 31.49 ? 168 LYS A NZ    1 
ATOM   1194 N N     . LEU A 1 168 ? 76.046 50.120 18.197 1.00 19.36 ? 169 LEU A N     1 
ATOM   1195 C CA    . LEU A 1 168 ? 76.490 49.996 16.820 1.00 22.22 ? 169 LEU A CA    1 
ATOM   1196 C C     . LEU A 1 168 ? 77.244 51.268 16.408 1.00 22.70 ? 169 LEU A C     1 
ATOM   1197 O O     . LEU A 1 168 ? 76.640 52.321 16.156 1.00 22.75 ? 169 LEU A O     1 
ATOM   1198 C CB    . LEU A 1 168 ? 75.287 49.750 15.914 1.00 21.35 ? 169 LEU A CB    1 
ATOM   1199 C CG    . LEU A 1 168 ? 75.599 49.326 14.485 1.00 22.21 ? 169 LEU A CG    1 
ATOM   1200 C CD1   . LEU A 1 168 ? 76.334 47.997 14.506 1.00 20.79 ? 169 LEU A CD1   1 
ATOM   1201 C CD2   . LEU A 1 168 ? 74.309 49.236 13.689 1.00 20.80 ? 169 LEU A CD2   1 
ATOM   1202 N N     . GLN A 1 169 ? 78.568 51.174 16.440 1.00 23.23 ? 170 GLN A N     1 
ATOM   1203 C CA    . GLN A 1 169 ? 79.439 52.277 16.077 1.00 25.05 ? 170 GLN A CA    1 
ATOM   1204 C C     . GLN A 1 169 ? 80.852 51.745 15.889 1.00 26.88 ? 170 GLN A C     1 
ATOM   1205 O O     . GLN A 1 169 ? 81.122 50.590 16.222 1.00 25.20 ? 170 GLN A O     1 
ATOM   1206 C CB    . GLN A 1 169 ? 79.412 53.372 17.146 1.00 26.16 ? 170 GLN A CB    1 
ATOM   1207 C CG    . GLN A 1 169 ? 79.993 52.979 18.493 1.00 25.86 ? 170 GLN A CG    1 
ATOM   1208 C CD    . GLN A 1 169 ? 80.019 54.155 19.434 1.00 26.03 ? 170 GLN A CD    1 
ATOM   1209 O OE1   . GLN A 1 169 ? 79.179 55.053 19.337 1.00 25.93 ? 170 GLN A OE1   1 
ATOM   1210 N NE2   . GLN A 1 169 ? 80.977 54.167 20.347 1.00 24.94 ? 170 GLN A NE2   1 
ATOM   1211 N N     . SER A 1 170 ? 81.751 52.579 15.363 1.00 28.45 ? 171 SER A N     1 
ATOM   1212 C CA    . SER A 1 170 ? 83.126 52.136 15.130 1.00 31.08 ? 171 SER A CA    1 
ATOM   1213 C C     . SER A 1 170 ? 84.093 52.366 16.286 1.00 30.01 ? 171 SER A C     1 
ATOM   1214 O O     . SER A 1 170 ? 85.027 51.593 16.471 1.00 31.17 ? 171 SER A O     1 
ATOM   1215 C CB    . SER A 1 170 ? 83.696 52.760 13.854 1.00 34.01 ? 171 SER A CB    1 
ATOM   1216 O OG    . SER A 1 170 ? 84.922 52.130 13.498 1.00 40.71 ? 171 SER A OG    1 
ATOM   1217 N N     . GLU A 1 171 ? 83.916 53.457 17.023 1.00 30.68 ? 172 GLU A N     1 
ATOM   1218 C CA    . GLU A 1 171 ? 84.804 53.738 18.149 1.00 31.89 ? 172 GLU A CA    1 
ATOM   1219 C C     . GLU A 1 171 ? 84.305 53.063 19.432 1.00 32.01 ? 172 GLU A C     1 
ATOM   1220 O O     . GLU A 1 171 ? 83.097 52.966 19.665 1.00 31.29 ? 172 GLU A O     1 
ATOM   1221 C CB    . GLU A 1 171 ? 84.940 55.256 18.369 1.00 33.14 ? 172 GLU A CB    1 
ATOM   1222 N N     . PRO A 1 172 ? 85.220 52.484 20.214 1.00 30.92 ? 173 PRO A N     1 
ATOM   1223 C CA    . PRO A 1 172 ? 84.853 51.827 21.465 1.00 29.59 ? 173 PRO A CA    1 
ATOM   1224 C C     . PRO A 1 172 ? 84.155 52.799 22.411 1.00 28.37 ? 173 PRO A C     1 
ATOM   1225 O O     . PRO A 1 172 ? 84.212 54.026 22.227 1.00 30.67 ? 173 PRO A O     1 
ATOM   1226 C CB    . PRO A 1 172 ? 86.205 51.417 22.023 1.00 28.99 ? 173 PRO A CB    1 
ATOM   1227 C CG    . PRO A 1 172 ? 86.934 51.006 20.789 1.00 32.56 ? 173 PRO A CG    1 
ATOM   1228 C CD    . PRO A 1 172 ? 86.610 52.146 19.840 1.00 31.81 ? 173 PRO A CD    1 
ATOM   1229 N N     . LEU A 1 173 ? 83.434 52.249 23.380 1.00 26.46 ? 174 LEU A N     1 
ATOM   1230 C CA    . LEU A 1 173 ? 82.767 53.064 24.385 1.00 23.86 ? 174 LEU A CA    1 
ATOM   1231 C C     . LEU A 1 173 ? 83.976 53.628 25.143 1.00 22.60 ? 174 LEU A C     1 
ATOM   1232 O O     . LEU A 1 173 ? 84.982 52.937 25.318 1.00 22.44 ? 174 LEU A O     1 
ATOM   1233 C CB    . LEU A 1 173 ? 81.907 52.166 25.278 1.00 23.85 ? 174 LEU A CB    1 
ATOM   1234 C CG    . LEU A 1 173 ? 80.954 51.254 24.496 1.00 24.00 ? 174 LEU A CG    1 
ATOM   1235 C CD1   . LEU A 1 173 ? 80.323 50.202 25.398 1.00 22.40 ? 174 LEU A CD1   1 
ATOM   1236 C CD2   . LEU A 1 173 ? 79.902 52.085 23.798 1.00 21.09 ? 174 LEU A CD2   1 
ATOM   1237 N N     . PRO A 1 174 ? 83.901 54.876 25.607 1.00 22.14 ? 175 PRO A N     1 
ATOM   1238 C CA    . PRO A 1 174 ? 85.006 55.529 26.333 1.00 23.65 ? 175 PRO A CA    1 
ATOM   1239 C C     . PRO A 1 174 ? 85.596 54.781 27.546 1.00 24.07 ? 175 PRO A C     1 
ATOM   1240 O O     . PRO A 1 174 ? 86.806 54.794 27.777 1.00 24.74 ? 175 PRO A O     1 
ATOM   1241 C CB    . PRO A 1 174 ? 84.388 56.859 26.764 1.00 22.88 ? 175 PRO A CB    1 
ATOM   1242 C CG    . PRO A 1 174 ? 83.301 57.092 25.759 1.00 24.87 ? 175 PRO A CG    1 
ATOM   1243 C CD    . PRO A 1 174 ? 82.705 55.728 25.578 1.00 21.67 ? 175 PRO A CD    1 
ATOM   1244 N N     . PHE A 1 175 ? 84.713 54.131 28.296 1.00 24.05 ? 176 PHE A N     1 
ATOM   1245 C CA    . PHE A 1 175 ? 85.024 53.390 29.517 1.00 21.64 ? 176 PHE A CA    1 
ATOM   1246 C C     . PHE A 1 175 ? 85.335 51.915 29.290 1.00 23.20 ? 176 PHE A C     1 
ATOM   1247 O O     . PHE A 1 175 ? 85.433 51.140 30.242 1.00 23.94 ? 176 PHE A O     1 
ATOM   1248 C CB    . PHE A 1 175 ? 83.803 53.481 30.438 1.00 17.96 ? 176 PHE A CB    1 
ATOM   1249 C CG    . PHE A 1 175 ? 82.506 53.101 29.751 1.00 16.25 ? 176 PHE A CG    1 
ATOM   1250 C CD1   . PHE A 1 175 ? 82.170 51.757 29.539 1.00 14.71 ? 176 PHE A CD1   1 
ATOM   1251 C CD2   . PHE A 1 175 ? 81.653 54.080 29.270 1.00 15.95 ? 176 PHE A CD2   1 
ATOM   1252 C CE1   . PHE A 1 175 ? 81.010 51.399 28.855 1.00 13.20 ? 176 PHE A CE1   1 
ATOM   1253 C CE2   . PHE A 1 175 ? 80.489 53.737 28.580 1.00 18.80 ? 176 PHE A CE2   1 
ATOM   1254 C CZ    . PHE A 1 175 ? 80.165 52.387 28.374 1.00 17.03 ? 176 PHE A CZ    1 
ATOM   1255 N N     . GLN A 1 176 ? 85.441 51.514 28.034 1.00 23.89 ? 177 GLN A N     1 
ATOM   1256 C CA    . GLN A 1 176 ? 85.701 50.136 27.704 1.00 27.00 ? 177 GLN A CA    1 
ATOM   1257 C C     . GLN A 1 176 ? 86.963 49.563 28.343 1.00 27.20 ? 177 GLN A C     1 
ATOM   1258 O O     . GLN A 1 176 ? 88.023 50.211 28.363 1.00 25.99 ? 177 GLN A O     1 
ATOM   1259 C CB    . GLN A 1 176 ? 85.757 49.961 26.189 1.00 32.97 ? 177 GLN A CB    1 
ATOM   1260 C CG    . GLN A 1 176 ? 86.595 48.765 25.742 1.00 45.32 ? 177 GLN A CG    1 
ATOM   1261 C CD    . GLN A 1 176 ? 86.780 48.674 24.243 1.00 51.11 ? 177 GLN A CD    1 
ATOM   1262 O OE1   . GLN A 1 176 ? 85.829 48.904 23.485 1.00 57.36 ? 177 GLN A OE1   1 
ATOM   1263 N NE2   . GLN A 1 176 ? 87.991 48.336 23.799 1.00 53.98 ? 177 GLN A NE2   1 
ATOM   1264 N N     . ALA A 1 177 ? 86.837 48.310 28.779 1.00 25.85 ? 178 ALA A N     1 
ATOM   1265 C CA    . ALA A 1 177 ? 87.901 47.534 29.394 1.00 24.26 ? 178 ALA A CA    1 
ATOM   1266 C C     . ALA A 1 177 ? 87.837 46.193 28.667 1.00 25.51 ? 178 ALA A C     1 
ATOM   1267 O O     . ALA A 1 177 ? 87.135 45.284 29.089 1.00 25.12 ? 178 ALA A O     1 
ATOM   1268 C CB    . ALA A 1 177 ? 87.621 47.350 30.870 1.00 20.61 ? 178 ALA A CB    1 
ATOM   1269 N N     . PRO A 1 178 ? 88.585 46.049 27.561 1.00 29.11 ? 179 PRO A N     1 
ATOM   1270 C CA    . PRO A 1 178 ? 88.625 44.835 26.736 1.00 29.39 ? 179 PRO A CA    1 
ATOM   1271 C C     . PRO A 1 178 ? 88.923 43.562 27.519 1.00 29.09 ? 179 PRO A C     1 
ATOM   1272 O O     . PRO A 1 178 ? 89.811 43.550 28.363 1.00 31.69 ? 179 PRO A O     1 
ATOM   1273 C CB    . PRO A 1 178 ? 89.755 45.130 25.742 1.00 30.06 ? 179 PRO A CB    1 
ATOM   1274 C CG    . PRO A 1 178 ? 89.854 46.618 25.726 1.00 29.72 ? 179 PRO A CG    1 
ATOM   1275 C CD    . PRO A 1 178 ? 89.663 46.970 27.166 1.00 33.61 ? 179 PRO A CD    1 
ATOM   1276 N N     . GLY A 1 179 ? 88.153 42.510 27.252 1.00 27.98 ? 180 GLY A N     1 
ATOM   1277 C CA    . GLY A 1 179 ? 88.378 41.245 27.928 1.00 27.96 ? 180 GLY A CA    1 
ATOM   1278 C C     . GLY A 1 179 ? 88.111 41.281 29.416 1.00 28.27 ? 180 GLY A C     1 
ATOM   1279 O O     . GLY A 1 179 ? 88.583 40.411 30.150 1.00 30.36 ? 180 GLY A O     1 
ATOM   1280 N N     . GLN A 1 180 ? 87.339 42.265 29.870 1.00 26.80 ? 181 GLN A N     1 
ATOM   1281 C CA    . GLN A 1 180 ? 87.019 42.384 31.285 1.00 24.44 ? 181 GLN A CA    1 
ATOM   1282 C C     . GLN A 1 180 ? 85.560 42.698 31.556 1.00 21.54 ? 181 GLN A C     1 
ATOM   1283 O O     . GLN A 1 180 ? 84.889 43.374 30.776 1.00 20.54 ? 181 GLN A O     1 
ATOM   1284 C CB    . GLN A 1 180 ? 87.845 43.480 31.945 1.00 25.14 ? 181 GLN A CB    1 
ATOM   1285 C CG    . GLN A 1 180 ? 89.315 43.278 31.910 1.00 27.28 ? 181 GLN A CG    1 
ATOM   1286 C CD    . GLN A 1 180 ? 90.030 44.422 32.564 1.00 27.20 ? 181 GLN A CD    1 
ATOM   1287 O OE1   . GLN A 1 180 ? 90.639 45.250 31.897 1.00 26.99 ? 181 GLN A OE1   1 
ATOM   1288 N NE2   . GLN A 1 180 ? 89.933 44.493 33.886 1.00 32.28 ? 181 GLN A NE2   1 
ATOM   1289 N N     . VAL A 1 181 ? 85.103 42.225 32.706 1.00 20.55 ? 182 VAL A N     1 
ATOM   1290 C CA    . VAL A 1 181 ? 83.752 42.450 33.183 1.00 19.93 ? 182 VAL A CA    1 
ATOM   1291 C C     . VAL A 1 181 ? 83.912 43.544 34.254 1.00 19.32 ? 182 VAL A C     1 
ATOM   1292 O O     . VAL A 1 181 ? 84.701 43.390 35.195 1.00 20.80 ? 182 VAL A O     1 
ATOM   1293 C CB    . VAL A 1 181 ? 83.173 41.144 33.804 1.00 19.33 ? 182 VAL A CB    1 
ATOM   1294 C CG1   . VAL A 1 181 ? 81.791 41.374 34.393 1.00 18.29 ? 182 VAL A CG1   1 
ATOM   1295 C CG2   . VAL A 1 181 ? 83.107 40.059 32.751 1.00 21.05 ? 182 VAL A CG2   1 
ATOM   1296 N N     . LEU A 1 182 ? 83.242 44.675 34.066 1.00 18.02 ? 183 LEU A N     1 
ATOM   1297 C CA    . LEU A 1 182 ? 83.326 45.771 35.027 1.00 16.94 ? 183 LEU A CA    1 
ATOM   1298 C C     . LEU A 1 182 ? 82.411 45.537 36.222 1.00 18.33 ? 183 LEU A C     1 
ATOM   1299 O O     . LEU A 1 182 ? 81.228 45.222 36.063 1.00 18.01 ? 183 LEU A O     1 
ATOM   1300 C CB    . LEU A 1 182 ? 83.011 47.105 34.355 1.00 18.18 ? 183 LEU A CB    1 
ATOM   1301 C CG    . LEU A 1 182 ? 84.022 47.504 33.279 1.00 18.22 ? 183 LEU A CG    1 
ATOM   1302 C CD1   . LEU A 1 182 ? 83.625 48.823 32.678 1.00 18.95 ? 183 LEU A CD1   1 
ATOM   1303 C CD2   . LEU A 1 182 ? 85.403 47.602 33.878 1.00 20.62 ? 183 LEU A CD2   1 
ATOM   1304 N N     . MET A 1 183 ? 82.967 45.715 37.419 1.00 18.43 ? 184 MET A N     1 
ATOM   1305 C CA    . MET A 1 183 ? 82.255 45.499 38.672 1.00 19.01 ? 184 MET A CA    1 
ATOM   1306 C C     . MET A 1 183 ? 81.603 46.747 39.253 1.00 17.83 ? 184 MET A C     1 
ATOM   1307 O O     . MET A 1 183 ? 80.977 46.689 40.307 1.00 19.53 ? 184 MET A O     1 
ATOM   1308 C CB    . MET A 1 183 ? 83.205 44.910 39.703 1.00 17.71 ? 184 MET A CB    1 
ATOM   1309 C CG    . MET A 1 183 ? 83.981 43.734 39.208 1.00 22.57 ? 184 MET A CG    1 
ATOM   1310 S SD    . MET A 1 183 ? 82.898 42.443 38.677 1.00 25.95 ? 184 MET A SD    1 
ATOM   1311 C CE    . MET A 1 183 ? 82.119 42.041 40.252 1.00 26.64 ? 184 MET A CE    1 
ATOM   1312 N N     . GLU A 1 184 ? 81.803 47.883 38.602 1.00 17.46 ? 185 GLU A N     1 
ATOM   1313 C CA    . GLU A 1 184 ? 81.223 49.134 39.045 1.00 16.28 ? 185 GLU A CA    1 
ATOM   1314 C C     . GLU A 1 184 ? 80.723 49.918 37.839 1.00 16.59 ? 185 GLU A C     1 
ATOM   1315 O O     . GLU A 1 184 ? 81.046 49.579 36.703 1.00 17.72 ? 185 GLU A O     1 
ATOM   1316 C CB    . GLU A 1 184 ? 82.267 49.974 39.793 1.00 16.40 ? 185 GLU A CB    1 
ATOM   1317 C CG    . GLU A 1 184 ? 82.221 49.823 41.302 1.00 17.54 ? 185 GLU A CG    1 
ATOM   1318 C CD    . GLU A 1 184 ? 80.919 50.331 41.911 1.00 18.61 ? 185 GLU A CD    1 
ATOM   1319 O OE1   . GLU A 1 184 ? 80.588 49.856 43.014 1.00 21.76 ? 185 GLU A OE1   1 
ATOM   1320 O OE2   . GLU A 1 184 ? 80.241 51.202 41.307 1.00 20.53 ? 185 GLU A OE2   1 
ATOM   1321 N N     . PHE A 1 185 ? 79.927 50.947 38.091 1.00 18.04 ? 186 PHE A N     1 
ATOM   1322 C CA    . PHE A 1 185 ? 79.422 51.802 37.035 1.00 19.81 ? 186 PHE A CA    1 
ATOM   1323 C C     . PHE A 1 185 ? 80.567 52.732 36.642 1.00 22.22 ? 186 PHE A C     1 
ATOM   1324 O O     . PHE A 1 185 ? 81.294 53.229 37.507 1.00 24.37 ? 186 PHE A O     1 
ATOM   1325 C CB    . PHE A 1 185 ? 78.260 52.674 37.544 1.00 22.25 ? 186 PHE A CB    1 
ATOM   1326 C CG    . PHE A 1 185 ? 76.951 51.938 37.687 1.00 22.49 ? 186 PHE A CG    1 
ATOM   1327 C CD1   . PHE A 1 185 ? 76.566 51.394 38.918 1.00 26.73 ? 186 PHE A CD1   1 
ATOM   1328 C CD2   . PHE A 1 185 ? 76.077 51.819 36.606 1.00 21.82 ? 186 PHE A CD2   1 
ATOM   1329 C CE1   . PHE A 1 185 ? 75.323 50.747 39.066 1.00 24.01 ? 186 PHE A CE1   1 
ATOM   1330 C CE2   . PHE A 1 185 ? 74.844 51.178 36.744 1.00 21.09 ? 186 PHE A CE2   1 
ATOM   1331 C CZ    . PHE A 1 185 ? 74.466 50.649 37.976 1.00 22.49 ? 186 PHE A CZ    1 
ATOM   1332 N N     . PRO A 1 186 ? 80.766 52.966 35.338 1.00 22.15 ? 187 PRO A N     1 
ATOM   1333 C CA    . PRO A 1 186 ? 81.822 53.849 34.836 1.00 24.86 ? 187 PRO A CA    1 
ATOM   1334 C C     . PRO A 1 186 ? 81.508 55.286 35.276 1.00 28.67 ? 187 PRO A C     1 
ATOM   1335 O O     . PRO A 1 186 ? 80.409 55.776 35.032 1.00 29.03 ? 187 PRO A O     1 
ATOM   1336 C CB    . PRO A 1 186 ? 81.690 53.712 33.330 1.00 23.97 ? 187 PRO A CB    1 
ATOM   1337 C CG    . PRO A 1 186 ? 81.185 52.341 33.170 1.00 22.04 ? 187 PRO A CG    1 
ATOM   1338 C CD    . PRO A 1 186 ? 80.136 52.242 34.231 1.00 21.75 ? 187 PRO A CD    1 
ATOM   1339 N N     . LYS A 1 187 ? 82.504 55.957 35.866 1.00 32.86 ? 188 LYS A N     1 
ATOM   1340 C CA    . LYS A 1 187 ? 82.397 57.301 36.431 1.00 34.95 ? 188 LYS A CA    1 
ATOM   1341 C C     . LYS A 1 187 ? 81.081 58.091 36.215 1.00 38.06 ? 188 LYS A C     1 
ATOM   1342 O O     . LYS A 1 187 ? 80.638 58.820 37.144 1.00 43.85 ? 188 LYS A O     1 
ATOM   1343 C CB    . LYS A 1 187 ? 83.559 58.209 36.012 1.00 33.70 ? 188 LYS A CB    1 
ATOM   1344 C CG    . LYS A 1 187 ? 83.194 59.429 35.174 1.00 33.86 ? 188 LYS A CG    1 
ATOM   1345 C CD    . LYS A 1 187 ? 84.291 60.484 35.252 1.00 35.82 ? 188 LYS A CD    1 
ATOM   1346 C CE    . LYS A 1 187 ? 83.781 61.752 35.914 1.00 35.50 ? 188 LYS A CE    1 
ATOM   1347 N NZ    . LYS A 1 187 ? 84.844 62.801 35.926 1.00 41.86 ? 188 LYS A NZ    1 
ATOM   1348 N N     . LEU A 1 200 ? 78.771 55.973 47.406 1.00 49.98 ? 248 LEU A N     1 
ATOM   1349 C CA    . LEU A 1 200 ? 77.433 55.438 47.176 1.00 50.54 ? 248 LEU A CA    1 
ATOM   1350 C C     . LEU A 1 200 ? 76.426 55.965 48.188 1.00 49.53 ? 248 LEU A C     1 
ATOM   1351 O O     . LEU A 1 200 ? 75.310 56.311 47.800 1.00 52.57 ? 248 LEU A O     1 
ATOM   1352 C CB    . LEU A 1 200 ? 77.447 53.908 47.203 1.00 49.60 ? 248 LEU A CB    1 
ATOM   1353 N N     . SER A 1 201 ? 76.835 56.051 49.461 1.00 46.43 ? 249 SER A N     1 
ATOM   1354 C CA    . SER A 1 201 ? 75.973 56.514 50.568 1.00 43.08 ? 249 SER A CA    1 
ATOM   1355 C C     . SER A 1 201 ? 74.624 55.763 50.509 1.00 39.98 ? 249 SER A C     1 
ATOM   1356 O O     . SER A 1 201 ? 73.644 56.255 49.936 1.00 41.44 ? 249 SER A O     1 
ATOM   1357 C CB    . SER A 1 201 ? 75.771 58.030 50.500 1.00 42.46 ? 249 SER A CB    1 
ATOM   1358 N N     . VAL A 1 202 ? 74.588 54.570 51.109 1.00 35.98 ? 250 VAL A N     1 
ATOM   1359 C CA    . VAL A 1 202 ? 73.400 53.711 51.070 1.00 30.30 ? 250 VAL A CA    1 
ATOM   1360 C C     . VAL A 1 202 ? 72.207 54.143 51.932 1.00 26.74 ? 250 VAL A C     1 
ATOM   1361 O O     . VAL A 1 202 ? 72.350 54.450 53.110 1.00 26.54 ? 250 VAL A O     1 
ATOM   1362 C CB    . VAL A 1 202 ? 73.777 52.222 51.342 1.00 29.76 ? 250 VAL A CB    1 
ATOM   1363 C CG1   . VAL A 1 202 ? 72.569 51.340 51.142 1.00 31.85 ? 250 VAL A CG1   1 
ATOM   1364 C CG2   . VAL A 1 202 ? 74.902 51.758 50.399 1.00 27.88 ? 250 VAL A CG2   1 
ATOM   1365 N N     . LYS A 1 203 ? 71.036 54.206 51.314 1.00 23.66 ? 251 LYS A N     1 
ATOM   1366 C CA    . LYS A 1 203 ? 69.819 54.582 52.014 1.00 22.96 ? 251 LYS A CA    1 
ATOM   1367 C C     . LYS A 1 203 ? 69.402 53.475 52.994 1.00 20.70 ? 251 LYS A C     1 
ATOM   1368 O O     . LYS A 1 203 ? 69.771 52.321 52.833 1.00 19.70 ? 251 LYS A O     1 
ATOM   1369 C CB    . LYS A 1 203 ? 68.675 54.800 51.020 1.00 26.85 ? 251 LYS A CB    1 
ATOM   1370 C CG    . LYS A 1 203 ? 68.760 56.051 50.175 1.00 31.02 ? 251 LYS A CG    1 
ATOM   1371 C CD    . LYS A 1 203 ? 67.412 56.321 49.512 1.00 35.45 ? 251 LYS A CD    1 
ATOM   1372 C CE    . LYS A 1 203 ? 66.999 57.785 49.696 1.00 41.85 ? 251 LYS A CE    1 
ATOM   1373 N NZ    . LYS A 1 203 ? 65.512 58.012 49.673 1.00 45.69 ? 251 LYS A NZ    1 
ATOM   1374 N N     . MET A 1 204 ? 68.605 53.830 53.989 1.00 17.73 ? 252 MET A N     1 
ATOM   1375 C CA    . MET A 1 204 ? 68.133 52.861 54.952 1.00 16.27 ? 252 MET A CA    1 
ATOM   1376 C C     . MET A 1 204 ? 66.910 52.189 54.369 1.00 15.52 ? 252 MET A C     1 
ATOM   1377 O O     . MET A 1 204 ? 66.193 52.780 53.563 1.00 17.25 ? 252 MET A O     1 
ATOM   1378 C CB    . MET A 1 204 ? 67.749 53.557 56.254 1.00 18.47 ? 252 MET A CB    1 
ATOM   1379 C CG    . MET A 1 204 ? 68.889 54.332 56.896 1.00 22.64 ? 252 MET A CG    1 
ATOM   1380 S SD    . MET A 1 204 ? 68.529 54.862 58.583 1.00 30.16 ? 252 MET A SD    1 
ATOM   1381 C CE    . MET A 1 204 ? 67.647 56.301 58.290 1.00 30.13 ? 252 MET A CE    1 
ATOM   1382 N N     . LEU A 1 205 ? 66.629 50.981 54.834 1.00 16.36 ? 253 LEU A N     1 
ATOM   1383 C CA    . LEU A 1 205 ? 65.477 50.238 54.373 1.00 16.55 ? 253 LEU A CA    1 
ATOM   1384 C C     . LEU A 1 205 ? 64.162 50.957 54.676 1.00 18.38 ? 253 LEU A C     1 
ATOM   1385 O O     . LEU A 1 205 ? 63.182 50.771 53.961 1.00 17.80 ? 253 LEU A O     1 
ATOM   1386 C CB    . LEU A 1 205 ? 65.459 48.851 55.006 1.00 12.63 ? 253 LEU A CB    1 
ATOM   1387 C CG    . LEU A 1 205 ? 66.592 47.912 54.593 1.00 11.36 ? 253 LEU A CG    1 
ATOM   1388 C CD1   . LEU A 1 205 ? 66.694 46.768 55.602 1.00 8.52  ? 253 LEU A CD1   1 
ATOM   1389 C CD2   . LEU A 1 205 ? 66.332 47.393 53.179 1.00 9.89  ? 253 LEU A CD2   1 
ATOM   1390 N N     . LYS A 1 206 ? 64.144 51.784 55.719 1.00 21.63 ? 254 LYS A N     1 
ATOM   1391 C CA    . LYS A 1 206 ? 62.929 52.493 56.112 1.00 23.53 ? 254 LYS A CA    1 
ATOM   1392 C C     . LYS A 1 206 ? 62.318 53.282 54.964 1.00 22.43 ? 254 LYS A C     1 
ATOM   1393 O O     . LYS A 1 206 ? 61.098 53.341 54.840 1.00 22.02 ? 254 LYS A O     1 
ATOM   1394 C CB    . LYS A 1 206 ? 63.174 53.425 57.319 1.00 27.42 ? 254 LYS A CB    1 
ATOM   1395 C CG    . LYS A 1 206 ? 64.021 54.641 56.996 1.00 35.64 ? 254 LYS A CG    1 
ATOM   1396 C CD    . LYS A 1 206 ? 64.095 55.672 58.115 1.00 43.76 ? 254 LYS A CD    1 
ATOM   1397 C CE    . LYS A 1 206 ? 64.569 57.023 57.528 1.00 50.01 ? 254 LYS A CE    1 
ATOM   1398 N NZ    . LYS A 1 206 ? 64.948 58.093 58.516 1.00 53.56 ? 254 LYS A NZ    1 
ATOM   1399 N N     . ASP A 1 207 ? 63.163 53.845 54.106 1.00 21.67 ? 255 ASP A N     1 
ATOM   1400 C CA    . ASP A 1 207 ? 62.696 54.637 52.975 1.00 23.09 ? 255 ASP A CA    1 
ATOM   1401 C C     . ASP A 1 207 ? 61.949 53.876 51.901 1.00 22.34 ? 255 ASP A C     1 
ATOM   1402 O O     . ASP A 1 207 ? 61.312 54.477 51.041 1.00 25.94 ? 255 ASP A O     1 
ATOM   1403 C CB    . ASP A 1 207 ? 63.853 55.374 52.339 1.00 23.44 ? 255 ASP A CB    1 
ATOM   1404 C CG    . ASP A 1 207 ? 64.419 56.413 53.245 1.00 28.95 ? 255 ASP A CG    1 
ATOM   1405 O OD1   . ASP A 1 207 ? 63.633 57.012 54.024 1.00 32.76 ? 255 ASP A OD1   1 
ATOM   1406 O OD2   . ASP A 1 207 ? 65.653 56.618 53.191 1.00 34.36 ? 255 ASP A OD2   1 
ATOM   1407 N N     . PHE A 1 208 ? 61.990 52.560 51.971 1.00 20.38 ? 256 PHE A N     1 
ATOM   1408 C CA    . PHE A 1 208 ? 61.335 51.735 50.985 1.00 18.23 ? 256 PHE A CA    1 
ATOM   1409 C C     . PHE A 1 208 ? 60.129 50.994 51.557 1.00 19.44 ? 256 PHE A C     1 
ATOM   1410 O O     . PHE A 1 208 ? 59.427 50.296 50.812 1.00 18.53 ? 256 PHE A O     1 
ATOM   1411 C CB    . PHE A 1 208 ? 62.354 50.743 50.395 1.00 17.06 ? 256 PHE A CB    1 
ATOM   1412 C CG    . PHE A 1 208 ? 63.549 51.399 49.762 1.00 15.80 ? 256 PHE A CG    1 
ATOM   1413 C CD1   . PHE A 1 208 ? 64.605 51.848 50.536 1.00 14.92 ? 256 PHE A CD1   1 
ATOM   1414 C CD2   . PHE A 1 208 ? 63.592 51.621 48.396 1.00 15.46 ? 256 PHE A CD2   1 
ATOM   1415 C CE1   . PHE A 1 208 ? 65.684 52.487 49.954 1.00 16.13 ? 256 PHE A CE1   1 
ATOM   1416 C CE2   . PHE A 1 208 ? 64.668 52.260 47.811 1.00 15.81 ? 256 PHE A CE2   1 
ATOM   1417 C CZ    . PHE A 1 208 ? 65.704 52.701 48.584 1.00 15.09 ? 256 PHE A CZ    1 
ATOM   1418 N N     . LEU A 1 209 ? 59.875 51.138 52.862 1.00 19.73 ? 257 LEU A N     1 
ATOM   1419 C CA    . LEU A 1 209 ? 58.744 50.455 53.500 1.00 18.87 ? 257 LEU A CA    1 
ATOM   1420 C C     . LEU A 1 209 ? 57.429 51.219 53.300 1.00 19.52 ? 257 LEU A C     1 
ATOM   1421 O O     . LEU A 1 209 ? 57.419 52.437 53.183 1.00 19.92 ? 257 LEU A O     1 
ATOM   1422 C CB    . LEU A 1 209 ? 59.008 50.213 54.990 1.00 17.06 ? 257 LEU A CB    1 
ATOM   1423 C CG    . LEU A 1 209 ? 60.230 49.358 55.350 1.00 17.18 ? 257 LEU A CG    1 
ATOM   1424 C CD1   . LEU A 1 209 ? 60.327 49.235 56.874 1.00 19.80 ? 257 LEU A CD1   1 
ATOM   1425 C CD2   . LEU A 1 209 ? 60.148 47.972 54.704 1.00 15.34 ? 257 LEU A CD2   1 
ATOM   1426 N N     . GLU A 1 210 ? 56.326 50.486 53.228 1.00 19.73 ? 258 GLU A N     1 
ATOM   1427 C CA    . GLU A 1 210 ? 55.025 51.088 53.019 1.00 23.65 ? 258 GLU A CA    1 
ATOM   1428 C C     . GLU A 1 210 ? 54.313 51.282 54.347 1.00 24.21 ? 258 GLU A C     1 
ATOM   1429 O O     . GLU A 1 210 ? 54.215 50.357 55.148 1.00 22.08 ? 258 GLU A O     1 
ATOM   1430 C CB    . GLU A 1 210 ? 54.186 50.209 52.083 1.00 25.19 ? 258 GLU A CB    1 
ATOM   1431 C CG    . GLU A 1 210 ? 54.699 50.135 50.637 1.00 26.15 ? 258 GLU A CG    1 
ATOM   1432 C CD    . GLU A 1 210 ? 54.316 51.351 49.803 1.00 26.30 ? 258 GLU A CD    1 
ATOM   1433 O OE1   . GLU A 1 210 ? 53.118 51.698 49.738 1.00 29.06 ? 258 GLU A OE1   1 
ATOM   1434 O OE2   . GLU A 1 210 ? 55.213 51.956 49.190 1.00 26.33 ? 258 GLU A OE2   1 
ATOM   1435 N N     . ASP A 1 211 ? 53.805 52.494 54.551 1.00 28.91 ? 259 ASP A N     1 
ATOM   1436 C CA    . ASP A 1 211 ? 53.081 52.880 55.765 1.00 31.90 ? 259 ASP A CA    1 
ATOM   1437 C C     . ASP A 1 211 ? 51.866 52.010 55.982 1.00 31.72 ? 259 ASP A C     1 
ATOM   1438 O O     . ASP A 1 211 ? 51.555 51.640 57.110 1.00 30.95 ? 259 ASP A O     1 
ATOM   1439 C CB    . ASP A 1 211 ? 52.557 54.317 55.645 1.00 36.91 ? 259 ASP A CB    1 
ATOM   1440 C CG    . ASP A 1 211 ? 53.638 55.358 55.765 1.00 42.02 ? 259 ASP A CG    1 
ATOM   1441 O OD1   . ASP A 1 211 ? 54.730 55.040 56.289 1.00 47.31 ? 259 ASP A OD1   1 
ATOM   1442 O OD2   . ASP A 1 211 ? 53.374 56.512 55.346 1.00 46.01 ? 259 ASP A OD2   1 
ATOM   1443 N N     . ASP A 1 212 ? 51.142 51.755 54.894 1.00 31.36 ? 260 ASP A N     1 
ATOM   1444 C CA    . ASP A 1 212 ? 49.920 50.969 54.950 1.00 31.57 ? 260 ASP A CA    1 
ATOM   1445 C C     . ASP A 1 212 ? 50.105 49.454 55.020 1.00 29.61 ? 260 ASP A C     1 
ATOM   1446 O O     . ASP A 1 212 ? 49.124 48.706 54.930 1.00 30.71 ? 260 ASP A O     1 
ATOM   1447 C CB    . ASP A 1 212 ? 48.980 51.355 53.796 1.00 34.32 ? 260 ASP A CB    1 
ATOM   1448 C CG    . ASP A 1 212 ? 49.569 51.070 52.419 1.00 39.00 ? 260 ASP A CG    1 
ATOM   1449 O OD1   . ASP A 1 212 ? 50.791 50.820 52.311 1.00 40.58 ? 260 ASP A OD1   1 
ATOM   1450 O OD2   . ASP A 1 212 ? 48.797 51.103 51.430 1.00 42.50 ? 260 ASP A OD2   1 
ATOM   1451 N N     . THR A 1 213 ? 51.344 48.994 55.176 1.00 26.05 ? 261 THR A N     1 
ATOM   1452 C CA    . THR A 1 213 ? 51.582 47.564 55.253 1.00 23.42 ? 261 THR A CA    1 
ATOM   1453 C C     . THR A 1 213 ? 50.842 46.965 56.440 1.00 23.82 ? 261 THR A C     1 
ATOM   1454 O O     . THR A 1 213 ? 50.911 47.475 57.553 1.00 25.90 ? 261 THR A O     1 
ATOM   1455 C CB    . THR A 1 213 ? 53.078 47.234 55.367 1.00 19.78 ? 261 THR A CB    1 
ATOM   1456 O OG1   . THR A 1 213 ? 53.723 47.557 54.135 1.00 19.68 ? 261 THR A OG1   1 
ATOM   1457 C CG2   . THR A 1 213 ? 53.288 45.747 55.635 1.00 17.02 ? 261 THR A CG2   1 
ATOM   1458 N N     . ASP A 1 214 ? 50.069 45.925 56.167 1.00 24.95 ? 262 ASP A N     1 
ATOM   1459 C CA    . ASP A 1 214 ? 49.331 45.208 57.195 1.00 25.57 ? 262 ASP A CA    1 
ATOM   1460 C C     . ASP A 1 214 ? 50.332 44.233 57.830 1.00 23.83 ? 262 ASP A C     1 
ATOM   1461 O O     . ASP A 1 214 ? 50.484 43.104 57.368 1.00 22.79 ? 262 ASP A O     1 
ATOM   1462 C CB    . ASP A 1 214 ? 48.198 44.429 56.530 1.00 30.01 ? 262 ASP A CB    1 
ATOM   1463 C CG    . ASP A 1 214 ? 47.276 43.753 57.521 1.00 34.49 ? 262 ASP A CG    1 
ATOM   1464 O OD1   . ASP A 1 214 ? 46.123 43.497 57.121 1.00 39.92 ? 262 ASP A OD1   1 
ATOM   1465 O OD2   . ASP A 1 214 ? 47.683 43.463 58.671 1.00 37.13 ? 262 ASP A OD2   1 
ATOM   1466 N N     . VAL A 1 215 ? 51.014 44.681 58.880 1.00 23.51 ? 263 VAL A N     1 
ATOM   1467 C CA    . VAL A 1 215 ? 52.016 43.876 59.574 1.00 22.43 ? 263 VAL A CA    1 
ATOM   1468 C C     . VAL A 1 215 ? 51.574 42.446 59.904 1.00 23.41 ? 263 VAL A C     1 
ATOM   1469 O O     . VAL A 1 215 ? 52.248 41.481 59.527 1.00 22.16 ? 263 VAL A O     1 
ATOM   1470 C CB    . VAL A 1 215 ? 52.535 44.628 60.844 1.00 21.72 ? 263 VAL A CB    1 
ATOM   1471 C CG1   . VAL A 1 215 ? 53.494 43.762 61.650 1.00 20.91 ? 263 VAL A CG1   1 
ATOM   1472 C CG2   . VAL A 1 215 ? 53.233 45.910 60.415 1.00 23.06 ? 263 VAL A CG2   1 
ATOM   1473 N N     . ASN A 1 216 ? 50.426 42.307 60.564 1.00 24.13 ? 264 ASN A N     1 
ATOM   1474 C CA    . ASN A 1 216 ? 49.908 40.990 60.953 1.00 27.75 ? 264 ASN A CA    1 
ATOM   1475 C C     . ASN A 1 216 ? 49.878 39.986 59.783 1.00 25.35 ? 264 ASN A C     1 
ATOM   1476 O O     . ASN A 1 216 ? 50.277 38.834 59.936 1.00 25.00 ? 264 ASN A O     1 
ATOM   1477 C CB    . ASN A 1 216 ? 48.508 41.146 61.593 1.00 34.16 ? 264 ASN A CB    1 
ATOM   1478 C CG    . ASN A 1 216 ? 47.864 39.800 61.994 1.00 38.39 ? 264 ASN A CG    1 
ATOM   1479 O OD1   . ASN A 1 216 ? 48.179 39.235 63.049 1.00 41.39 ? 264 ASN A OD1   1 
ATOM   1480 N ND2   . ASN A 1 216 ? 46.920 39.320 61.175 1.00 38.17 ? 264 ASN A ND2   1 
ATOM   1481 N N     . GLN A 1 217 ? 49.449 40.452 58.614 1.00 24.85 ? 265 GLN A N     1 
ATOM   1482 C CA    . GLN A 1 217 ? 49.352 39.634 57.400 1.00 22.50 ? 265 GLN A CA    1 
ATOM   1483 C C     . GLN A 1 217 ? 50.705 39.054 56.962 1.00 19.50 ? 265 GLN A C     1 
ATOM   1484 O O     . GLN A 1 217 ? 50.777 37.925 56.485 1.00 21.08 ? 265 GLN A O     1 
ATOM   1485 C CB    . GLN A 1 217 ? 48.763 40.483 56.258 1.00 25.26 ? 265 GLN A CB    1 
ATOM   1486 C CG    . GLN A 1 217 ? 48.211 39.683 55.073 1.00 31.74 ? 265 GLN A CG    1 
ATOM   1487 C CD    . GLN A 1 217 ? 47.823 40.545 53.856 1.00 34.79 ? 265 GLN A CD    1 
ATOM   1488 O OE1   . GLN A 1 217 ? 48.019 40.131 52.717 1.00 40.61 ? 265 GLN A OE1   1 
ATOM   1489 N NE2   . GLN A 1 217 ? 47.265 41.727 54.098 1.00 36.31 ? 265 GLN A NE2   1 
ATOM   1490 N N     . TYR A 1 218 ? 51.770 39.826 57.145 1.00 17.69 ? 266 TYR A N     1 
ATOM   1491 C CA    . TYR A 1 218 ? 53.106 39.411 56.741 1.00 17.94 ? 266 TYR A CA    1 
ATOM   1492 C C     . TYR A 1 218 ? 54.029 38.816 57.802 1.00 17.22 ? 266 TYR A C     1 
ATOM   1493 O O     . TYR A 1 218 ? 55.155 38.445 57.493 1.00 16.84 ? 266 TYR A O     1 
ATOM   1494 C CB    . TYR A 1 218 ? 53.804 40.557 56.012 1.00 16.89 ? 266 TYR A CB    1 
ATOM   1495 C CG    . TYR A 1 218 ? 53.124 40.879 54.720 1.00 15.79 ? 266 TYR A CG    1 
ATOM   1496 C CD1   . TYR A 1 218 ? 52.038 41.749 54.676 1.00 17.17 ? 266 TYR A CD1   1 
ATOM   1497 C CD2   . TYR A 1 218 ? 53.510 40.252 53.544 1.00 17.83 ? 266 TYR A CD2   1 
ATOM   1498 C CE1   . TYR A 1 218 ? 51.344 41.969 53.482 1.00 17.65 ? 266 TYR A CE1   1 
ATOM   1499 C CE2   . TYR A 1 218 ? 52.828 40.471 52.352 1.00 18.46 ? 266 TYR A CE2   1 
ATOM   1500 C CZ    . TYR A 1 218 ? 51.752 41.323 52.330 1.00 15.62 ? 266 TYR A CZ    1 
ATOM   1501 O OH    . TYR A 1 218 ? 51.078 41.509 51.158 1.00 18.88 ? 266 TYR A OH    1 
ATOM   1502 N N     . LEU A 1 219 ? 53.565 38.713 59.041 1.00 17.63 ? 267 LEU A N     1 
ATOM   1503 C CA    . LEU A 1 219 ? 54.397 38.124 60.091 1.00 17.67 ? 267 LEU A CA    1 
ATOM   1504 C C     . LEU A 1 219 ? 54.771 36.679 59.735 1.00 17.02 ? 267 LEU A C     1 
ATOM   1505 O O     . LEU A 1 219 ? 53.944 35.925 59.243 1.00 16.95 ? 267 LEU A O     1 
ATOM   1506 C CB    . LEU A 1 219 ? 53.649 38.140 61.429 1.00 17.11 ? 267 LEU A CB    1 
ATOM   1507 C CG    . LEU A 1 219 ? 53.321 39.511 62.039 1.00 21.30 ? 267 LEU A CG    1 
ATOM   1508 C CD1   . LEU A 1 219 ? 52.311 39.364 63.192 1.00 20.97 ? 267 LEU A CD1   1 
ATOM   1509 C CD2   . LEU A 1 219 ? 54.609 40.209 62.506 1.00 20.54 ? 267 LEU A CD2   1 
ATOM   1510 N N     . LEU A 1 220 ? 56.028 36.302 59.922 1.00 16.68 ? 268 LEU A N     1 
ATOM   1511 C CA    . LEU A 1 220 ? 56.424 34.931 59.650 1.00 17.57 ? 268 LEU A CA    1 
ATOM   1512 C C     . LEU A 1 220 ? 55.663 34.033 60.635 1.00 20.73 ? 268 LEU A C     1 
ATOM   1513 O O     . LEU A 1 220 ? 55.545 34.355 61.830 1.00 19.99 ? 268 LEU A O     1 
ATOM   1514 C CB    . LEU A 1 220 ? 57.924 34.747 59.863 1.00 14.30 ? 268 LEU A CB    1 
ATOM   1515 C CG    . LEU A 1 220 ? 58.877 34.981 58.703 1.00 14.44 ? 268 LEU A CG    1 
ATOM   1516 C CD1   . LEU A 1 220 ? 58.756 36.409 58.244 1.00 12.18 ? 268 LEU A CD1   1 
ATOM   1517 C CD2   . LEU A 1 220 ? 60.306 34.654 59.152 1.00 11.86 ? 268 LEU A CD2   1 
ATOM   1518 N N     . PRO A 1 221 ? 55.108 32.913 60.142 1.00 21.13 ? 269 PRO A N     1 
ATOM   1519 C CA    . PRO A 1 221 ? 54.360 31.984 61.002 1.00 21.91 ? 269 PRO A CA    1 
ATOM   1520 C C     . PRO A 1 221 ? 55.266 31.212 61.987 1.00 20.15 ? 269 PRO A C     1 
ATOM   1521 O O     . PRO A 1 221 ? 56.446 30.992 61.713 1.00 20.91 ? 269 PRO A O     1 
ATOM   1522 C CB    . PRO A 1 221 ? 53.647 31.083 59.990 1.00 22.15 ? 269 PRO A CB    1 
ATOM   1523 C CG    . PRO A 1 221 ? 54.561 31.106 58.807 1.00 24.50 ? 269 PRO A CG    1 
ATOM   1524 C CD    . PRO A 1 221 ? 55.035 32.519 58.723 1.00 21.16 ? 269 PRO A CD    1 
ATOM   1525 N N     . PRO A 1 222 ? 54.701 30.748 63.119 1.00 22.35 ? 270 PRO A N     1 
ATOM   1526 C CA    . PRO A 1 222 ? 55.369 30.008 64.196 1.00 21.55 ? 270 PRO A CA    1 
ATOM   1527 C C     . PRO A 1 222 ? 56.277 28.855 63.799 1.00 20.98 ? 270 PRO A C     1 
ATOM   1528 O O     . PRO A 1 222 ? 57.426 28.789 64.226 1.00 20.14 ? 270 PRO A O     1 
ATOM   1529 C CB    . PRO A 1 222 ? 54.200 29.521 65.053 1.00 21.39 ? 270 PRO A CB    1 
ATOM   1530 C CG    . PRO A 1 222 ? 53.225 30.578 64.886 1.00 23.33 ? 270 PRO A CG    1 
ATOM   1531 C CD    . PRO A 1 222 ? 53.260 30.825 63.399 1.00 20.96 ? 270 PRO A CD    1 
ATOM   1532 N N     . LYS A 1 223 ? 55.754 27.912 63.029 1.00 21.36 ? 271 LYS A N     1 
ATOM   1533 C CA    . LYS A 1 223 ? 56.566 26.772 62.632 1.00 21.71 ? 271 LYS A CA    1 
ATOM   1534 C C     . LYS A 1 223 ? 57.770 27.159 61.799 1.00 21.64 ? 271 LYS A C     1 
ATOM   1535 O O     . LYS A 1 223 ? 58.834 26.558 61.911 1.00 23.29 ? 271 LYS A O     1 
ATOM   1536 C CB    . LYS A 1 223 ? 55.718 25.738 61.896 1.00 25.86 ? 271 LYS A CB    1 
ATOM   1537 C CG    . LYS A 1 223 ? 54.707 25.015 62.792 1.00 28.57 ? 271 LYS A CG    1 
ATOM   1538 C CD    . LYS A 1 223 ? 54.619 23.535 62.397 1.00 33.14 ? 271 LYS A CD    1 
ATOM   1539 N N     . SER A 1 224 ? 57.596 28.162 60.939 1.00 21.79 ? 272 SER A N     1 
ATOM   1540 C CA    . SER A 1 224 ? 58.691 28.648 60.100 1.00 22.97 ? 272 SER A CA    1 
ATOM   1541 C C     . SER A 1 224 ? 59.775 29.328 60.953 1.00 20.30 ? 272 SER A C     1 
ATOM   1542 O O     . SER A 1 224 ? 60.968 29.179 60.682 1.00 18.75 ? 272 SER A O     1 
ATOM   1543 C CB    . SER A 1 224 ? 58.154 29.593 59.019 1.00 24.36 ? 272 SER A CB    1 
ATOM   1544 O OG    . SER A 1 224 ? 57.257 28.925 58.138 1.00 25.17 ? 272 SER A OG    1 
ATOM   1545 N N     . LEU A 1 225 ? 59.357 30.068 61.980 1.00 21.53 ? 273 LEU A N     1 
ATOM   1546 C CA    . LEU A 1 225 ? 60.294 30.740 62.881 1.00 19.86 ? 273 LEU A CA    1 
ATOM   1547 C C     . LEU A 1 225 ? 61.173 29.726 63.602 1.00 19.08 ? 273 LEU A C     1 
ATOM   1548 O O     . LEU A 1 225 ? 62.400 29.875 63.673 1.00 20.01 ? 273 LEU A O     1 
ATOM   1549 C CB    . LEU A 1 225 ? 59.541 31.546 63.934 1.00 17.11 ? 273 LEU A CB    1 
ATOM   1550 C CG    . LEU A 1 225 ? 58.945 32.880 63.524 1.00 16.73 ? 273 LEU A CG    1 
ATOM   1551 C CD1   . LEU A 1 225 ? 58.168 33.460 64.696 1.00 16.63 ? 273 LEU A CD1   1 
ATOM   1552 C CD2   . LEU A 1 225 ? 60.056 33.806 63.084 1.00 18.51 ? 273 LEU A CD2   1 
ATOM   1553 N N     . LEU A 1 226 ? 60.535 28.707 64.164 1.00 19.27 ? 274 LEU A N     1 
ATOM   1554 C CA    . LEU A 1 226 ? 61.250 27.671 64.888 1.00 20.66 ? 274 LEU A CA    1 
ATOM   1555 C C     . LEU A 1 226 ? 62.208 26.858 64.006 1.00 21.42 ? 274 LEU A C     1 
ATOM   1556 O O     . LEU A 1 226 ? 63.389 26.688 64.345 1.00 20.60 ? 274 LEU A O     1 
ATOM   1557 C CB    . LEU A 1 226 ? 60.252 26.736 65.571 1.00 23.32 ? 274 LEU A CB    1 
ATOM   1558 C CG    . LEU A 1 226 ? 60.853 25.607 66.416 1.00 24.46 ? 274 LEU A CG    1 
ATOM   1559 C CD1   . LEU A 1 226 ? 61.700 26.179 67.545 1.00 25.07 ? 274 LEU A CD1   1 
ATOM   1560 C CD2   . LEU A 1 226 ? 59.735 24.743 66.958 1.00 24.94 ? 274 LEU A CD2   1 
ATOM   1561 N N     . ARG A 1 227 ? 61.701 26.339 62.888 1.00 20.97 ? 275 ARG A N     1 
ATOM   1562 C CA    . ARG A 1 227 ? 62.538 25.548 62.001 1.00 20.64 ? 275 ARG A CA    1 
ATOM   1563 C C     . ARG A 1 227 ? 63.745 26.316 61.454 1.00 21.35 ? 275 ARG A C     1 
ATOM   1564 O O     . ARG A 1 227 ? 64.897 25.854 61.542 1.00 21.36 ? 275 ARG A O     1 
ATOM   1565 C CB    . ARG A 1 227 ? 61.701 24.961 60.850 1.00 21.68 ? 275 ARG A CB    1 
ATOM   1566 C CG    . ARG A 1 227 ? 62.555 24.226 59.813 1.00 25.12 ? 275 ARG A CG    1 
ATOM   1567 C CD    . ARG A 1 227 ? 61.752 23.392 58.846 1.00 25.98 ? 275 ARG A CD    1 
ATOM   1568 N NE    . ARG A 1 227 ? 61.123 22.243 59.497 1.00 31.33 ? 275 ARG A NE    1 
ATOM   1569 C CZ    . ARG A 1 227 ? 61.711 21.064 59.721 1.00 31.92 ? 275 ARG A CZ    1 
ATOM   1570 N NH1   . ARG A 1 227 ? 62.970 20.845 59.360 1.00 30.34 ? 275 ARG A NH1   1 
ATOM   1571 N NH2   . ARG A 1 227 ? 61.018 20.086 60.292 1.00 33.13 ? 275 ARG A NH2   1 
ATOM   1572 N N     . TYR A 1 228 ? 63.492 27.521 60.952 1.00 21.28 ? 276 TYR A N     1 
ATOM   1573 C CA    . TYR A 1 228 ? 64.543 28.339 60.339 1.00 19.72 ? 276 TYR A CA    1 
ATOM   1574 C C     . TYR A 1 228 ? 65.175 29.409 61.224 1.00 20.36 ? 276 TYR A C     1 
ATOM   1575 O O     . TYR A 1 228 ? 66.015 30.187 60.757 1.00 19.01 ? 276 TYR A O     1 
ATOM   1576 C CB    . TYR A 1 228 ? 64.004 28.972 59.045 1.00 16.17 ? 276 TYR A CB    1 
ATOM   1577 C CG    . TYR A 1 228 ? 63.442 27.953 58.075 1.00 15.10 ? 276 TYR A CG    1 
ATOM   1578 C CD1   . TYR A 1 228 ? 62.067 27.733 57.985 1.00 12.37 ? 276 TYR A CD1   1 
ATOM   1579 C CD2   . TYR A 1 228 ? 64.280 27.198 57.264 1.00 13.62 ? 276 TYR A CD2   1 
ATOM   1580 C CE1   . TYR A 1 228 ? 61.546 26.787 57.123 1.00 13.26 ? 276 TYR A CE1   1 
ATOM   1581 C CE2   . TYR A 1 228 ? 63.757 26.242 56.395 1.00 15.31 ? 276 TYR A CE2   1 
ATOM   1582 C CZ    . TYR A 1 228 ? 62.391 26.050 56.335 1.00 13.47 ? 276 TYR A CZ    1 
ATOM   1583 O OH    . TYR A 1 228 ? 61.856 25.112 55.488 1.00 16.12 ? 276 TYR A OH    1 
ATOM   1584 N N     . ALA A 1 229 ? 64.800 29.406 62.502 1.00 22.53 ? 277 ALA A N     1 
ATOM   1585 C CA    . ALA A 1 229 ? 65.292 30.356 63.501 1.00 22.56 ? 277 ALA A CA    1 
ATOM   1586 C C     . ALA A 1 229 ? 66.749 30.822 63.346 1.00 21.54 ? 277 ALA A C     1 
ATOM   1587 O O     . ALA A 1 229 ? 67.003 32.025 63.250 1.00 21.06 ? 277 ALA A O     1 
ATOM   1588 C CB    . ALA A 1 229 ? 65.079 29.783 64.902 1.00 23.35 ? 277 ALA A CB    1 
ATOM   1589 N N     . LEU A 1 230 ? 67.690 29.876 63.291 1.00 19.48 ? 278 LEU A N     1 
ATOM   1590 C CA    . LEU A 1 230 ? 69.111 30.202 63.184 1.00 21.12 ? 278 LEU A CA    1 
ATOM   1591 C C     . LEU A 1 230 ? 69.611 30.517 61.774 1.00 21.61 ? 278 LEU A C     1 
ATOM   1592 O O     . LEU A 1 230 ? 70.765 30.912 61.597 1.00 22.78 ? 278 LEU A O     1 
ATOM   1593 C CB    . LEU A 1 230 ? 69.950 29.055 63.754 1.00 19.56 ? 278 LEU A CB    1 
ATOM   1594 C CG    . LEU A 1 230 ? 69.706 28.689 65.212 1.00 20.31 ? 278 LEU A CG    1 
ATOM   1595 C CD1   . LEU A 1 230 ? 70.605 27.529 65.620 1.00 17.28 ? 278 LEU A CD1   1 
ATOM   1596 C CD2   . LEU A 1 230 ? 69.956 29.915 66.062 1.00 19.11 ? 278 LEU A CD2   1 
ATOM   1597 N N     . LEU A 1 231 ? 68.741 30.356 60.786 1.00 21.78 ? 279 LEU A N     1 
ATOM   1598 C CA    . LEU A 1 231 ? 69.103 30.572 59.387 1.00 23.30 ? 279 LEU A CA    1 
ATOM   1599 C C     . LEU A 1 231 ? 68.479 31.830 58.755 1.00 25.62 ? 279 LEU A C     1 
ATOM   1600 O O     . LEU A 1 231 ? 68.518 32.000 57.531 1.00 30.88 ? 279 LEU A O     1 
ATOM   1601 C CB    . LEU A 1 231 ? 68.700 29.336 58.572 1.00 19.36 ? 279 LEU A CB    1 
ATOM   1602 C CG    . LEU A 1 231 ? 69.185 28.011 59.155 1.00 19.35 ? 279 LEU A CG    1 
ATOM   1603 C CD1   . LEU A 1 231 ? 68.540 26.830 58.462 1.00 16.01 ? 279 LEU A CD1   1 
ATOM   1604 C CD2   . LEU A 1 231 ? 70.689 27.961 59.057 1.00 19.01 ? 279 LEU A CD2   1 
ATOM   1605 N N     . LEU A 1 232 ? 67.887 32.694 59.569 1.00 23.09 ? 280 LEU A N     1 
ATOM   1606 C CA    . LEU A 1 232 ? 67.261 33.902 59.054 1.00 19.13 ? 280 LEU A CA    1 
ATOM   1607 C C     . LEU A 1 232 ? 68.241 35.061 58.935 1.00 19.39 ? 280 LEU A C     1 
ATOM   1608 O O     . LEU A 1 232 ? 69.258 35.104 59.638 1.00 18.68 ? 280 LEU A O     1 
ATOM   1609 C CB    . LEU A 1 232 ? 66.121 34.330 59.989 1.00 20.22 ? 280 LEU A CB    1 
ATOM   1610 C CG    . LEU A 1 232 ? 65.003 33.334 60.306 1.00 17.31 ? 280 LEU A CG    1 
ATOM   1611 C CD1   . LEU A 1 232 ? 63.998 33.939 61.270 1.00 17.05 ? 280 LEU A CD1   1 
ATOM   1612 C CD2   . LEU A 1 232 ? 64.321 32.955 59.033 1.00 20.03 ? 280 LEU A CD2   1 
ATOM   1613 N N     . ASP A 1 233 ? 67.979 35.967 57.993 1.00 17.59 ? 281 ASP A N     1 
ATOM   1614 C CA    . ASP A 1 233 ? 68.795 37.159 57.882 1.00 16.52 ? 281 ASP A CA    1 
ATOM   1615 C C     . ASP A 1 233 ? 67.825 38.226 58.336 1.00 15.90 ? 281 ASP A C     1 
ATOM   1616 O O     . ASP A 1 233 ? 66.898 38.614 57.597 1.00 14.91 ? 281 ASP A O     1 
ATOM   1617 C CB    . ASP A 1 233 ? 69.257 37.456 56.464 1.00 17.70 ? 281 ASP A CB    1 
ATOM   1618 C CG    . ASP A 1 233 ? 70.174 38.677 56.416 1.00 19.68 ? 281 ASP A CG    1 
ATOM   1619 O OD1   . ASP A 1 233 ? 69.759 39.775 55.988 1.00 17.94 ? 281 ASP A OD1   1 
ATOM   1620 O OD2   . ASP A 1 233 ? 71.324 38.554 56.869 1.00 20.62 ? 281 ASP A OD2   1 
ATOM   1621 N N     . ILE A 1 234 ? 67.990 38.645 59.581 1.00 13.93 ? 282 ILE A N     1 
ATOM   1622 C CA    . ILE A 1 234 ? 67.103 39.639 60.168 1.00 13.75 ? 282 ILE A CA    1 
ATOM   1623 C C     . ILE A 1 234 ? 67.648 41.051 60.022 1.00 13.24 ? 282 ILE A C     1 
ATOM   1624 O O     . ILE A 1 234 ? 68.797 41.328 60.345 1.00 15.42 ? 282 ILE A O     1 
ATOM   1625 C CB    . ILE A 1 234 ? 66.832 39.334 61.670 1.00 13.28 ? 282 ILE A CB    1 
ATOM   1626 C CG1   . ILE A 1 234 ? 66.209 37.946 61.806 1.00 13.21 ? 282 ILE A CG1   1 
ATOM   1627 C CG2   . ILE A 1 234 ? 65.905 40.412 62.276 1.00 13.80 ? 282 ILE A CG2   1 
ATOM   1628 C CD1   . ILE A 1 234 ? 66.265 37.374 63.212 1.00 15.08 ? 282 ILE A CD1   1 
ATOM   1629 N N     . VAL A 1 235 ? 66.811 41.947 59.530 1.00 12.99 ? 283 VAL A N     1 
ATOM   1630 C CA    . VAL A 1 235 ? 67.212 43.322 59.358 1.00 13.25 ? 283 VAL A CA    1 
ATOM   1631 C C     . VAL A 1 235 ? 66.179 44.215 60.037 1.00 11.88 ? 283 VAL A C     1 
ATOM   1632 O O     . VAL A 1 235 ? 65.025 43.818 60.216 1.00 15.27 ? 283 VAL A O     1 
ATOM   1633 C CB    . VAL A 1 235 ? 67.385 43.703 57.833 1.00 12.08 ? 283 VAL A CB    1 
ATOM   1634 C CG1   . VAL A 1 235 ? 68.622 43.018 57.245 1.00 11.19 ? 283 VAL A CG1   1 
ATOM   1635 C CG2   . VAL A 1 235 ? 66.100 43.362 57.016 1.00 12.91 ? 283 VAL A CG2   1 
ATOM   1636 N N     . GLN A 1 236 ? 66.619 45.391 60.467 1.00 14.84 ? 284 GLN A N     1 
ATOM   1637 C CA    . GLN A 1 236 ? 65.753 46.383 61.114 1.00 17.12 ? 284 GLN A CA    1 
ATOM   1638 C C     . GLN A 1 236 ? 65.581 47.527 60.103 1.00 16.20 ? 284 GLN A C     1 
ATOM   1639 O O     . GLN A 1 236 ? 66.418 47.689 59.217 1.00 16.54 ? 284 GLN A O     1 
ATOM   1640 C CB    . GLN A 1 236 ? 66.402 46.895 62.421 1.00 17.42 ? 284 GLN A CB    1 
ATOM   1641 C CG    . GLN A 1 236 ? 66.563 45.818 63.512 1.00 15.74 ? 284 GLN A CG    1 
ATOM   1642 C CD    . GLN A 1 236 ? 67.692 44.848 63.223 1.00 14.11 ? 284 GLN A CD    1 
ATOM   1643 O OE1   . GLN A 1 236 ? 68.744 45.242 62.759 1.00 17.86 ? 284 GLN A OE1   1 
ATOM   1644 N NE2   . GLN A 1 236 ? 67.485 43.576 63.534 1.00 18.60 ? 284 GLN A NE2   1 
ATOM   1645 N N     . PRO A 1 237 ? 64.539 48.368 60.257 1.00 17.82 ? 285 PRO A N     1 
ATOM   1646 C CA    . PRO A 1 237 ? 64.316 49.474 59.319 1.00 19.32 ? 285 PRO A CA    1 
ATOM   1647 C C     . PRO A 1 237 ? 65.498 50.412 59.111 1.00 19.37 ? 285 PRO A C     1 
ATOM   1648 O O     . PRO A 1 237 ? 65.645 50.985 58.029 1.00 19.05 ? 285 PRO A O     1 
ATOM   1649 C CB    . PRO A 1 237 ? 63.117 50.212 59.926 1.00 17.86 ? 285 PRO A CB    1 
ATOM   1650 C CG    . PRO A 1 237 ? 62.386 49.132 60.636 1.00 17.12 ? 285 PRO A CG    1 
ATOM   1651 C CD    . PRO A 1 237 ? 63.513 48.385 61.310 1.00 16.97 ? 285 PRO A CD    1 
ATOM   1652 N N     . THR A 1 238 ? 66.344 50.564 60.127 1.00 20.17 ? 286 THR A N     1 
ATOM   1653 C CA    . THR A 1 238 ? 67.496 51.454 60.012 1.00 21.33 ? 286 THR A CA    1 
ATOM   1654 C C     . THR A 1 238 ? 68.689 50.831 59.300 1.00 21.60 ? 286 THR A C     1 
ATOM   1655 O O     . THR A 1 238 ? 69.707 51.502 59.084 1.00 21.93 ? 286 THR A O     1 
ATOM   1656 C CB    . THR A 1 238 ? 67.950 52.036 61.389 1.00 20.84 ? 286 THR A CB    1 
ATOM   1657 O OG1   . THR A 1 238 ? 68.084 50.983 62.359 1.00 18.76 ? 286 THR A OG1   1 
ATOM   1658 C CG2   . THR A 1 238 ? 66.948 53.087 61.866 1.00 20.78 ? 286 THR A CG2   1 
HETATM 1659 N N     . CSO A 1 239 ? 68.568 49.552 58.944 1.00 19.93 ? 287 CSO A N     1 
HETATM 1660 C CA    . CSO A 1 239 ? 69.642 48.848 58.242 1.00 19.43 ? 287 CSO A CA    1 
HETATM 1661 C CB    . CSO A 1 239 ? 69.395 47.338 58.271 1.00 16.97 ? 287 CSO A CB    1 
HETATM 1662 S SG    . CSO A 1 239 ? 69.534 46.639 59.944 1.00 18.36 ? 287 CSO A SG    1 
HETATM 1663 C C     . CSO A 1 239 ? 69.784 49.350 56.803 1.00 18.19 ? 287 CSO A C     1 
HETATM 1664 O O     . CSO A 1 239 ? 68.841 49.893 56.233 1.00 19.77 ? 287 CSO A O     1 
HETATM 1665 O OD    . CSO A 1 239 ? 71.165 46.391 60.280 1.00 20.65 ? 287 CSO A OD    1 
ATOM   1666 N N     . ARG A 1 240 ? 70.979 49.216 56.240 1.00 17.97 ? 288 ARG A N     1 
ATOM   1667 C CA    . ARG A 1 240 ? 71.234 49.673 54.874 1.00 18.80 ? 288 ARG A CA    1 
ATOM   1668 C C     . ARG A 1 240 ? 71.717 48.516 53.985 1.00 18.29 ? 288 ARG A C     1 
ATOM   1669 O O     . ARG A 1 240 ? 72.602 48.696 53.146 1.00 16.13 ? 288 ARG A O     1 
ATOM   1670 C CB    . ARG A 1 240 ? 72.286 50.794 54.882 1.00 19.98 ? 288 ARG A CB    1 
ATOM   1671 C CG    . ARG A 1 240 ? 72.032 51.890 55.892 1.00 22.00 ? 288 ARG A CG    1 
ATOM   1672 C CD    . ARG A 1 240 ? 73.218 52.833 55.957 1.00 27.25 ? 288 ARG A CD    1 
ATOM   1673 N NE    . ARG A 1 240 ? 73.029 53.859 56.977 1.00 33.82 ? 288 ARG A NE    1 
ATOM   1674 C CZ    . ARG A 1 240 ? 72.585 55.094 56.745 1.00 35.23 ? 288 ARG A CZ    1 
ATOM   1675 N NH1   . ARG A 1 240 ? 72.282 55.487 55.517 1.00 33.83 ? 288 ARG A NH1   1 
ATOM   1676 N NH2   . ARG A 1 240 ? 72.423 55.933 57.759 1.00 36.22 ? 288 ARG A NH2   1 
ATOM   1677 N N     . ARG A 1 241 ? 71.140 47.330 54.188 1.00 19.06 ? 289 ARG A N     1 
ATOM   1678 C CA    . ARG A 1 241 ? 71.490 46.129 53.428 1.00 18.24 ? 289 ARG A CA    1 
ATOM   1679 C C     . ARG A 1 241 ? 70.357 45.136 53.560 1.00 15.38 ? 289 ARG A C     1 
ATOM   1680 O O     . ARG A 1 241 ? 69.555 45.234 54.484 1.00 16.44 ? 289 ARG A O     1 
ATOM   1681 C CB    . ARG A 1 241 ? 72.759 45.488 54.007 1.00 21.14 ? 289 ARG A CB    1 
ATOM   1682 C CG    . ARG A 1 241 ? 72.583 44.919 55.425 1.00 31.10 ? 289 ARG A CG    1 
ATOM   1683 C CD    . ARG A 1 241 ? 73.914 44.648 56.145 1.00 40.85 ? 289 ARG A CD    1 
ATOM   1684 N NE    . ARG A 1 241 ? 74.725 43.594 55.526 1.00 52.25 ? 289 ARG A NE    1 
ATOM   1685 C CZ    . ARG A 1 241 ? 76.057 43.488 55.644 1.00 58.38 ? 289 ARG A CZ    1 
ATOM   1686 N NH1   . ARG A 1 241 ? 76.745 44.377 56.363 1.00 60.68 ? 289 ARG A NH1   1 
ATOM   1687 N NH2   . ARG A 1 241 ? 76.706 42.492 55.034 1.00 59.90 ? 289 ARG A NH2   1 
ATOM   1688 N N     . SER A 1 242 ? 70.270 44.219 52.606 1.00 12.24 ? 290 SER A N     1 
ATOM   1689 C CA    . SER A 1 242 ? 69.279 43.149 52.621 1.00 12.39 ? 290 SER A CA    1 
ATOM   1690 C C     . SER A 1 242 ? 69.742 42.140 51.584 1.00 13.45 ? 290 SER A C     1 
ATOM   1691 O O     . SER A 1 242 ? 70.459 42.500 50.642 1.00 12.77 ? 290 SER A O     1 
ATOM   1692 C CB    . SER A 1 242 ? 67.831 43.646 52.380 1.00 10.26 ? 290 SER A CB    1 
ATOM   1693 O OG    . SER A 1 242 ? 67.634 44.266 51.124 1.00 9.78  ? 290 SER A OG    1 
ATOM   1694 N N     . VAL A 1 243 ? 69.449 40.867 51.809 1.00 12.33 ? 291 VAL A N     1 
ATOM   1695 C CA    . VAL A 1 243 ? 69.888 39.851 50.875 1.00 14.02 ? 291 VAL A CA    1 
ATOM   1696 C C     . VAL A 1 243 ? 69.032 39.876 49.615 1.00 12.76 ? 291 VAL A C     1 
ATOM   1697 O O     . VAL A 1 243 ? 67.961 40.479 49.588 1.00 12.64 ? 291 VAL A O     1 
ATOM   1698 C CB    . VAL A 1 243 ? 69.933 38.416 51.533 1.00 14.43 ? 291 VAL A CB    1 
ATOM   1699 C CG1   A VAL A 1 243 ? 70.802 38.422 52.768 0.50 15.16 ? 291 VAL A CG1   1 
ATOM   1700 C CG1   B VAL A 1 243 ? 70.371 37.376 50.543 0.50 15.82 ? 291 VAL A CG1   1 
ATOM   1701 C CG2   A VAL A 1 243 ? 68.605 37.931 51.841 0.50 10.44 ? 291 VAL A CG2   1 
ATOM   1702 C CG2   B VAL A 1 243 ? 70.886 38.424 52.708 0.50 16.37 ? 291 VAL A CG2   1 
ATOM   1703 N N     . CYS A 1 244 ? 69.553 39.274 48.555 1.00 14.99 ? 292 CYS A N     1 
ATOM   1704 C CA    . CYS A 1 244 ? 68.861 39.193 47.271 1.00 16.96 ? 292 CYS A CA    1 
ATOM   1705 C C     . CYS A 1 244 ? 67.523 38.437 47.425 1.00 12.53 ? 292 CYS A C     1 
ATOM   1706 O O     . CYS A 1 244 ? 67.466 37.404 48.087 1.00 13.10 ? 292 CYS A O     1 
ATOM   1707 C CB    . CYS A 1 244 ? 69.787 38.492 46.265 1.00 15.52 ? 292 CYS A CB    1 
ATOM   1708 S SG    . CYS A 1 244 ? 69.107 38.285 44.600 1.00 18.92 ? 292 CYS A SG    1 
ATOM   1709 N N     . PHE A 1 245 ? 66.451 38.985 46.857 1.00 14.33 ? 293 PHE A N     1 
ATOM   1710 C CA    . PHE A 1 245 ? 65.140 38.361 46.921 1.00 12.62 ? 293 PHE A CA    1 
ATOM   1711 C C     . PHE A 1 245 ? 64.990 37.430 45.720 1.00 15.86 ? 293 PHE A C     1 
ATOM   1712 O O     . PHE A 1 245 ? 65.185 37.851 44.578 1.00 16.21 ? 293 PHE A O     1 
ATOM   1713 C CB    . PHE A 1 245 ? 64.011 39.387 46.833 1.00 13.05 ? 293 PHE A CB    1 
ATOM   1714 C CG    . PHE A 1 245 ? 63.922 40.322 47.996 1.00 13.82 ? 293 PHE A CG    1 
ATOM   1715 C CD1   . PHE A 1 245 ? 64.288 41.654 47.857 1.00 13.13 ? 293 PHE A CD1   1 
ATOM   1716 C CD2   . PHE A 1 245 ? 63.407 39.897 49.210 1.00 13.09 ? 293 PHE A CD2   1 
ATOM   1717 C CE1   . PHE A 1 245 ? 64.120 42.555 48.895 1.00 12.57 ? 293 PHE A CE1   1 
ATOM   1718 C CE2   . PHE A 1 245 ? 63.235 40.795 50.256 1.00 13.51 ? 293 PHE A CE2   1 
ATOM   1719 C CZ    . PHE A 1 245 ? 63.601 42.129 50.095 1.00 12.47 ? 293 PHE A CZ    1 
ATOM   1720 N N     . THR A 1 246 ? 64.601 36.184 45.966 1.00 14.51 ? 294 THR A N     1 
ATOM   1721 C CA    . THR A 1 246 ? 64.417 35.230 44.884 1.00 16.21 ? 294 THR A CA    1 
ATOM   1722 C C     . THR A 1 246 ? 62.922 35.085 44.647 1.00 15.12 ? 294 THR A C     1 
ATOM   1723 O O     . THR A 1 246 ? 62.115 35.583 45.433 1.00 14.95 ? 294 THR A O     1 
ATOM   1724 C CB    . THR A 1 246 ? 65.004 33.819 45.225 1.00 15.25 ? 294 THR A CB    1 
ATOM   1725 O OG1   . THR A 1 246 ? 64.232 33.209 46.269 1.00 14.76 ? 294 THR A OG1   1 
ATOM   1726 C CG2   . THR A 1 246 ? 66.480 33.911 45.645 1.00 15.80 ? 294 THR A CG2   1 
ATOM   1727 N N     . LYS A 1 247 ? 62.548 34.323 43.626 1.00 16.70 ? 295 LYS A N     1 
ATOM   1728 C CA    . LYS A 1 247 ? 61.136 34.133 43.345 1.00 19.25 ? 295 LYS A CA    1 
ATOM   1729 C C     . LYS A 1 247 ? 60.408 33.344 44.415 1.00 16.70 ? 295 LYS A C     1 
ATOM   1730 O O     . LYS A 1 247 ? 59.204 33.466 44.548 1.00 18.93 ? 295 LYS A O     1 
ATOM   1731 C CB    . LYS A 1 247 ? 60.907 33.535 41.955 1.00 24.26 ? 295 LYS A CB    1 
ATOM   1732 C CG    . LYS A 1 247 ? 61.546 32.202 41.664 1.00 31.99 ? 295 LYS A CG    1 
ATOM   1733 C CD    . LYS A 1 247 ? 61.403 31.931 40.156 1.00 37.75 ? 295 LYS A CD    1 
ATOM   1734 C CE    . LYS A 1 247 ? 61.975 30.587 39.722 1.00 44.05 ? 295 LYS A CE    1 
ATOM   1735 N NZ    . LYS A 1 247 ? 61.740 30.372 38.253 1.00 47.82 ? 295 LYS A NZ    1 
ATOM   1736 N N     . GLY A 1 248 ? 61.147 32.615 45.242 1.00 16.74 ? 296 GLY A N     1 
ATOM   1737 C CA    . GLY A 1 248 ? 60.520 31.849 46.307 1.00 14.24 ? 296 GLY A CA    1 
ATOM   1738 C C     . GLY A 1 248 ? 60.249 32.626 47.596 1.00 16.28 ? 296 GLY A C     1 
ATOM   1739 O O     . GLY A 1 248 ? 59.615 32.081 48.511 1.00 15.17 ? 296 GLY A O     1 
ATOM   1740 N N     . TYR A 1 249 ? 60.719 33.877 47.684 1.00 14.88 ? 297 TYR A N     1 
ATOM   1741 C CA    . TYR A 1 249 ? 60.518 34.701 48.880 1.00 14.11 ? 297 TYR A CA    1 
ATOM   1742 C C     . TYR A 1 249 ? 59.061 34.751 49.302 1.00 15.36 ? 297 TYR A C     1 
ATOM   1743 O O     . TYR A 1 249 ? 58.184 34.888 48.464 1.00 14.76 ? 297 TYR A O     1 
ATOM   1744 C CB    . TYR A 1 249 ? 61.002 36.130 48.659 1.00 14.74 ? 297 TYR A CB    1 
ATOM   1745 C CG    . TYR A 1 249 ? 60.985 36.955 49.938 1.00 13.78 ? 297 TYR A CG    1 
ATOM   1746 C CD1   . TYR A 1 249 ? 61.919 36.724 50.942 1.00 10.36 ? 297 TYR A CD1   1 
ATOM   1747 C CD2   . TYR A 1 249 ? 60.044 37.964 50.132 1.00 12.48 ? 297 TYR A CD2   1 
ATOM   1748 C CE1   . TYR A 1 249 ? 61.929 37.473 52.106 1.00 10.05 ? 297 TYR A CE1   1 
ATOM   1749 C CE2   . TYR A 1 249 ? 60.044 38.729 51.298 1.00 11.51 ? 297 TYR A CE2   1 
ATOM   1750 C CZ    . TYR A 1 249 ? 60.995 38.469 52.279 1.00 13.05 ? 297 TYR A CZ    1 
ATOM   1751 O OH    . TYR A 1 249 ? 61.011 39.200 53.436 1.00 13.21 ? 297 TYR A OH    1 
ATOM   1752 N N     . GLY A 1 250 ? 58.815 34.640 50.602 1.00 15.45 ? 298 GLY A N     1 
ATOM   1753 C CA    . GLY A 1 250 ? 57.456 34.663 51.109 1.00 16.25 ? 298 GLY A CA    1 
ATOM   1754 C C     . GLY A 1 250 ? 56.791 33.293 51.191 1.00 18.59 ? 298 GLY A C     1 
ATOM   1755 O O     . GLY A 1 250 ? 55.697 33.179 51.747 1.00 17.85 ? 298 GLY A O     1 
ATOM   1756 N N     . SER A 1 251 ? 57.418 32.275 50.604 1.00 18.22 ? 299 SER A N     1 
ATOM   1757 C CA    . SER A 1 251 ? 56.911 30.902 50.603 1.00 18.04 ? 299 SER A CA    1 
ATOM   1758 C C     . SER A 1 251 ? 57.959 30.003 51.230 1.00 18.50 ? 299 SER A C     1 
ATOM   1759 O O     . SER A 1 251 ? 57.654 29.179 52.089 1.00 21.02 ? 299 SER A O     1 
ATOM   1760 C CB    . SER A 1 251 ? 56.656 30.417 49.170 1.00 21.45 ? 299 SER A CB    1 
ATOM   1761 O OG    . SER A 1 251 ? 55.568 31.086 48.575 1.00 27.78 ? 299 SER A OG    1 
ATOM   1762 N N     . TYR A 1 252 ? 59.173 30.081 50.695 1.00 15.49 ? 300 TYR A N     1 
ATOM   1763 C CA    . TYR A 1 252 ? 60.300 29.330 51.215 1.00 16.25 ? 300 TYR A CA    1 
ATOM   1764 C C     . TYR A 1 252 ? 61.125 30.325 52.012 1.00 18.41 ? 300 TYR A C     1 
ATOM   1765 O O     . TYR A 1 252 ? 61.377 31.450 51.568 1.00 21.40 ? 300 TYR A O     1 
ATOM   1766 C CB    . TYR A 1 252 ? 61.109 28.720 50.091 1.00 14.77 ? 300 TYR A CB    1 
ATOM   1767 C CG    . TYR A 1 252 ? 60.371 27.614 49.407 1.00 19.52 ? 300 TYR A CG    1 
ATOM   1768 C CD1   . TYR A 1 252 ? 59.663 27.852 48.236 1.00 21.94 ? 300 TYR A CD1   1 
ATOM   1769 C CD2   . TYR A 1 252 ? 60.379 26.321 49.927 1.00 20.26 ? 300 TYR A CD2   1 
ATOM   1770 C CE1   . TYR A 1 252 ? 58.981 26.829 47.592 1.00 23.82 ? 300 TYR A CE1   1 
ATOM   1771 C CE2   . TYR A 1 252 ? 59.707 25.298 49.290 1.00 22.07 ? 300 TYR A CE2   1 
ATOM   1772 C CZ    . TYR A 1 252 ? 59.011 25.557 48.121 1.00 23.42 ? 300 TYR A CZ    1 
ATOM   1773 O OH    . TYR A 1 252 ? 58.362 24.539 47.450 1.00 27.07 ? 300 TYR A OH    1 
ATOM   1774 N N     . ILE A 1 253 ? 61.531 29.920 53.202 1.00 18.00 ? 301 ILE A N     1 
ATOM   1775 C CA    . ILE A 1 253 ? 62.261 30.805 54.083 1.00 17.97 ? 301 ILE A CA    1 
ATOM   1776 C C     . ILE A 1 253 ? 63.761 30.980 53.838 1.00 19.69 ? 301 ILE A C     1 
ATOM   1777 O O     . ILE A 1 253 ? 64.236 32.093 53.583 1.00 18.20 ? 301 ILE A O     1 
ATOM   1778 C CB    . ILE A 1 253 ? 62.032 30.384 55.560 1.00 17.17 ? 301 ILE A CB    1 
ATOM   1779 C CG1   . ILE A 1 253 ? 60.537 30.286 55.867 1.00 19.16 ? 301 ILE A CG1   1 
ATOM   1780 C CG2   . ILE A 1 253 ? 62.693 31.339 56.485 1.00 18.06 ? 301 ILE A CG2   1 
ATOM   1781 C CD1   . ILE A 1 253 ? 59.800 31.556 55.677 1.00 21.47 ? 301 ILE A CD1   1 
ATOM   1782 N N     . GLU A 1 254 ? 64.503 29.882 53.909 1.00 18.08 ? 302 GLU A N     1 
ATOM   1783 C CA    . GLU A 1 254 ? 65.940 29.934 53.786 1.00 17.58 ? 302 GLU A CA    1 
ATOM   1784 C C     . GLU A 1 254 ? 66.521 30.313 52.416 1.00 20.06 ? 302 GLU A C     1 
ATOM   1785 O O     . GLU A 1 254 ? 66.189 29.701 51.397 1.00 21.15 ? 302 GLU A O     1 
ATOM   1786 C CB    . GLU A 1 254 ? 66.548 28.614 54.276 1.00 17.07 ? 302 GLU A CB    1 
ATOM   1787 C CG    . GLU A 1 254 ? 68.067 28.692 54.540 1.00 17.47 ? 302 GLU A CG    1 
ATOM   1788 C CD    . GLU A 1 254 ? 68.711 27.350 54.859 1.00 18.88 ? 302 GLU A CD    1 
ATOM   1789 O OE1   . GLU A 1 254 ? 68.011 26.308 54.851 1.00 18.55 ? 302 GLU A OE1   1 
ATOM   1790 O OE2   . GLU A 1 254 ? 69.931 27.345 55.115 1.00 19.11 ? 302 GLU A OE2   1 
ATOM   1791 N N     . GLY A 1 255 ? 67.409 31.311 52.440 1.00 16.99 ? 303 GLY A N     1 
ATOM   1792 C CA    . GLY A 1 255 ? 68.105 31.800 51.267 1.00 15.44 ? 303 GLY A CA    1 
ATOM   1793 C C     . GLY A 1 255 ? 67.324 32.583 50.243 1.00 15.60 ? 303 GLY A C     1 
ATOM   1794 O O     . GLY A 1 255 ? 67.845 32.835 49.172 1.00 18.06 ? 303 GLY A O     1 
ATOM   1795 N N     . THR A 1 256 ? 66.118 33.036 50.572 1.00 14.02 ? 304 THR A N     1 
ATOM   1796 C CA    . THR A 1 256 ? 65.312 33.748 49.593 1.00 12.75 ? 304 THR A CA    1 
ATOM   1797 C C     . THR A 1 256 ? 65.174 35.251 49.809 1.00 13.42 ? 304 THR A C     1 
ATOM   1798 O O     . THR A 1 256 ? 64.542 35.919 48.997 1.00 12.99 ? 304 THR A O     1 
ATOM   1799 C CB    . THR A 1 256 ? 63.905 33.158 49.497 1.00 12.84 ? 304 THR A CB    1 
ATOM   1800 O OG1   . THR A 1 256 ? 63.244 33.322 50.751 1.00 15.45 ? 304 THR A OG1   1 
ATOM   1801 C CG2   . THR A 1 256 ? 63.953 31.694 49.152 1.00 12.69 ? 304 THR A CG2   1 
ATOM   1802 N N     . GLY A 1 257 ? 65.766 35.786 50.877 1.00 12.60 ? 305 GLY A N     1 
ATOM   1803 C CA    . GLY A 1 257 ? 65.654 37.211 51.144 1.00 11.18 ? 305 GLY A CA    1 
ATOM   1804 C C     . GLY A 1 257 ? 65.578 37.475 52.638 1.00 12.70 ? 305 GLY A C     1 
ATOM   1805 O O     . GLY A 1 257 ? 65.286 36.577 53.431 1.00 14.01 ? 305 GLY A O     1 
ATOM   1806 N N     . SER A 1 258 ? 65.894 38.694 53.037 1.00 12.26 ? 306 SER A N     1 
ATOM   1807 C CA    . SER A 1 258 ? 65.854 39.075 54.438 1.00 11.89 ? 306 SER A CA    1 
ATOM   1808 C C     . SER A 1 258 ? 64.440 39.210 54.976 1.00 12.97 ? 306 SER A C     1 
ATOM   1809 O O     . SER A 1 258 ? 63.490 39.391 54.215 1.00 13.93 ? 306 SER A O     1 
ATOM   1810 C CB    . SER A 1 258 ? 66.596 40.392 54.610 1.00 9.48  ? 306 SER A CB    1 
ATOM   1811 O OG    . SER A 1 258 ? 67.929 40.236 54.171 1.00 11.22 ? 306 SER A OG    1 
ATOM   1812 N N     . VAL A 1 259 ? 64.304 39.104 56.293 1.00 13.14 ? 307 VAL A N     1 
ATOM   1813 C CA    . VAL A 1 259 ? 63.011 39.267 56.931 1.00 13.47 ? 307 VAL A CA    1 
ATOM   1814 C C     . VAL A 1 259 ? 63.191 40.466 57.851 1.00 15.42 ? 307 VAL A C     1 
ATOM   1815 O O     . VAL A 1 259 ? 64.299 40.713 58.363 1.00 13.88 ? 307 VAL A O     1 
ATOM   1816 C CB    . VAL A 1 259 ? 62.540 38.005 57.680 1.00 14.86 ? 307 VAL A CB    1 
ATOM   1817 C CG1   . VAL A 1 259 ? 62.362 36.845 56.688 1.00 13.15 ? 307 VAL A CG1   1 
ATOM   1818 C CG2   . VAL A 1 259 ? 63.481 37.649 58.811 1.00 12.98 ? 307 VAL A CG2   1 
ATOM   1819 N N     . LEU A 1 260 ? 62.120 41.230 58.017 1.00 14.18 ? 308 LEU A N     1 
ATOM   1820 C CA    . LEU A 1 260 ? 62.148 42.465 58.792 1.00 12.85 ? 308 LEU A CA    1 
ATOM   1821 C C     . LEU A 1 260 ? 61.638 42.432 60.240 1.00 12.42 ? 308 LEU A C     1 
ATOM   1822 O O     . LEU A 1 260 ? 60.503 42.045 60.495 1.00 14.68 ? 308 LEU A O     1 
ATOM   1823 C CB    . LEU A 1 260 ? 61.353 43.523 58.011 1.00 12.87 ? 308 LEU A CB    1 
ATOM   1824 C CG    . LEU A 1 260 ? 61.212 44.915 58.605 1.00 10.08 ? 308 LEU A CG    1 
ATOM   1825 C CD1   . LEU A 1 260 ? 62.504 45.663 58.380 1.00 10.08 ? 308 LEU A CD1   1 
ATOM   1826 C CD2   . LEU A 1 260 ? 60.047 45.628 57.957 1.00 10.98 ? 308 LEU A CD2   1 
ATOM   1827 N N     . GLN A 1 261 ? 62.471 42.881 61.176 1.00 14.77 ? 309 GLN A N     1 
ATOM   1828 C CA    . GLN A 1 261 ? 62.073 42.974 62.587 1.00 15.04 ? 309 GLN A CA    1 
ATOM   1829 C C     . GLN A 1 261 ? 61.239 44.253 62.773 1.00 15.82 ? 309 GLN A C     1 
ATOM   1830 O O     . GLN A 1 261 ? 61.736 45.364 62.568 1.00 17.12 ? 309 GLN A O     1 
ATOM   1831 C CB    . GLN A 1 261 ? 63.299 43.049 63.502 1.00 16.25 ? 309 GLN A CB    1 
ATOM   1832 C CG    . GLN A 1 261 ? 62.922 43.210 64.979 1.00 15.90 ? 309 GLN A CG    1 
ATOM   1833 C CD    . GLN A 1 261 ? 64.120 43.376 65.898 1.00 15.40 ? 309 GLN A CD    1 
ATOM   1834 O OE1   . GLN A 1 261 ? 65.227 42.933 65.589 1.00 18.00 ? 309 GLN A OE1   1 
ATOM   1835 N NE2   . GLN A 1 261 ? 63.898 44.015 67.044 1.00 15.75 ? 309 GLN A NE2   1 
ATOM   1836 N N     . THR A 1 262 ? 59.964 44.104 63.098 1.00 16.45 ? 310 THR A N     1 
ATOM   1837 C CA    . THR A 1 262 ? 59.131 45.277 63.307 1.00 16.24 ? 310 THR A CA    1 
ATOM   1838 C C     . THR A 1 262 ? 58.944 45.620 64.798 1.00 17.94 ? 310 THR A C     1 
ATOM   1839 O O     . THR A 1 262 ? 58.476 46.710 65.135 1.00 17.54 ? 310 THR A O     1 
ATOM   1840 C CB    . THR A 1 262 ? 57.775 45.107 62.645 1.00 15.67 ? 310 THR A CB    1 
ATOM   1841 O OG1   . THR A 1 262 ? 57.057 44.076 63.320 1.00 15.66 ? 310 THR A OG1   1 
ATOM   1842 C CG2   . THR A 1 262 ? 57.940 44.733 61.158 1.00 13.19 ? 310 THR A CG2   1 
ATOM   1843 N N     . ALA A 1 263 ? 59.310 44.702 65.690 1.00 18.13 ? 311 ALA A N     1 
ATOM   1844 C CA    . ALA A 1 263 ? 59.178 44.957 67.118 1.00 18.74 ? 311 ALA A CA    1 
ATOM   1845 C C     . ALA A 1 263 ? 60.283 45.869 67.573 1.00 21.10 ? 311 ALA A C     1 
ATOM   1846 O O     . ALA A 1 263 ? 61.466 45.649 67.295 1.00 18.57 ? 311 ALA A O     1 
ATOM   1847 C CB    . ALA A 1 263 ? 59.212 43.674 67.918 1.00 17.78 ? 311 ALA A CB    1 
ATOM   1848 N N     . GLU A 1 264 ? 59.889 46.915 68.275 1.00 25.16 ? 312 GLU A N     1 
ATOM   1849 C CA    . GLU A 1 264 ? 60.857 47.854 68.787 1.00 29.01 ? 312 GLU A CA    1 
ATOM   1850 C C     . GLU A 1 264 ? 61.129 47.531 70.255 1.00 28.88 ? 312 GLU A C     1 
ATOM   1851 O O     . GLU A 1 264 ? 60.325 46.877 70.936 1.00 28.90 ? 312 GLU A O     1 
ATOM   1852 C CB    . GLU A 1 264 ? 60.333 49.281 68.661 1.00 32.86 ? 312 GLU A CB    1 
ATOM   1853 C CG    . GLU A 1 264 ? 60.156 49.775 67.243 1.00 37.25 ? 312 GLU A CG    1 
ATOM   1854 C CD    . GLU A 1 264 ? 59.675 51.208 67.203 1.00 39.79 ? 312 GLU A CD    1 
ATOM   1855 O OE1   . GLU A 1 264 ? 60.485 52.117 67.496 1.00 43.72 ? 312 GLU A OE1   1 
ATOM   1856 O OE2   . GLU A 1 264 ? 58.486 51.418 66.893 1.00 40.87 ? 312 GLU A OE2   1 
ATOM   1857 N N     . ASP A 1 265 ? 62.263 48.014 70.735 1.00 27.95 ? 313 ASP A N     1 
ATOM   1858 C CA    . ASP A 1 265 ? 62.652 47.815 72.115 1.00 28.73 ? 313 ASP A CA    1 
ATOM   1859 C C     . ASP A 1 265 ? 62.872 46.351 72.510 1.00 27.27 ? 313 ASP A C     1 
ATOM   1860 O O     . ASP A 1 265 ? 62.533 45.947 73.620 1.00 29.21 ? 313 ASP A O     1 
ATOM   1861 C CB    . ASP A 1 265 ? 61.652 48.498 73.040 1.00 31.22 ? 313 ASP A CB    1 
ATOM   1862 C CG    . ASP A 1 265 ? 61.481 49.984 72.718 1.00 34.94 ? 313 ASP A CG    1 
ATOM   1863 O OD1   . ASP A 1 265 ? 62.493 50.673 72.448 1.00 36.22 ? 313 ASP A OD1   1 
ATOM   1864 O OD2   . ASP A 1 265 ? 60.327 50.459 72.722 1.00 38.07 ? 313 ASP A OD2   1 
ATOM   1865 N N     . VAL A 1 266 ? 63.419 45.571 71.574 1.00 25.26 ? 314 VAL A N     1 
ATOM   1866 C CA    . VAL A 1 266 ? 63.779 44.168 71.768 1.00 22.72 ? 314 VAL A CA    1 
ATOM   1867 C C     . VAL A 1 266 ? 64.984 43.934 70.845 1.00 20.97 ? 314 VAL A C     1 
ATOM   1868 O O     . VAL A 1 266 ? 65.054 44.517 69.753 1.00 20.62 ? 314 VAL A O     1 
ATOM   1869 C CB    . VAL A 1 266 ? 62.643 43.134 71.387 1.00 23.96 ? 314 VAL A CB    1 
ATOM   1870 C CG1   A VAL A 1 266 ? 61.514 43.213 72.387 0.50 27.92 ? 314 VAL A CG1   1 
ATOM   1871 C CG1   B VAL A 1 266 ? 63.032 41.746 71.830 0.50 21.61 ? 314 VAL A CG1   1 
ATOM   1872 C CG2   A VAL A 1 266 ? 62.116 43.370 69.986 0.50 21.83 ? 314 VAL A CG2   1 
ATOM   1873 C CG2   B VAL A 1 266 ? 61.317 43.537 71.998 0.50 26.76 ? 314 VAL A CG2   1 
ATOM   1874 N N     . GLN A 1 267 ? 65.940 43.122 71.293 1.00 17.75 ? 315 GLN A N     1 
ATOM   1875 C CA    . GLN A 1 267 ? 67.120 42.823 70.504 1.00 17.45 ? 315 GLN A CA    1 
ATOM   1876 C C     . GLN A 1 267 ? 67.155 41.374 70.088 1.00 18.63 ? 315 GLN A C     1 
ATOM   1877 O O     . GLN A 1 267 ? 66.896 40.475 70.897 1.00 18.60 ? 315 GLN A O     1 
ATOM   1878 C CB    . GLN A 1 267 ? 68.379 43.117 71.294 1.00 17.82 ? 315 GLN A CB    1 
ATOM   1879 C CG    . GLN A 1 267 ? 68.648 44.578 71.467 1.00 22.99 ? 315 GLN A CG    1 
ATOM   1880 C CD    . GLN A 1 267 ? 69.645 44.832 72.572 1.00 24.30 ? 315 GLN A CD    1 
ATOM   1881 O OE1   . GLN A 1 267 ? 69.261 45.166 73.691 1.00 27.98 ? 315 GLN A OE1   1 
ATOM   1882 N NE2   . GLN A 1 267 ? 70.925 44.632 72.283 1.00 22.85 ? 315 GLN A NE2   1 
ATOM   1883 N N     . VAL A 1 268 ? 67.538 41.142 68.839 1.00 17.54 ? 316 VAL A N     1 
ATOM   1884 C CA    . VAL A 1 268 ? 67.624 39.794 68.315 1.00 17.67 ? 316 VAL A CA    1 
ATOM   1885 C C     . VAL A 1 268 ? 68.517 38.945 69.220 1.00 18.31 ? 316 VAL A C     1 
ATOM   1886 O O     . VAL A 1 268 ? 68.147 37.835 69.613 1.00 18.96 ? 316 VAL A O     1 
ATOM   1887 C CB    . VAL A 1 268 ? 68.203 39.796 66.868 1.00 19.14 ? 316 VAL A CB    1 
ATOM   1888 C CG1   . VAL A 1 268 ? 68.460 38.394 66.400 1.00 18.80 ? 316 VAL A CG1   1 
ATOM   1889 C CG2   . VAL A 1 268 ? 67.230 40.444 65.918 1.00 22.37 ? 316 VAL A CG2   1 
ATOM   1890 N N     . GLU A 1 269 ? 69.677 39.497 69.577 1.00 19.90 ? 317 GLU A N     1 
ATOM   1891 C CA    . GLU A 1 269 ? 70.658 38.818 70.413 1.00 19.01 ? 317 GLU A CA    1 
ATOM   1892 C C     . GLU A 1 269 ? 70.083 38.307 71.738 1.00 19.94 ? 317 GLU A C     1 
ATOM   1893 O O     . GLU A 1 269 ? 70.376 37.188 72.159 1.00 21.90 ? 317 GLU A O     1 
ATOM   1894 C CB    . GLU A 1 269 ? 71.866 39.737 70.657 1.00 18.88 ? 317 GLU A CB    1 
ATOM   1895 N N     . ASN A 1 270 ? 69.232 39.098 72.374 1.00 19.91 ? 318 ASN A N     1 
ATOM   1896 C CA    . ASN A 1 270 ? 68.636 38.694 73.646 1.00 20.76 ? 318 ASN A CA    1 
ATOM   1897 C C     . ASN A 1 270 ? 67.594 37.613 73.477 1.00 19.91 ? 318 ASN A C     1 
ATOM   1898 O O     . ASN A 1 270 ? 67.438 36.753 74.344 1.00 20.53 ? 318 ASN A O     1 
ATOM   1899 C CB    . ASN A 1 270 ? 68.024 39.895 74.350 1.00 20.84 ? 318 ASN A CB    1 
ATOM   1900 C CG    . ASN A 1 270 ? 69.052 40.904 74.729 1.00 19.28 ? 318 ASN A CG    1 
ATOM   1901 O OD1   . ASN A 1 270 ? 70.183 40.540 75.033 1.00 20.75 ? 318 ASN A OD1   1 
ATOM   1902 N ND2   . ASN A 1 270 ? 68.687 42.183 74.687 1.00 20.68 ? 318 ASN A ND2   1 
ATOM   1903 N N     . ILE A 1 271 ? 66.863 37.669 72.369 1.00 20.22 ? 319 ILE A N     1 
ATOM   1904 C CA    . ILE A 1 271 ? 65.841 36.665 72.087 1.00 19.49 ? 319 ILE A CA    1 
ATOM   1905 C C     . ILE A 1 271 ? 66.528 35.334 71.770 1.00 19.98 ? 319 ILE A C     1 
ATOM   1906 O O     . ILE A 1 271 ? 66.093 34.261 72.207 1.00 20.64 ? 319 ILE A O     1 
ATOM   1907 C CB    . ILE A 1 271 ? 64.936 37.106 70.911 1.00 19.75 ? 319 ILE A CB    1 
ATOM   1908 C CG1   . ILE A 1 271 ? 64.038 38.269 71.345 1.00 19.22 ? 319 ILE A CG1   1 
ATOM   1909 C CG2   . ILE A 1 271 ? 64.126 35.926 70.368 1.00 19.77 ? 319 ILE A CG2   1 
ATOM   1910 C CD1   . ILE A 1 271 ? 63.008 37.914 72.404 1.00 19.73 ? 319 ILE A CD1   1 
ATOM   1911 N N     . TYR A 1 272 ? 67.606 35.407 71.007 1.00 19.27 ? 320 TYR A N     1 
ATOM   1912 C CA    . TYR A 1 272 ? 68.337 34.209 70.643 1.00 21.66 ? 320 TYR A CA    1 
ATOM   1913 C C     . TYR A 1 272 ? 69.104 33.590 71.812 1.00 24.53 ? 320 TYR A C     1 
ATOM   1914 O O     . TYR A 1 272 ? 69.241 32.369 71.874 1.00 25.83 ? 320 TYR A O     1 
ATOM   1915 C CB    . TYR A 1 272 ? 69.206 34.465 69.413 1.00 22.04 ? 320 TYR A CB    1 
ATOM   1916 C CG    . TYR A 1 272 ? 68.395 34.409 68.126 1.00 21.34 ? 320 TYR A CG    1 
ATOM   1917 C CD1   . TYR A 1 272 ? 67.563 35.458 67.746 1.00 24.58 ? 320 TYR A CD1   1 
ATOM   1918 C CD2   . TYR A 1 272 ? 68.413 33.273 67.329 1.00 25.25 ? 320 TYR A CD2   1 
ATOM   1919 C CE1   . TYR A 1 272 ? 66.762 35.373 66.609 1.00 25.97 ? 320 TYR A CE1   1 
ATOM   1920 C CE2   . TYR A 1 272 ? 67.626 33.172 66.200 1.00 26.27 ? 320 TYR A CE2   1 
ATOM   1921 C CZ    . TYR A 1 272 ? 66.800 34.220 65.840 1.00 27.55 ? 320 TYR A CZ    1 
ATOM   1922 O OH    . TYR A 1 272 ? 66.008 34.094 64.712 1.00 28.07 ? 320 TYR A OH    1 
ATOM   1923 N N     . LYS A 1 273 ? 69.558 34.419 72.754 1.00 25.23 ? 321 LYS A N     1 
ATOM   1924 C CA    . LYS A 1 273 ? 70.244 33.926 73.950 1.00 28.48 ? 321 LYS A CA    1 
ATOM   1925 C C     . LYS A 1 273 ? 69.256 33.095 74.767 1.00 27.87 ? 321 LYS A C     1 
ATOM   1926 O O     . LYS A 1 273 ? 69.618 32.082 75.348 1.00 31.73 ? 321 LYS A O     1 
ATOM   1927 C CB    . LYS A 1 273 ? 70.697 35.073 74.848 1.00 31.14 ? 321 LYS A CB    1 
ATOM   1928 C CG    . LYS A 1 273 ? 71.891 35.857 74.390 1.00 36.64 ? 321 LYS A CG    1 
ATOM   1929 C CD    . LYS A 1 273 ? 72.673 36.326 75.614 1.00 41.79 ? 321 LYS A CD    1 
ATOM   1930 C CE    . LYS A 1 273 ? 73.625 37.461 75.295 1.00 45.00 ? 321 LYS A CE    1 
ATOM   1931 N NZ    . LYS A 1 273 ? 72.933 38.761 75.457 1.00 47.84 ? 321 LYS A NZ    1 
ATOM   1932 N N     . SER A 1 274 ? 68.011 33.549 74.817 1.00 27.10 ? 322 SER A N     1 
ATOM   1933 C CA    . SER A 1 274 ? 66.956 32.878 75.571 1.00 27.42 ? 322 SER A CA    1 
ATOM   1934 C C     . SER A 1 274 ? 66.527 31.518 75.029 1.00 28.49 ? 322 SER A C     1 
ATOM   1935 O O     . SER A 1 274 ? 65.817 30.805 75.721 1.00 29.51 ? 322 SER A O     1 
ATOM   1936 C CB    . SER A 1 274 ? 65.701 33.763 75.635 1.00 21.37 ? 322 SER A CB    1 
ATOM   1937 O OG    . SER A 1 274 ? 66.030 35.125 75.833 1.00 21.97 ? 322 SER A OG    1 
ATOM   1938 N N     . LEU A 1 275 ? 66.935 31.152 73.813 1.00 30.17 ? 323 LEU A N     1 
ATOM   1939 C CA    . LEU A 1 275 ? 66.474 29.893 73.212 1.00 31.72 ? 323 LEU A CA    1 
ATOM   1940 C C     . LEU A 1 275 ? 67.009 28.576 73.764 1.00 34.60 ? 323 LEU A C     1 
ATOM   1941 O O     . LEU A 1 275 ? 66.254 27.598 73.851 1.00 32.05 ? 323 LEU A O     1 
ATOM   1942 C CB    . LEU A 1 275 ? 66.626 29.930 71.685 1.00 28.76 ? 323 LEU A CB    1 
ATOM   1943 C CG    . LEU A 1 275 ? 65.987 31.142 70.988 1.00 29.67 ? 323 LEU A CG    1 
ATOM   1944 C CD1   . LEU A 1 275 ? 66.293 31.125 69.493 1.00 27.18 ? 323 LEU A CD1   1 
ATOM   1945 C CD2   . LEU A 1 275 ? 64.481 31.194 71.253 1.00 22.39 ? 323 LEU A CD2   1 
ATOM   1946 N N     . THR A 1 276 ? 68.297 28.543 74.118 1.00 38.11 ? 324 THR A N     1 
ATOM   1947 C CA    . THR A 1 276 ? 68.901 27.320 74.640 1.00 42.05 ? 324 THR A CA    1 
ATOM   1948 C C     . THR A 1 276 ? 68.302 26.928 75.977 1.00 43.82 ? 324 THR A C     1 
ATOM   1949 O O     . THR A 1 276 ? 68.370 27.700 76.931 1.00 46.47 ? 324 THR A O     1 
ATOM   1950 N N     . ASN A 1 277 ? 67.703 25.744 76.054 1.00 44.50 ? 325 ASN A N     1 
ATOM   1951 C CA    . ASN A 1 277 ? 67.094 25.309 77.299 1.00 44.84 ? 325 ASN A CA    1 
ATOM   1952 C C     . ASN A 1 277 ? 65.582 25.494 77.384 1.00 44.88 ? 325 ASN A C     1 
ATOM   1953 O O     . ASN A 1 277 ? 64.977 25.141 78.404 1.00 48.50 ? 325 ASN A O     1 
ATOM   1954 N N     . LEU A 1 278 ? 64.968 26.068 76.349 1.00 40.71 ? 326 LEU A N     1 
ATOM   1955 C CA    . LEU A 1 278 ? 63.519 26.258 76.324 1.00 35.74 ? 326 LEU A CA    1 
ATOM   1956 C C     . LEU A 1 278 ? 62.850 25.167 75.474 1.00 36.17 ? 326 LEU A C     1 
ATOM   1957 O O     . LEU A 1 278 ? 63.468 24.579 74.577 1.00 34.68 ? 326 LEU A O     1 
ATOM   1958 C CB    . LEU A 1 278 ? 63.155 27.632 75.752 1.00 33.25 ? 326 LEU A CB    1 
ATOM   1959 C CG    . LEU A 1 278 ? 63.437 28.907 76.543 1.00 31.30 ? 326 LEU A CG    1 
ATOM   1960 C CD1   . LEU A 1 278 ? 62.928 30.089 75.756 1.00 30.42 ? 326 LEU A CD1   1 
ATOM   1961 C CD2   . LEU A 1 278 ? 62.759 28.870 77.891 1.00 29.39 ? 326 LEU A CD2   1 
ATOM   1962 N N     . SER A 1 279 ? 61.590 24.879 75.771 1.00 35.38 ? 327 SER A N     1 
ATOM   1963 C CA    . SER A 1 279 ? 60.856 23.887 75.006 1.00 36.03 ? 327 SER A CA    1 
ATOM   1964 C C     . SER A 1 279 ? 60.500 24.551 73.689 1.00 37.12 ? 327 SER A C     1 
ATOM   1965 O O     . SER A 1 279 ? 60.356 25.769 73.622 1.00 36.83 ? 327 SER A O     1 
ATOM   1966 C CB    . SER A 1 279 ? 59.565 23.501 75.720 1.00 36.35 ? 327 SER A CB    1 
ATOM   1967 O OG    . SER A 1 279 ? 58.636 24.568 75.689 1.00 37.31 ? 327 SER A OG    1 
ATOM   1968 N N     . GLN A 1 280 ? 60.286 23.746 72.660 1.00 37.27 ? 328 GLN A N     1 
ATOM   1969 C CA    . GLN A 1 280 ? 59.934 24.272 71.357 1.00 36.18 ? 328 GLN A CA    1 
ATOM   1970 C C     . GLN A 1 280 ? 58.784 25.275 71.398 1.00 33.73 ? 328 GLN A C     1 
ATOM   1971 O O     . GLN A 1 280 ? 58.858 26.298 70.724 1.00 32.75 ? 328 GLN A O     1 
ATOM   1972 C CB    . GLN A 1 280 ? 59.656 23.130 70.384 1.00 38.88 ? 328 GLN A CB    1 
ATOM   1973 C CG    . GLN A 1 280 ? 60.928 22.426 69.917 1.00 41.07 ? 328 GLN A CG    1 
ATOM   1974 C CD    . GLN A 1 280 ? 60.652 21.197 69.075 1.00 44.59 ? 328 GLN A CD    1 
ATOM   1975 O OE1   . GLN A 1 280 ? 61.548 20.392 68.844 1.00 48.59 ? 328 GLN A OE1   1 
ATOM   1976 N NE2   . GLN A 1 280 ? 59.413 21.043 68.610 1.00 46.87 ? 328 GLN A NE2   1 
ATOM   1977 N N     . GLU A 1 281 ? 57.756 25.031 72.211 1.00 33.27 ? 329 GLU A N     1 
ATOM   1978 C CA    . GLU A 1 281 ? 56.639 25.984 72.298 1.00 34.36 ? 329 GLU A CA    1 
ATOM   1979 C C     . GLU A 1 281 ? 57.131 27.285 72.930 1.00 32.00 ? 329 GLU A C     1 
ATOM   1980 O O     . GLU A 1 281 ? 56.640 28.361 72.591 1.00 30.36 ? 329 GLU A O     1 
ATOM   1981 C CB    . GLU A 1 281 ? 55.461 25.442 73.114 1.00 37.30 ? 329 GLU A CB    1 
ATOM   1982 C CG    . GLU A 1 281 ? 55.749 25.314 74.608 1.00 48.54 ? 329 GLU A CG    1 
ATOM   1983 C CD    . GLU A 1 281 ? 54.521 25.542 75.477 1.00 53.71 ? 329 GLU A CD    1 
ATOM   1984 O OE1   . GLU A 1 281 ? 53.549 24.763 75.341 1.00 57.18 ? 329 GLU A OE1   1 
ATOM   1985 O OE2   . GLU A 1 281 ? 54.538 26.497 76.299 1.00 54.98 ? 329 GLU A OE2   1 
ATOM   1986 N N     . GLU A 1 282 ? 58.094 27.169 73.850 1.00 28.90 ? 330 GLU A N     1 
ATOM   1987 C CA    . GLU A 1 282 ? 58.677 28.326 74.536 1.00 27.19 ? 330 GLU A CA    1 
ATOM   1988 C C     . GLU A 1 282 ? 59.578 29.117 73.590 1.00 23.63 ? 330 GLU A C     1 
ATOM   1989 O O     . GLU A 1 282 ? 59.590 30.340 73.646 1.00 22.74 ? 330 GLU A O     1 
ATOM   1990 C CB    . GLU A 1 282 ? 59.453 27.889 75.790 1.00 28.78 ? 330 GLU A CB    1 
ATOM   1991 C CG    . GLU A 1 282 ? 58.562 27.433 76.949 1.00 29.90 ? 330 GLU A CG    1 
ATOM   1992 C CD    . GLU A 1 282 ? 59.316 26.720 78.069 1.00 31.17 ? 330 GLU A CD    1 
ATOM   1993 O OE1   . GLU A 1 282 ? 60.521 26.419 77.924 1.00 28.98 ? 330 GLU A OE1   1 
ATOM   1994 O OE2   . GLU A 1 282 ? 58.683 26.445 79.110 1.00 35.74 ? 330 GLU A OE2   1 
ATOM   1995 N N     . GLN A 1 283 ? 60.317 28.423 72.720 1.00 23.28 ? 331 GLN A N     1 
ATOM   1996 C CA    . GLN A 1 283 ? 61.188 29.068 71.732 1.00 22.39 ? 331 GLN A CA    1 
ATOM   1997 C C     . GLN A 1 283 ? 60.335 29.873 70.750 1.00 21.93 ? 331 GLN A C     1 
ATOM   1998 O O     . GLN A 1 283 ? 60.687 30.993 70.389 1.00 23.92 ? 331 GLN A O     1 
ATOM   1999 C CB    . GLN A 1 283 ? 62.031 28.033 70.980 1.00 23.66 ? 331 GLN A CB    1 
ATOM   2000 C CG    . GLN A 1 283 ? 63.118 27.391 71.839 1.00 29.88 ? 331 GLN A CG    1 
ATOM   2001 C CD    . GLN A 1 283 ? 63.952 26.347 71.105 1.00 31.98 ? 331 GLN A CD    1 
ATOM   2002 O OE1   . GLN A 1 283 ? 63.444 25.603 70.270 1.00 38.48 ? 331 GLN A OE1   1 
ATOM   2003 N NE2   . GLN A 1 283 ? 65.237 26.280 71.429 1.00 35.62 ? 331 GLN A NE2   1 
ATOM   2004 N N     . ILE A 1 284 ? 59.199 29.314 70.348 1.00 21.53 ? 332 ILE A N     1 
ATOM   2005 C CA    . ILE A 1 284 ? 58.263 29.976 69.443 1.00 21.05 ? 332 ILE A CA    1 
ATOM   2006 C C     . ILE A 1 284 ? 57.750 31.265 70.091 1.00 20.66 ? 332 ILE A C     1 
ATOM   2007 O O     . ILE A 1 284 ? 57.727 32.306 69.448 1.00 20.46 ? 332 ILE A O     1 
ATOM   2008 C CB    . ILE A 1 284 ? 57.075 29.037 69.073 1.00 20.97 ? 332 ILE A CB    1 
ATOM   2009 C CG1   . ILE A 1 284 ? 57.552 27.942 68.116 1.00 21.89 ? 332 ILE A CG1   1 
ATOM   2010 C CG2   . ILE A 1 284 ? 55.922 29.811 68.433 1.00 20.98 ? 332 ILE A CG2   1 
ATOM   2011 C CD1   . ILE A 1 284 ? 56.439 27.024 67.675 1.00 22.66 ? 332 ILE A CD1   1 
ATOM   2012 N N     . THR A 1 285 ? 57.381 31.198 71.370 1.00 18.37 ? 333 THR A N     1 
ATOM   2013 C CA    . THR A 1 285 ? 56.895 32.359 72.107 1.00 17.54 ? 333 THR A CA    1 
ATOM   2014 C C     . THR A 1 285 ? 57.925 33.478 72.081 1.00 15.36 ? 333 THR A C     1 
ATOM   2015 O O     . THR A 1 285 ? 57.575 34.646 71.906 1.00 18.13 ? 333 THR A O     1 
ATOM   2016 C CB    . THR A 1 285 ? 56.578 31.987 73.578 1.00 18.68 ? 333 THR A CB    1 
ATOM   2017 O OG1   . THR A 1 285 ? 55.465 31.097 73.600 1.00 21.48 ? 333 THR A OG1   1 
ATOM   2018 C CG2   . THR A 1 285 ? 56.228 33.224 74.398 1.00 19.17 ? 333 THR A CG2   1 
ATOM   2019 N N     . LYS A 1 286 ? 59.187 33.110 72.275 1.00 18.39 ? 334 LYS A N     1 
ATOM   2020 C CA    . LYS A 1 286 ? 60.299 34.062 72.259 1.00 19.77 ? 334 LYS A CA    1 
ATOM   2021 C C     . LYS A 1 286 ? 60.502 34.621 70.854 1.00 18.53 ? 334 LYS A C     1 
ATOM   2022 O O     . LYS A 1 286 ? 60.658 35.830 70.681 1.00 19.01 ? 334 LYS A O     1 
ATOM   2023 C CB    . LYS A 1 286 ? 61.602 33.403 72.742 1.00 19.83 ? 334 LYS A CB    1 
ATOM   2024 C CG    . LYS A 1 286 ? 61.749 33.253 74.262 1.00 22.45 ? 334 LYS A CG    1 
ATOM   2025 C CD    . LYS A 1 286 ? 61.816 34.612 74.994 1.00 26.05 ? 334 LYS A CD    1 
ATOM   2026 C CE    . LYS A 1 286 ? 61.998 34.421 76.509 1.00 24.60 ? 334 LYS A CE    1 
ATOM   2027 N NZ    . LYS A 1 286 ? 60.890 33.585 77.097 1.00 24.11 ? 334 LYS A NZ    1 
ATOM   2028 N N     . LEU A 1 287 ? 60.470 33.741 69.853 1.00 17.10 ? 335 LEU A N     1 
ATOM   2029 C CA    . LEU A 1 287 ? 60.661 34.152 68.467 1.00 17.37 ? 335 LEU A CA    1 
ATOM   2030 C C     . LEU A 1 287 ? 59.573 35.093 67.946 1.00 14.59 ? 335 LEU A C     1 
ATOM   2031 O O     . LEU A 1 287 ? 59.859 35.999 67.165 1.00 16.08 ? 335 LEU A O     1 
ATOM   2032 C CB    . LEU A 1 287 ? 60.828 32.924 67.560 1.00 15.42 ? 335 LEU A CB    1 
ATOM   2033 C CG    . LEU A 1 287 ? 62.142 32.179 67.783 1.00 16.81 ? 335 LEU A CG    1 
ATOM   2034 C CD1   . LEU A 1 287 ? 62.154 30.842 67.064 1.00 18.15 ? 335 LEU A CD1   1 
ATOM   2035 C CD2   . LEU A 1 287 ? 63.285 33.052 67.331 1.00 19.08 ? 335 LEU A CD2   1 
ATOM   2036 N N     . LEU A 1 288 ? 58.338 34.898 68.385 1.00 14.57 ? 336 LEU A N     1 
ATOM   2037 C CA    . LEU A 1 288 ? 57.243 35.762 67.954 1.00 14.47 ? 336 LEU A CA    1 
ATOM   2038 C C     . LEU A 1 288 ? 57.401 37.211 68.426 1.00 16.37 ? 336 LEU A C     1 
ATOM   2039 O O     . LEU A 1 288 ? 56.934 38.134 67.763 1.00 16.12 ? 336 LEU A O     1 
ATOM   2040 C CB    . LEU A 1 288 ? 55.887 35.187 68.405 1.00 14.85 ? 336 LEU A CB    1 
ATOM   2041 C CG    . LEU A 1 288 ? 55.376 33.936 67.684 1.00 16.40 ? 336 LEU A CG    1 
ATOM   2042 C CD1   . LEU A 1 288 ? 54.298 33.231 68.486 1.00 16.70 ? 336 LEU A CD1   1 
ATOM   2043 C CD2   . LEU A 1 288 ? 54.838 34.300 66.331 1.00 16.53 ? 336 LEU A CD2   1 
ATOM   2044 N N     . ILE A 1 289 ? 58.096 37.409 69.545 1.00 17.50 ? 337 ILE A N     1 
ATOM   2045 C CA    . ILE A 1 289 ? 58.336 38.747 70.124 1.00 19.50 ? 337 ILE A CA    1 
ATOM   2046 C C     . ILE A 1 289 ? 59.019 39.737 69.164 1.00 17.82 ? 337 ILE A C     1 
ATOM   2047 O O     . ILE A 1 289 ? 58.740 40.932 69.202 1.00 16.77 ? 337 ILE A O     1 
ATOM   2048 C CB    . ILE A 1 289 ? 59.218 38.650 71.418 1.00 20.25 ? 337 ILE A CB    1 
ATOM   2049 C CG1   A ILE A 1 289 ? 58.506 37.806 72.474 0.50 19.96 ? 337 ILE A CG1   1 
ATOM   2050 C CG1   B ILE A 1 289 ? 58.504 37.829 72.489 0.50 20.49 ? 337 ILE A CG1   1 
ATOM   2051 C CG2   . ILE A 1 289 ? 59.533 40.037 71.966 1.00 20.30 ? 337 ILE A CG2   1 
ATOM   2052 C CD1   A ILE A 1 289 ? 57.151 38.308 72.822 0.50 17.21 ? 337 ILE A CD1   1 
ATOM   2053 C CD1   B ILE A 1 289 ? 59.414 37.389 73.589 0.50 18.82 ? 337 ILE A CD1   1 
ATOM   2054 N N     . LEU A 1 290 ? 59.907 39.228 68.312 1.00 17.84 ? 338 LEU A N     1 
ATOM   2055 C CA    . LEU A 1 290 ? 60.637 40.040 67.335 1.00 16.89 ? 338 LEU A CA    1 
ATOM   2056 C C     . LEU A 1 290 ? 59.756 40.632 66.241 1.00 16.02 ? 338 LEU A C     1 
ATOM   2057 O O     . LEU A 1 290 ? 60.157 41.569 65.547 1.00 15.56 ? 338 LEU A O     1 
ATOM   2058 C CB    . LEU A 1 290 ? 61.746 39.204 66.705 1.00 16.40 ? 338 LEU A CB    1 
ATOM   2059 C CG    . LEU A 1 290 ? 62.908 38.833 67.633 1.00 16.01 ? 338 LEU A CG    1 
ATOM   2060 C CD1   . LEU A 1 290 ? 63.739 37.742 66.993 1.00 16.52 ? 338 LEU A CD1   1 
ATOM   2061 C CD2   . LEU A 1 290 ? 63.743 40.069 67.947 1.00 15.57 ? 338 LEU A CD2   1 
ATOM   2062 N N     . LYS A 1 291 ? 58.548 40.095 66.120 1.00 17.52 ? 339 LYS A N     1 
ATOM   2063 C CA    . LYS A 1 291 ? 57.563 40.523 65.129 1.00 16.92 ? 339 LYS A CA    1 
ATOM   2064 C C     . LYS A 1 291 ? 58.184 40.615 63.743 1.00 15.74 ? 339 LYS A C     1 
ATOM   2065 O O     . LYS A 1 291 ? 58.088 41.614 63.050 1.00 14.54 ? 339 LYS A O     1 
ATOM   2066 C CB    . LYS A 1 291 ? 56.892 41.832 65.548 1.00 17.92 ? 339 LYS A CB    1 
ATOM   2067 C CG    . LYS A 1 291 ? 56.039 41.700 66.811 1.00 17.82 ? 339 LYS A CG    1 
ATOM   2068 C CD    . LYS A 1 291 ? 54.784 40.898 66.539 1.00 24.27 ? 339 LYS A CD    1 
ATOM   2069 C CE    . LYS A 1 291 ? 53.878 40.838 67.756 1.00 29.54 ? 339 LYS A CE    1 
ATOM   2070 N NZ    . LYS A 1 291 ? 53.645 42.201 68.350 1.00 34.91 ? 339 LYS A NZ    1 
ATOM   2071 N N     . LEU A 1 292 ? 58.888 39.555 63.386 1.00 15.51 ? 340 LEU A N     1 
ATOM   2072 C CA    . LEU A 1 292 ? 59.515 39.444 62.091 1.00 13.44 ? 340 LEU A CA    1 
ATOM   2073 C C     . LEU A 1 292 ? 58.443 39.314 61.015 1.00 12.49 ? 340 LEU A C     1 
ATOM   2074 O O     . LEU A 1 292 ? 57.514 38.525 61.158 1.00 14.64 ? 340 LEU A O     1 
ATOM   2075 C CB    . LEU A 1 292 ? 60.396 38.198 62.070 1.00 13.33 ? 340 LEU A CB    1 
ATOM   2076 C CG    . LEU A 1 292 ? 61.564 38.182 63.052 1.00 13.59 ? 340 LEU A CG    1 
ATOM   2077 C CD1   . LEU A 1 292 ? 62.370 36.906 62.884 1.00 10.24 ? 340 LEU A CD1   1 
ATOM   2078 C CD2   . LEU A 1 292 ? 62.423 39.422 62.824 1.00 11.47 ? 340 LEU A CD2   1 
ATOM   2079 N N     . ARG A 1 293 ? 58.558 40.095 59.945 1.00 13.33 ? 341 ARG A N     1 
ATOM   2080 C CA    . ARG A 1 293 ? 57.623 40.003 58.832 1.00 10.80 ? 341 ARG A CA    1 
ATOM   2081 C C     . ARG A 1 293 ? 58.352 40.023 57.490 1.00 12.76 ? 341 ARG A C     1 
ATOM   2082 O O     . ARG A 1 293 ? 59.530 40.377 57.392 1.00 12.56 ? 341 ARG A O     1 
ATOM   2083 C CB    . ARG A 1 293 ? 56.590 41.124 58.841 1.00 11.22 ? 341 ARG A CB    1 
ATOM   2084 C CG    . ARG A 1 293 ? 57.090 42.476 58.338 1.00 12.63 ? 341 ARG A CG    1 
ATOM   2085 C CD    . ARG A 1 293 ? 55.920 43.433 58.155 1.00 12.95 ? 341 ARG A CD    1 
ATOM   2086 N NE    . ARG A 1 293 ? 56.305 44.821 57.891 1.00 15.23 ? 341 ARG A NE    1 
ATOM   2087 C CZ    . ARG A 1 293 ? 56.717 45.284 56.712 1.00 14.96 ? 341 ARG A CZ    1 
ATOM   2088 N NH1   . ARG A 1 293 ? 56.822 44.475 55.665 1.00 13.47 ? 341 ARG A NH1   1 
ATOM   2089 N NH2   . ARG A 1 293 ? 56.973 46.574 56.566 1.00 14.05 ? 341 ARG A NH2   1 
ATOM   2090 N N     . TYR A 1 294 ? 57.652 39.572 56.462 1.00 15.92 ? 342 TYR A N     1 
ATOM   2091 C CA    . TYR A 1 294 ? 58.200 39.565 55.121 1.00 16.57 ? 342 TYR A CA    1 
ATOM   2092 C C     . TYR A 1 294 ? 58.059 40.972 54.553 1.00 16.13 ? 342 TYR A C     1 
ATOM   2093 O O     . TYR A 1 294 ? 57.132 41.700 54.917 1.00 15.11 ? 342 TYR A O     1 
ATOM   2094 C CB    . TYR A 1 294 ? 57.369 38.659 54.207 1.00 13.80 ? 342 TYR A CB    1 
ATOM   2095 C CG    . TYR A 1 294 ? 57.323 37.218 54.583 1.00 13.06 ? 342 TYR A CG    1 
ATOM   2096 C CD1   . TYR A 1 294 ? 56.124 36.638 54.986 1.00 16.05 ? 342 TYR A CD1   1 
ATOM   2097 C CD2   . TYR A 1 294 ? 58.464 36.418 54.510 1.00 11.85 ? 342 TYR A CD2   1 
ATOM   2098 C CE1   . TYR A 1 294 ? 56.052 35.310 55.305 1.00 12.74 ? 342 TYR A CE1   1 
ATOM   2099 C CE2   . TYR A 1 294 ? 58.405 35.076 54.829 1.00 15.44 ? 342 TYR A CE2   1 
ATOM   2100 C CZ    . TYR A 1 294 ? 57.193 34.533 55.225 1.00 15.01 ? 342 TYR A CZ    1 
ATOM   2101 O OH    . TYR A 1 294 ? 57.104 33.200 55.542 1.00 22.10 ? 342 TYR A OH    1 
ATOM   2102 N N     . PHE A 1 295 ? 59.002 41.381 53.712 1.00 14.82 ? 343 PHE A N     1 
ATOM   2103 C CA    . PHE A 1 295 ? 58.837 42.643 53.023 1.00 12.79 ? 343 PHE A CA    1 
ATOM   2104 C C     . PHE A 1 295 ? 57.662 42.283 52.093 1.00 14.09 ? 343 PHE A C     1 
ATOM   2105 O O     . PHE A 1 295 ? 57.517 41.124 51.669 1.00 16.26 ? 343 PHE A O     1 
ATOM   2106 C CB    . PHE A 1 295 ? 60.061 42.963 52.168 1.00 14.15 ? 343 PHE A CB    1 
ATOM   2107 C CG    . PHE A 1 295 ? 61.254 43.414 52.948 1.00 13.38 ? 343 PHE A CG    1 
ATOM   2108 C CD1   . PHE A 1 295 ? 62.151 42.491 53.472 1.00 12.60 ? 343 PHE A CD1   1 
ATOM   2109 C CD2   . PHE A 1 295 ? 61.510 44.772 53.125 1.00 13.51 ? 343 PHE A CD2   1 
ATOM   2110 C CE1   . PHE A 1 295 ? 63.298 42.898 54.152 1.00 11.56 ? 343 PHE A CE1   1 
ATOM   2111 C CE2   . PHE A 1 295 ? 62.664 45.192 53.813 1.00 15.53 ? 343 PHE A CE2   1 
ATOM   2112 C CZ    . PHE A 1 295 ? 63.560 44.240 54.326 1.00 14.22 ? 343 PHE A CZ    1 
ATOM   2113 N N     . THR A 1 296 ? 56.791 43.238 51.811 1.00 15.22 ? 344 THR A N     1 
ATOM   2114 C CA    . THR A 1 296 ? 55.658 42.975 50.926 1.00 15.27 ? 344 THR A CA    1 
ATOM   2115 C C     . THR A 1 296 ? 56.091 43.093 49.455 1.00 16.71 ? 344 THR A C     1 
ATOM   2116 O O     . THR A 1 296 ? 57.149 43.660 49.164 1.00 14.38 ? 344 THR A O     1 
ATOM   2117 C CB    . THR A 1 296 ? 54.488 43.960 51.182 1.00 14.75 ? 344 THR A CB    1 
ATOM   2118 O OG1   . THR A 1 296 ? 54.822 45.253 50.667 1.00 13.37 ? 344 THR A OG1   1 
ATOM   2119 C CG2   . THR A 1 296 ? 54.204 44.078 52.676 1.00 13.71 ? 344 THR A CG2   1 
ATOM   2120 N N     . PRO A 1 297 ? 55.296 42.524 48.521 1.00 16.18 ? 345 PRO A N     1 
ATOM   2121 C CA    . PRO A 1 297 ? 55.638 42.601 47.093 1.00 15.58 ? 345 PRO A CA    1 
ATOM   2122 C C     . PRO A 1 297 ? 55.872 44.057 46.664 1.00 14.76 ? 345 PRO A C     1 
ATOM   2123 O O     . PRO A 1 297 ? 56.817 44.342 45.931 1.00 14.13 ? 345 PRO A O     1 
ATOM   2124 C CB    . PRO A 1 297 ? 54.407 41.987 46.417 1.00 15.31 ? 345 PRO A CB    1 
ATOM   2125 C CG    . PRO A 1 297 ? 53.977 40.923 47.411 1.00 12.80 ? 345 PRO A CG    1 
ATOM   2126 C CD    . PRO A 1 297 ? 54.101 41.675 48.736 1.00 14.37 ? 345 PRO A CD    1 
ATOM   2127 N N     . LYS A 1 298 ? 55.037 44.978 47.155 1.00 14.93 ? 346 LYS A N     1 
ATOM   2128 C CA    . LYS A 1 298 ? 55.194 46.397 46.838 1.00 14.53 ? 346 LYS A CA    1 
ATOM   2129 C C     . LYS A 1 298 ? 56.508 46.948 47.375 1.00 13.84 ? 346 LYS A C     1 
ATOM   2130 O O     . LYS A 1 298 ? 57.127 47.792 46.749 1.00 14.56 ? 346 LYS A O     1 
ATOM   2131 C CB    . LYS A 1 298 ? 54.026 47.218 47.390 1.00 14.70 ? 346 LYS A CB    1 
ATOM   2132 C CG    . LYS A 1 298 ? 54.129 48.746 47.159 1.00 13.41 ? 346 LYS A CG    1 
ATOM   2133 C CD    . LYS A 1 298 ? 54.104 49.118 45.686 1.00 10.78 ? 346 LYS A CD    1 
ATOM   2134 C CE    . LYS A 1 298 ? 54.071 50.611 45.497 1.00 13.77 ? 346 LYS A CE    1 
ATOM   2135 N NZ    . LYS A 1 298 ? 54.364 50.949 44.071 1.00 14.24 ? 346 LYS A NZ    1 
ATOM   2136 N N     . GLU A 1 299 ? 56.923 46.490 48.554 1.00 16.50 ? 347 GLU A N     1 
ATOM   2137 C CA    . GLU A 1 299 ? 58.181 46.948 49.145 1.00 16.29 ? 347 GLU A CA    1 
ATOM   2138 C C     . GLU A 1 299 ? 59.373 46.411 48.361 1.00 13.92 ? 347 GLU A C     1 
ATOM   2139 O O     . GLU A 1 299 ? 60.401 47.069 48.269 1.00 17.16 ? 347 GLU A O     1 
ATOM   2140 C CB    . GLU A 1 299 ? 58.260 46.568 50.631 1.00 16.42 ? 347 GLU A CB    1 
ATOM   2141 C CG    . GLU A 1 299 ? 57.256 47.342 51.470 1.00 18.37 ? 347 GLU A CG    1 
ATOM   2142 C CD    . GLU A 1 299 ? 57.111 46.839 52.897 1.00 21.37 ? 347 GLU A CD    1 
ATOM   2143 O OE1   . GLU A 1 299 ? 57.425 45.663 53.182 1.00 17.75 ? 347 GLU A OE1   1 
ATOM   2144 O OE2   . GLU A 1 299 ? 56.647 47.634 53.734 1.00 21.16 ? 347 GLU A OE2   1 
ATOM   2145 N N     . ILE A 1 300 ? 59.254 45.194 47.839 1.00 15.60 ? 348 ILE A N     1 
ATOM   2146 C CA    . ILE A 1 300 ? 60.324 44.617 47.020 1.00 12.68 ? 348 ILE A CA    1 
ATOM   2147 C C     . ILE A 1 300 ? 60.383 45.442 45.717 1.00 12.26 ? 348 ILE A C     1 
ATOM   2148 O O     . ILE A 1 300 ? 61.455 45.871 45.313 1.00 13.19 ? 348 ILE A O     1 
ATOM   2149 C CB    . ILE A 1 300 ? 60.094 43.124 46.728 1.00 10.78 ? 348 ILE A CB    1 
ATOM   2150 C CG1   . ILE A 1 300 ? 60.182 42.332 48.031 1.00 9.99  ? 348 ILE A CG1   1 
ATOM   2151 C CG2   . ILE A 1 300 ? 61.141 42.634 45.764 1.00 10.21 ? 348 ILE A CG2   1 
ATOM   2152 C CD1   . ILE A 1 300 ? 59.846 40.881 47.891 1.00 12.41 ? 348 ILE A CD1   1 
ATOM   2153 N N     . ALA A 1 301 ? 59.228 45.753 45.129 1.00 12.42 ? 349 ALA A N     1 
ATOM   2154 C CA    . ALA A 1 301 ? 59.168 46.570 43.909 1.00 11.70 ? 349 ALA A CA    1 
ATOM   2155 C C     . ALA A 1 301 ? 59.816 47.938 44.188 1.00 13.08 ? 349 ALA A C     1 
ATOM   2156 O O     . ALA A 1 301 ? 60.523 48.467 43.336 1.00 15.25 ? 349 ALA A O     1 
ATOM   2157 C CB    . ALA A 1 301 ? 57.723 46.748 43.443 1.00 9.08  ? 349 ALA A CB    1 
ATOM   2158 N N     . ASN A 1 302 ? 59.587 48.505 45.377 1.00 12.26 ? 350 ASN A N     1 
ATOM   2159 C CA    . ASN A 1 302 ? 60.200 49.780 45.759 1.00 12.07 ? 350 ASN A CA    1 
ATOM   2160 C C     . ASN A 1 302 ? 61.731 49.621 45.776 1.00 12.92 ? 350 ASN A C     1 
ATOM   2161 O O     . ASN A 1 302 ? 62.456 50.462 45.244 1.00 14.35 ? 350 ASN A O     1 
ATOM   2162 C CB    . ASN A 1 302 ? 59.745 50.229 47.160 1.00 13.31 ? 350 ASN A CB    1 
ATOM   2163 C CG    . ASN A 1 302 ? 58.295 50.644 47.214 0.50 14.00 ? 350 ASN A CG    1 
ATOM   2164 O OD1   . ASN A 1 302 ? 57.667 50.907 46.193 1.00 16.03 ? 350 ASN A OD1   1 
ATOM   2165 N ND2   . ASN A 1 302 ? 57.756 50.724 48.423 1.00 12.79 ? 350 ASN A ND2   1 
ATOM   2166 N N     . LEU A 1 303 ? 62.217 48.561 46.426 1.00 13.21 ? 351 LEU A N     1 
ATOM   2167 C CA    . LEU A 1 303 ? 63.648 48.275 46.504 1.00 14.68 ? 351 LEU A CA    1 
ATOM   2168 C C     . LEU A 1 303 ? 64.244 48.018 45.102 1.00 15.36 ? 351 LEU A C     1 
ATOM   2169 O O     . LEU A 1 303 ? 65.433 48.268 44.855 1.00 16.78 ? 351 LEU A O     1 
ATOM   2170 C CB    . LEU A 1 303 ? 63.896 47.070 47.434 1.00 13.85 ? 351 LEU A CB    1 
ATOM   2171 C CG    . LEU A 1 303 ? 63.811 47.348 48.933 1.00 11.22 ? 351 LEU A CG    1 
ATOM   2172 C CD1   . LEU A 1 303 ? 63.812 46.044 49.707 1.00 14.21 ? 351 LEU A CD1   1 
ATOM   2173 C CD2   . LEU A 1 303 ? 64.980 48.192 49.357 1.00 10.83 ? 351 LEU A CD2   1 
ATOM   2174 N N     . LEU A 1 304 ? 63.411 47.522 44.186 1.00 15.32 ? 352 LEU A N     1 
ATOM   2175 C CA    . LEU A 1 304 ? 63.847 47.256 42.822 1.00 13.13 ? 352 LEU A CA    1 
ATOM   2176 C C     . LEU A 1 304 ? 63.810 48.519 41.969 1.00 14.57 ? 352 LEU A C     1 
ATOM   2177 O O     . LEU A 1 304 ? 64.237 48.507 40.819 1.00 16.91 ? 352 LEU A O     1 
ATOM   2178 C CB    . LEU A 1 304 ? 63.014 46.132 42.194 1.00 13.64 ? 352 LEU A CB    1 
ATOM   2179 C CG    . LEU A 1 304 ? 63.302 44.744 42.780 1.00 10.54 ? 352 LEU A CG    1 
ATOM   2180 C CD1   . LEU A 1 304 ? 62.358 43.707 42.204 1.00 9.59  ? 352 LEU A CD1   1 
ATOM   2181 C CD2   . LEU A 1 304 ? 64.757 44.369 42.534 1.00 11.39 ? 352 LEU A CD2   1 
ATOM   2182 N N     . GLY A 1 305 ? 63.309 49.608 42.538 1.00 14.20 ? 353 GLY A N     1 
ATOM   2183 C CA    . GLY A 1 305 ? 63.250 50.869 41.821 1.00 13.19 ? 353 GLY A CA    1 
ATOM   2184 C C     . GLY A 1 305 ? 62.006 51.118 40.989 1.00 14.60 ? 353 GLY A C     1 
ATOM   2185 O O     . GLY A 1 305 ? 62.011 52.006 40.127 1.00 14.59 ? 353 GLY A O     1 
ATOM   2186 N N     . PHE A 1 306 ? 60.968 50.306 41.178 1.00 15.46 ? 354 PHE A N     1 
ATOM   2187 C CA    . PHE A 1 306 ? 59.729 50.501 40.428 1.00 14.59 ? 354 PHE A CA    1 
ATOM   2188 C C     . PHE A 1 306 ? 59.084 51.807 40.891 1.00 16.54 ? 354 PHE A C     1 
ATOM   2189 O O     . PHE A 1 306 ? 59.227 52.205 42.061 1.00 15.78 ? 354 PHE A O     1 
ATOM   2190 C CB    . PHE A 1 306 ? 58.771 49.305 40.572 1.00 12.87 ? 354 PHE A CB    1 
ATOM   2191 C CG    . PHE A 1 306 ? 59.135 48.134 39.702 1.00 13.09 ? 354 PHE A CG    1 
ATOM   2192 C CD1   . PHE A 1 306 ? 60.190 47.285 40.048 1.00 13.35 ? 354 PHE A CD1   1 
ATOM   2193 C CD2   . PHE A 1 306 ? 58.431 47.877 38.540 1.00 15.16 ? 354 PHE A CD2   1 
ATOM   2194 C CE1   . PHE A 1 306 ? 60.525 46.199 39.252 1.00 11.80 ? 354 PHE A CE1   1 
ATOM   2195 C CE2   . PHE A 1 306 ? 58.765 46.786 37.730 1.00 15.30 ? 354 PHE A CE2   1 
ATOM   2196 C CZ    . PHE A 1 306 ? 59.819 45.947 38.092 1.00 13.45 ? 354 PHE A CZ    1 
ATOM   2197 N N     . PRO A 1 307 ? 58.404 52.518 39.968 1.00 14.99 ? 355 PRO A N     1 
ATOM   2198 C CA    . PRO A 1 307 ? 57.778 53.782 40.350 1.00 14.85 ? 355 PRO A CA    1 
ATOM   2199 C C     . PRO A 1 307 ? 56.656 53.622 41.357 1.00 13.15 ? 355 PRO A C     1 
ATOM   2200 O O     . PRO A 1 307 ? 56.078 52.559 41.506 1.00 14.58 ? 355 PRO A O     1 
ATOM   2201 C CB    . PRO A 1 307 ? 57.277 54.328 39.007 1.00 13.23 ? 355 PRO A CB    1 
ATOM   2202 C CG    . PRO A 1 307 ? 56.895 53.105 38.276 1.00 13.43 ? 355 PRO A CG    1 
ATOM   2203 C CD    . PRO A 1 307 ? 58.084 52.186 38.569 1.00 14.81 ? 355 PRO A CD    1 
ATOM   2204 N N     . PRO A 1 308 ? 56.292 54.721 42.013 1.00 16.61 ? 356 PRO A N     1 
ATOM   2205 C CA    . PRO A 1 308 ? 55.233 54.787 43.023 1.00 18.82 ? 356 PRO A CA    1 
ATOM   2206 C C     . PRO A 1 308 ? 53.889 54.159 42.614 1.00 20.64 ? 356 PRO A C     1 
ATOM   2207 O O     . PRO A 1 308 ? 53.252 53.452 43.401 1.00 22.25 ? 356 PRO A O     1 
ATOM   2208 C CB    . PRO A 1 308 ? 55.103 56.284 43.243 1.00 19.51 ? 356 PRO A CB    1 
ATOM   2209 C CG    . PRO A 1 308 ? 56.522 56.754 43.088 1.00 19.18 ? 356 PRO A CG    1 
ATOM   2210 C CD    . PRO A 1 308 ? 56.972 56.022 41.868 1.00 13.70 ? 356 PRO A CD    1 
ATOM   2211 N N     . GLU A 1 309 ? 53.475 54.403 41.376 1.00 21.08 ? 357 GLU A N     1 
ATOM   2212 C CA    . GLU A 1 309 ? 52.200 53.894 40.875 1.00 21.82 ? 357 GLU A CA    1 
ATOM   2213 C C     . GLU A 1 309 ? 52.211 52.447 40.498 1.00 19.16 ? 357 GLU A C     1 
ATOM   2214 O O     . GLU A 1 309 ? 51.152 51.906 40.163 1.00 22.46 ? 357 GLU A O     1 
ATOM   2215 C CB    . GLU A 1 309 ? 51.717 54.656 39.631 1.00 24.55 ? 357 GLU A CB    1 
ATOM   2216 C CG    . GLU A 1 309 ? 52.397 55.971 39.339 1.00 29.29 ? 357 GLU A CG    1 
ATOM   2217 C CD    . GLU A 1 309 ? 53.769 55.816 38.709 1.00 24.75 ? 357 GLU A CD    1 
ATOM   2218 O OE1   . GLU A 1 309 ? 53.882 55.286 37.590 1.00 26.01 ? 357 GLU A OE1   1 
ATOM   2219 O OE2   . GLU A 1 309 ? 54.738 56.280 39.329 1.00 26.25 ? 357 GLU A OE2   1 
ATOM   2220 N N     . PHE A 1 310 ? 53.393 51.838 40.441 1.00 17.14 ? 358 PHE A N     1 
ATOM   2221 C CA    . PHE A 1 310 ? 53.465 50.433 40.063 1.00 15.72 ? 358 PHE A CA    1 
ATOM   2222 C C     . PHE A 1 310 ? 52.597 49.584 40.982 1.00 15.95 ? 358 PHE A C     1 
ATOM   2223 O O     . PHE A 1 310 ? 52.665 49.702 42.208 1.00 18.34 ? 358 PHE A O     1 
ATOM   2224 C CB    . PHE A 1 310 ? 54.908 49.906 40.065 1.00 15.99 ? 358 PHE A CB    1 
ATOM   2225 C CG    . PHE A 1 310 ? 54.991 48.422 39.849 1.00 16.20 ? 358 PHE A CG    1 
ATOM   2226 C CD1   . PHE A 1 310 ? 54.786 47.880 38.587 1.00 14.84 ? 358 PHE A CD1   1 
ATOM   2227 C CD2   . PHE A 1 310 ? 55.188 47.557 40.922 1.00 17.31 ? 358 PHE A CD2   1 
ATOM   2228 C CE1   . PHE A 1 310 ? 54.761 46.503 38.401 1.00 13.75 ? 358 PHE A CE1   1 
ATOM   2229 C CE2   . PHE A 1 310 ? 55.164 46.178 40.739 1.00 15.25 ? 358 PHE A CE2   1 
ATOM   2230 C CZ    . PHE A 1 310 ? 54.950 45.656 39.474 1.00 15.43 ? 358 PHE A CZ    1 
ATOM   2231 N N     . GLY A 1 311 ? 51.786 48.722 40.391 1.00 15.37 ? 359 GLY A N     1 
ATOM   2232 C CA    . GLY A 1 311 ? 50.936 47.882 41.191 1.00 15.54 ? 359 GLY A CA    1 
ATOM   2233 C C     . GLY A 1 311 ? 50.549 46.646 40.432 1.00 17.29 ? 359 GLY A C     1 
ATOM   2234 O O     . GLY A 1 311 ? 50.942 46.480 39.282 1.00 17.26 ? 359 GLY A O     1 
ATOM   2235 N N     . PHE A 1 312 ? 49.756 45.791 41.073 1.00 18.57 ? 360 PHE A N     1 
ATOM   2236 C CA    . PHE A 1 312 ? 49.300 44.535 40.483 1.00 19.56 ? 360 PHE A CA    1 
ATOM   2237 C C     . PHE A 1 312 ? 47.789 44.447 40.444 1.00 21.58 ? 360 PHE A C     1 
ATOM   2238 O O     . PHE A 1 312 ? 47.102 45.064 41.254 1.00 21.62 ? 360 PHE A O     1 
ATOM   2239 C CB    . PHE A 1 312 ? 49.744 43.345 41.334 1.00 19.67 ? 360 PHE A CB    1 
ATOM   2240 C CG    . PHE A 1 312 ? 51.223 43.163 41.455 1.00 16.47 ? 360 PHE A CG    1 
ATOM   2241 C CD1   . PHE A 1 312 ? 51.913 43.695 42.530 1.00 14.90 ? 360 PHE A CD1   1 
ATOM   2242 C CD2   . PHE A 1 312 ? 51.916 42.425 40.515 1.00 16.21 ? 360 PHE A CD2   1 
ATOM   2243 C CE1   . PHE A 1 312 ? 53.252 43.465 42.674 1.00 16.17 ? 360 PHE A CE1   1 
ATOM   2244 C CE2   . PHE A 1 312 ? 53.250 42.192 40.656 1.00 12.77 ? 360 PHE A CE2   1 
ATOM   2245 C CZ    . PHE A 1 312 ? 53.926 42.718 41.726 1.00 13.52 ? 360 PHE A CZ    1 
ATOM   2246 N N     . PRO A 1 313 ? 47.246 43.698 39.474 1.00 24.27 ? 361 PRO A N     1 
ATOM   2247 C CA    . PRO A 1 313 ? 45.784 43.543 39.390 1.00 27.49 ? 361 PRO A CA    1 
ATOM   2248 C C     . PRO A 1 313 ? 45.328 42.756 40.659 1.00 30.79 ? 361 PRO A C     1 
ATOM   2249 O O     . PRO A 1 313 ? 46.056 41.882 41.130 1.00 32.26 ? 361 PRO A O     1 
ATOM   2250 C CB    . PRO A 1 313 ? 45.606 42.702 38.118 1.00 25.61 ? 361 PRO A CB    1 
ATOM   2251 C CG    . PRO A 1 313 ? 46.792 43.119 37.262 1.00 22.70 ? 361 PRO A CG    1 
ATOM   2252 C CD    . PRO A 1 313 ? 47.919 43.183 38.263 1.00 21.58 ? 361 PRO A CD    1 
ATOM   2253 N N     . GLU A 1 314 ? 44.138 43.053 41.194 1.00 33.04 ? 362 GLU A N     1 
ATOM   2254 C CA    . GLU A 1 314 ? 43.621 42.386 42.408 1.00 31.81 ? 362 GLU A CA    1 
ATOM   2255 C C     . GLU A 1 314 ? 43.693 40.865 42.367 1.00 31.64 ? 362 GLU A C     1 
ATOM   2256 O O     . GLU A 1 314 ? 43.989 40.224 43.373 1.00 32.21 ? 362 GLU A O     1 
ATOM   2257 C CB    . GLU A 1 314 ? 42.172 42.842 42.718 1.00 30.25 ? 362 GLU A CB    1 
ATOM   2258 N N     . LYS A 1 315 ? 43.459 40.303 41.186 1.00 32.47 ? 363 LYS A N     1 
ATOM   2259 C CA    . LYS A 1 315 ? 43.470 38.857 40.975 1.00 31.38 ? 363 LYS A CA    1 
ATOM   2260 C C     . LYS A 1 315 ? 44.838 38.175 41.126 1.00 31.48 ? 363 LYS A C     1 
ATOM   2261 O O     . LYS A 1 315 ? 44.906 36.954 41.309 1.00 32.68 ? 363 LYS A O     1 
ATOM   2262 C CB    . LYS A 1 315 ? 42.876 38.538 39.589 1.00 33.83 ? 363 LYS A CB    1 
ATOM   2263 N N     . ILE A 1 316 ? 45.922 38.940 41.001 1.00 28.30 ? 364 ILE A N     1 
ATOM   2264 C CA    . ILE A 1 316 ? 47.261 38.364 41.121 1.00 26.27 ? 364 ILE A CA    1 
ATOM   2265 C C     . ILE A 1 316 ? 47.532 38.097 42.600 1.00 26.22 ? 364 ILE A C     1 
ATOM   2266 O O     . ILE A 1 316 ? 47.462 39.017 43.424 1.00 24.66 ? 364 ILE A O     1 
ATOM   2267 C CB    . ILE A 1 316 ? 48.349 39.297 40.524 1.00 23.78 ? 364 ILE A CB    1 
ATOM   2268 C CG1   . ILE A 1 316 ? 47.952 39.699 39.090 1.00 20.90 ? 364 ILE A CG1   1 
ATOM   2269 C CG2   . ILE A 1 316 ? 49.719 38.599 40.549 1.00 18.85 ? 364 ILE A CG2   1 
ATOM   2270 C CD1   . ILE A 1 316 ? 47.719 38.535 38.135 1.00 19.20 ? 364 ILE A CD1   1 
ATOM   2271 N N     . THR A 1 317 ? 47.814 36.835 42.923 1.00 24.72 ? 365 THR A N     1 
ATOM   2272 C CA    . THR A 1 317 ? 48.055 36.434 44.301 1.00 25.11 ? 365 THR A CA    1 
ATOM   2273 C C     . THR A 1 317 ? 49.361 36.973 44.816 1.00 24.42 ? 365 THR A C     1 
ATOM   2274 O O     . THR A 1 317 ? 50.254 37.312 44.038 1.00 25.58 ? 365 THR A O     1 
ATOM   2275 C CB    . THR A 1 317 ? 48.075 34.910 44.460 1.00 26.93 ? 365 THR A CB    1 
ATOM   2276 O OG1   . THR A 1 317 ? 49.236 34.373 43.814 1.00 27.97 ? 365 THR A OG1   1 
ATOM   2277 C CG2   . THR A 1 317 ? 46.818 34.301 43.848 1.00 27.30 ? 365 THR A CG2   1 
ATOM   2278 N N     . VAL A 1 318 ? 49.479 37.031 46.138 1.00 22.12 ? 366 VAL A N     1 
ATOM   2279 C CA    . VAL A 1 318 ? 50.696 37.515 46.770 1.00 21.69 ? 366 VAL A CA    1 
ATOM   2280 C C     . VAL A 1 318 ? 51.870 36.640 46.328 1.00 20.60 ? 366 VAL A C     1 
ATOM   2281 O O     . VAL A 1 318 ? 52.955 37.147 46.031 1.00 18.83 ? 366 VAL A O     1 
ATOM   2282 C CB    . VAL A 1 318 ? 50.552 37.516 48.311 1.00 20.71 ? 366 VAL A CB    1 
ATOM   2283 C CG1   . VAL A 1 318 ? 51.880 37.830 48.979 1.00 18.04 ? 366 VAL A CG1   1 
ATOM   2284 C CG2   . VAL A 1 318 ? 49.519 38.549 48.715 1.00 22.03 ? 366 VAL A CG2   1 
ATOM   2285 N N     . LYS A 1 319 ? 51.610 35.341 46.201 1.00 19.36 ? 367 LYS A N     1 
ATOM   2286 C CA    . LYS A 1 319 ? 52.625 34.386 45.787 1.00 21.16 ? 367 LYS A CA    1 
ATOM   2287 C C     . LYS A 1 319 ? 53.107 34.666 44.359 1.00 21.17 ? 367 LYS A C     1 
ATOM   2288 O O     . LYS A 1 319 ? 54.303 34.574 44.061 1.00 17.62 ? 367 LYS A O     1 
ATOM   2289 C CB    . LYS A 1 319 ? 52.076 32.969 45.895 1.00 25.66 ? 367 LYS A CB    1 
ATOM   2290 C CG    . LYS A 1 319 ? 53.158 31.905 45.845 1.00 32.96 ? 367 LYS A CG    1 
ATOM   2291 C CD    . LYS A 1 319 ? 52.597 30.510 46.122 1.00 39.11 ? 367 LYS A CD    1 
ATOM   2292 C CE    . LYS A 1 319 ? 53.720 29.489 46.261 1.00 42.80 ? 367 LYS A CE    1 
ATOM   2293 N NZ    . LYS A 1 319 ? 53.198 28.156 46.653 1.00 46.83 ? 367 LYS A NZ    1 
ATOM   2294 N N     . GLN A 1 320 ? 52.163 34.982 43.475 1.00 20.25 ? 368 GLN A N     1 
ATOM   2295 C CA    . GLN A 1 320 ? 52.483 35.302 42.089 1.00 19.89 ? 368 GLN A CA    1 
ATOM   2296 C C     . GLN A 1 320 ? 53.288 36.596 42.053 1.00 18.55 ? 368 GLN A C     1 
ATOM   2297 O O     . GLN A 1 320 ? 54.227 36.721 41.276 1.00 20.02 ? 368 GLN A O     1 
ATOM   2298 C CB    . GLN A 1 320 ? 51.206 35.440 41.253 1.00 19.79 ? 368 GLN A CB    1 
ATOM   2299 C CG    . GLN A 1 320 ? 50.580 34.081 40.826 1.00 23.06 ? 368 GLN A CG    1 
ATOM   2300 C CD    . GLN A 1 320 ? 49.155 34.211 40.287 1.00 21.09 ? 368 GLN A CD    1 
ATOM   2301 O OE1   . GLN A 1 320 ? 48.446 35.170 40.598 1.00 22.91 ? 368 GLN A OE1   1 
ATOM   2302 N NE2   . GLN A 1 320 ? 48.728 33.235 39.496 1.00 22.91 ? 368 GLN A NE2   1 
ATOM   2303 N N     . ARG A 1 321 ? 52.932 37.538 42.923 1.00 16.12 ? 369 ARG A N     1 
ATOM   2304 C CA    . ARG A 1 321 ? 53.617 38.820 43.001 1.00 16.58 ? 369 ARG A CA    1 
ATOM   2305 C C     . ARG A 1 321 ? 55.079 38.639 43.363 1.00 14.59 ? 369 ARG A C     1 
ATOM   2306 O O     . ARG A 1 321 ? 55.949 39.236 42.743 1.00 15.63 ? 369 ARG A O     1 
ATOM   2307 C CB    . ARG A 1 321 ? 52.912 39.750 43.990 1.00 15.43 ? 369 ARG A CB    1 
ATOM   2308 C CG    . ARG A 1 321 ? 51.519 40.104 43.554 1.00 15.31 ? 369 ARG A CG    1 
ATOM   2309 C CD    . ARG A 1 321 ? 50.812 41.027 44.526 1.00 18.76 ? 369 ARG A CD    1 
ATOM   2310 N NE    . ARG A 1 321 ? 49.379 41.039 44.241 1.00 18.16 ? 369 ARG A NE    1 
ATOM   2311 C CZ    . ARG A 1 321 ? 48.559 42.052 44.496 1.00 18.05 ? 369 ARG A CZ    1 
ATOM   2312 N NH1   . ARG A 1 321 ? 49.006 43.161 45.046 1.00 18.00 ? 369 ARG A NH1   1 
ATOM   2313 N NH2   . ARG A 1 321 ? 47.278 41.951 44.191 1.00 21.84 ? 369 ARG A NH2   1 
ATOM   2314 N N     . TYR A 1 322 ? 55.345 37.816 44.367 1.00 13.37 ? 370 TYR A N     1 
ATOM   2315 C CA    . TYR A 1 322 ? 56.719 37.526 44.786 1.00 13.62 ? 370 TYR A CA    1 
ATOM   2316 C C     . TYR A 1 322 ? 57.480 36.800 43.673 1.00 13.10 ? 370 TYR A C     1 
ATOM   2317 O O     . TYR A 1 322 ? 58.667 37.018 43.480 1.00 13.35 ? 370 TYR A O     1 
ATOM   2318 C CB    . TYR A 1 322 ? 56.720 36.646 46.040 1.00 12.55 ? 370 TYR A CB    1 
ATOM   2319 C CG    . TYR A 1 322 ? 56.404 37.370 47.328 1.00 12.07 ? 370 TYR A CG    1 
ATOM   2320 C CD1   . TYR A 1 322 ? 55.462 36.853 48.222 1.00 15.90 ? 370 TYR A CD1   1 
ATOM   2321 C CD2   . TYR A 1 322 ? 57.090 38.527 47.694 1.00 11.91 ? 370 TYR A CD2   1 
ATOM   2322 C CE1   . TYR A 1 322 ? 55.212 37.460 49.454 1.00 11.29 ? 370 TYR A CE1   1 
ATOM   2323 C CE2   . TYR A 1 322 ? 56.847 39.141 48.927 1.00 13.75 ? 370 TYR A CE2   1 
ATOM   2324 C CZ    . TYR A 1 322 ? 55.904 38.587 49.793 1.00 13.13 ? 370 TYR A CZ    1 
ATOM   2325 O OH    . TYR A 1 322 ? 55.670 39.130 51.015 1.00 11.63 ? 370 TYR A OH    1 
ATOM   2326 N N     . ARG A 1 323 ? 56.800 35.884 42.988 1.00 16.12 ? 371 ARG A N     1 
ATOM   2327 C CA    . ARG A 1 323 ? 57.389 35.118 41.885 1.00 18.12 ? 371 ARG A CA    1 
ATOM   2328 C C     . ARG A 1 323 ? 57.784 36.050 40.721 1.00 16.46 ? 371 ARG A C     1 
ATOM   2329 O O     . ARG A 1 323 ? 58.907 35.965 40.208 1.00 14.02 ? 371 ARG A O     1 
ATOM   2330 C CB    . ARG A 1 323 ? 56.399 34.034 41.427 1.00 22.47 ? 371 ARG A CB    1 
ATOM   2331 C CG    . ARG A 1 323 ? 56.932 33.067 40.378 1.00 33.38 ? 371 ARG A CG    1 
ATOM   2332 C CD    . ARG A 1 323 ? 56.190 33.181 39.027 1.00 42.49 ? 371 ARG A CD    1 
ATOM   2333 N NE    . ARG A 1 323 ? 54.799 32.715 39.084 1.00 48.88 ? 371 ARG A NE    1 
ATOM   2334 C CZ    . ARG A 1 323 ? 53.804 33.181 38.329 1.00 48.59 ? 371 ARG A CZ    1 
ATOM   2335 N NH1   . ARG A 1 323 ? 54.019 34.137 37.436 1.00 48.90 ? 371 ARG A NH1   1 
ATOM   2336 N NH2   . ARG A 1 323 ? 52.579 32.697 38.484 1.00 50.21 ? 371 ARG A NH2   1 
ATOM   2337 N N     . LEU A 1 324 ? 56.875 36.955 40.337 1.00 15.97 ? 372 LEU A N     1 
ATOM   2338 C CA    . LEU A 1 324 ? 57.123 37.924 39.257 1.00 14.41 ? 372 LEU A CA    1 
ATOM   2339 C C     . LEU A 1 324 ? 58.249 38.916 39.612 1.00 14.26 ? 372 LEU A C     1 
ATOM   2340 O O     . LEU A 1 324 ? 59.097 39.223 38.767 1.00 14.94 ? 372 LEU A O     1 
ATOM   2341 C CB    . LEU A 1 324 ? 55.849 38.698 38.906 1.00 12.57 ? 372 LEU A CB    1 
ATOM   2342 C CG    . LEU A 1 324 ? 54.717 37.931 38.227 1.00 12.86 ? 372 LEU A CG    1 
ATOM   2343 C CD1   . LEU A 1 324 ? 53.439 38.744 38.282 1.00 10.90 ? 372 LEU A CD1   1 
ATOM   2344 C CD2   . LEU A 1 324 ? 55.098 37.606 36.791 1.00 13.73 ? 372 LEU A CD2   1 
ATOM   2345 N N     . LEU A 1 325 ? 58.236 39.451 40.831 1.00 12.16 ? 373 LEU A N     1 
ATOM   2346 C CA    . LEU A 1 325 ? 59.294 40.373 41.243 1.00 12.60 ? 373 LEU A CA    1 
ATOM   2347 C C     . LEU A 1 325 ? 60.642 39.677 41.349 1.00 13.01 ? 373 LEU A C     1 
ATOM   2348 O O     . LEU A 1 325 ? 61.675 40.254 41.021 1.00 13.21 ? 373 LEU A O     1 
ATOM   2349 C CB    . LEU A 1 325 ? 58.944 41.043 42.551 1.00 10.25 ? 373 LEU A CB    1 
ATOM   2350 C CG    . LEU A 1 325 ? 57.815 42.013 42.300 1.00 12.58 ? 373 LEU A CG    1 
ATOM   2351 C CD1   . LEU A 1 325 ? 57.358 42.549 43.636 1.00 15.24 ? 373 LEU A CD1   1 
ATOM   2352 C CD2   . LEU A 1 325 ? 58.270 43.148 41.367 1.00 13.73 ? 373 LEU A CD2   1 
ATOM   2353 N N     . GLY A 1 326 ? 60.615 38.410 41.750 1.00 15.93 ? 374 GLY A N     1 
ATOM   2354 C CA    . GLY A 1 326 ? 61.828 37.624 41.859 1.00 15.45 ? 374 GLY A CA    1 
ATOM   2355 C C     . GLY A 1 326 ? 62.508 37.434 40.518 1.00 16.95 ? 374 GLY A C     1 
ATOM   2356 O O     . GLY A 1 326 ? 63.730 37.306 40.462 1.00 15.85 ? 374 GLY A O     1 
ATOM   2357 N N     . ASN A 1 327 ? 61.716 37.423 39.444 1.00 17.84 ? 375 ASN A N     1 
ATOM   2358 C CA    . ASN A 1 327 ? 62.227 37.273 38.066 1.00 19.45 ? 375 ASN A CA    1 
ATOM   2359 C C     . ASN A 1 327 ? 62.619 38.606 37.422 1.00 16.49 ? 375 ASN A C     1 
ATOM   2360 O O     . ASN A 1 327 ? 63.258 38.628 36.362 1.00 16.47 ? 375 ASN A O     1 
ATOM   2361 C CB    . ASN A 1 327 ? 61.167 36.637 37.152 1.00 23.25 ? 375 ASN A CB    1 
ATOM   2362 C CG    . ASN A 1 327 ? 61.048 35.137 37.324 1.00 26.98 ? 375 ASN A CG    1 
ATOM   2363 O OD1   . ASN A 1 327 ? 61.888 34.485 37.951 1.00 28.85 ? 375 ASN A OD1   1 
ATOM   2364 N ND2   . ASN A 1 327 ? 59.990 34.577 36.752 1.00 28.59 ? 375 ASN A ND2   1 
ATOM   2365 N N     . SER A 1 328 ? 62.184 39.700 38.042 1.00 15.28 ? 376 SER A N     1 
ATOM   2366 C CA    . SER A 1 328 ? 62.434 41.040 37.538 1.00 14.44 ? 376 SER A CA    1 
ATOM   2367 C C     . SER A 1 328 ? 63.847 41.517 37.823 1.00 14.47 ? 376 SER A C     1 
ATOM   2368 O O     . SER A 1 328 ? 64.712 40.746 38.238 1.00 13.83 ? 376 SER A O     1 
ATOM   2369 C CB    . SER A 1 328 ? 61.394 42.029 38.094 1.00 15.72 ? 376 SER A CB    1 
ATOM   2370 O OG    . SER A 1 328 ? 61.219 43.158 37.244 1.00 16.26 ? 376 SER A OG    1 
ATOM   2371 N N     . LEU A 1 329 ? 64.063 42.805 37.593 1.00 14.03 ? 377 LEU A N     1 
ATOM   2372 C CA    . LEU A 1 329 ? 65.371 43.417 37.738 1.00 11.82 ? 377 LEU A CA    1 
ATOM   2373 C C     . LEU A 1 329 ? 65.287 44.713 38.505 1.00 11.43 ? 377 LEU A C     1 
ATOM   2374 O O     . LEU A 1 329 ? 64.199 45.170 38.869 1.00 11.52 ? 377 LEU A O     1 
ATOM   2375 C CB    . LEU A 1 329 ? 65.941 43.690 36.346 1.00 10.19 ? 377 LEU A CB    1 
ATOM   2376 C CG    . LEU A 1 329 ? 65.032 44.422 35.354 1.00 8.83  ? 377 LEU A CG    1 
ATOM   2377 C CD1   . LEU A 1 329 ? 65.127 45.912 35.588 1.00 5.54  ? 377 LEU A CD1   1 
ATOM   2378 C CD2   . LEU A 1 329 ? 65.470 44.099 33.936 1.00 10.03 ? 377 LEU A CD2   1 
ATOM   2379 N N     . ASN A 1 330 ? 66.442 45.301 38.777 1.00 12.03 ? 378 ASN A N     1 
ATOM   2380 C CA    . ASN A 1 330 ? 66.469 46.571 39.473 1.00 12.96 ? 378 ASN A CA    1 
ATOM   2381 C C     . ASN A 1 330 ? 66.408 47.661 38.408 1.00 12.37 ? 378 ASN A C     1 
ATOM   2382 O O     . ASN A 1 330 ? 67.323 47.827 37.588 1.00 14.04 ? 378 ASN A O     1 
ATOM   2383 C CB    . ASN A 1 330 ? 67.711 46.717 40.357 1.00 11.34 ? 378 ASN A CB    1 
ATOM   2384 C CG    . ASN A 1 330 ? 67.677 47.981 41.195 1.00 13.58 ? 378 ASN A CG    1 
ATOM   2385 O OD1   . ASN A 1 330 ? 67.904 49.090 40.683 1.00 14.38 ? 378 ASN A OD1   1 
ATOM   2386 N ND2   . ASN A 1 330 ? 67.363 47.836 42.481 1.00 11.54 ? 378 ASN A ND2   1 
ATOM   2387 N N     . VAL A 1 331 ? 65.286 48.350 38.396 1.00 11.47 ? 379 VAL A N     1 
ATOM   2388 C CA    . VAL A 1 331 ? 65.038 49.415 37.457 1.00 12.27 ? 379 VAL A CA    1 
ATOM   2389 C C     . VAL A 1 331 ? 66.109 50.507 37.463 1.00 13.51 ? 379 VAL A C     1 
ATOM   2390 O O     . VAL A 1 331 ? 66.527 50.950 36.393 1.00 13.88 ? 379 VAL A O     1 
ATOM   2391 C CB    . VAL A 1 331 ? 63.634 49.995 37.694 1.00 9.92  ? 379 VAL A CB    1 
ATOM   2392 C CG1   . VAL A 1 331 ? 63.397 51.223 36.821 1.00 7.96  ? 379 VAL A CG1   1 
ATOM   2393 C CG2   . VAL A 1 331 ? 62.582 48.904 37.416 1.00 8.58  ? 379 VAL A CG2   1 
ATOM   2394 N N     . HIS A 1 332 ? 66.572 50.920 38.645 1.00 14.54 ? 380 HIS A N     1 
ATOM   2395 C CA    . HIS A 1 332 ? 67.591 51.969 38.766 1.00 16.06 ? 380 HIS A CA    1 
ATOM   2396 C C     . HIS A 1 332 ? 68.914 51.600 38.085 1.00 14.28 ? 380 HIS A C     1 
ATOM   2397 O O     . HIS A 1 332 ? 69.501 52.426 37.382 1.00 16.30 ? 380 HIS A O     1 
ATOM   2398 C CB    . HIS A 1 332 ? 67.872 52.328 40.236 1.00 19.02 ? 380 HIS A CB    1 
ATOM   2399 C CG    . HIS A 1 332 ? 66.705 52.931 40.966 1.00 24.07 ? 380 HIS A CG    1 
ATOM   2400 N ND1   . HIS A 1 332 ? 65.827 53.817 40.387 1.00 26.98 ? 380 HIS A ND1   1 
ATOM   2401 C CD2   . HIS A 1 332 ? 66.302 52.793 42.259 1.00 25.25 ? 380 HIS A CD2   1 
ATOM   2402 C CE1   . HIS A 1 332 ? 64.932 54.201 41.281 1.00 24.81 ? 380 HIS A CE1   1 
ATOM   2403 N NE2   . HIS A 1 332 ? 65.195 53.599 42.424 1.00 24.58 ? 380 HIS A NE2   1 
ATOM   2404 N N     . VAL A 1 333 ? 69.400 50.386 38.322 1.00 13.19 ? 381 VAL A N     1 
ATOM   2405 C CA    . VAL A 1 333 ? 70.658 49.916 37.724 1.00 12.17 ? 381 VAL A CA    1 
ATOM   2406 C C     . VAL A 1 333 ? 70.577 49.900 36.197 1.00 10.44 ? 381 VAL A C     1 
ATOM   2407 O O     . VAL A 1 333 ? 71.428 50.455 35.523 1.00 9.83  ? 381 VAL A O     1 
ATOM   2408 C CB    . VAL A 1 333 ? 71.061 48.507 38.256 1.00 11.81 ? 381 VAL A CB    1 
ATOM   2409 C CG1   . VAL A 1 333 ? 72.212 47.942 37.451 1.00 11.10 ? 381 VAL A CG1   1 
ATOM   2410 C CG2   . VAL A 1 333 ? 71.452 48.602 39.717 1.00 10.61 ? 381 VAL A CG2   1 
ATOM   2411 N N     . VAL A 1 334 ? 69.530 49.297 35.651 1.00 10.99 ? 382 VAL A N     1 
ATOM   2412 C CA    . VAL A 1 334 ? 69.376 49.253 34.196 1.00 11.57 ? 382 VAL A CA    1 
ATOM   2413 C C     . VAL A 1 334 ? 69.239 50.663 33.609 1.00 12.17 ? 382 VAL A C     1 
ATOM   2414 O O     . VAL A 1 334 ? 69.826 50.964 32.577 1.00 11.13 ? 382 VAL A O     1 
ATOM   2415 C CB    . VAL A 1 334 ? 68.181 48.395 33.804 1.00 11.00 ? 382 VAL A CB    1 
ATOM   2416 C CG1   . VAL A 1 334 ? 68.010 48.382 32.296 1.00 12.93 ? 382 VAL A CG1   1 
ATOM   2417 C CG2   . VAL A 1 334 ? 68.392 46.970 34.324 1.00 9.17  ? 382 VAL A CG2   1 
ATOM   2418 N N     . ALA A 1 335 ? 68.512 51.535 34.303 1.00 13.04 ? 383 ALA A N     1 
ATOM   2419 C CA    . ALA A 1 335 ? 68.289 52.907 33.863 1.00 12.30 ? 383 ALA A CA    1 
ATOM   2420 C C     . ALA A 1 335 ? 69.604 53.659 33.748 1.00 12.98 ? 383 ALA A C     1 
ATOM   2421 O O     . ALA A 1 335 ? 69.821 54.434 32.809 1.00 14.10 ? 383 ALA A O     1 
ATOM   2422 C CB    . ALA A 1 335 ? 67.353 53.626 34.831 1.00 13.11 ? 383 ALA A CB    1 
ATOM   2423 N N     . LYS A 1 336 ? 70.490 53.442 34.709 1.00 13.51 ? 384 LYS A N     1 
ATOM   2424 C CA    . LYS A 1 336 ? 71.788 54.102 34.694 1.00 13.11 ? 384 LYS A CA    1 
ATOM   2425 C C     . LYS A 1 336 ? 72.610 53.552 33.523 1.00 14.16 ? 384 LYS A C     1 
ATOM   2426 O O     . LYS A 1 336 ? 73.275 54.308 32.819 1.00 11.76 ? 384 LYS A O     1 
ATOM   2427 C CB    . LYS A 1 336 ? 72.500 53.868 36.020 1.00 15.39 ? 384 LYS A CB    1 
ATOM   2428 C CG    . LYS A 1 336 ? 73.839 54.563 36.127 1.00 25.03 ? 384 LYS A CG    1 
ATOM   2429 C CD    . LYS A 1 336 ? 73.697 56.063 36.314 1.00 32.25 ? 384 LYS A CD    1 
ATOM   2430 C CE    . LYS A 1 336 ? 73.026 56.384 37.642 1.00 38.50 ? 384 LYS A CE    1 
ATOM   2431 N NZ    . LYS A 1 336 ? 73.039 57.858 37.920 1.00 47.21 ? 384 LYS A NZ    1 
ATOM   2432 N N     . LEU A 1 337 ? 72.541 52.242 33.294 1.00 11.95 ? 385 LEU A N     1 
ATOM   2433 C CA    . LEU A 1 337 ? 73.264 51.637 32.190 1.00 12.08 ? 385 LEU A CA    1 
ATOM   2434 C C     . LEU A 1 337 ? 72.728 52.139 30.844 1.00 13.36 ? 385 LEU A C     1 
ATOM   2435 O O     . LEU A 1 337 ? 73.494 52.317 29.903 1.00 14.51 ? 385 LEU A O     1 
ATOM   2436 C CB    . LEU A 1 337 ? 73.181 50.125 32.255 1.00 10.75 ? 385 LEU A CB    1 
ATOM   2437 C CG    . LEU A 1 337 ? 74.000 49.445 33.338 1.00 12.57 ? 385 LEU A CG    1 
ATOM   2438 C CD1   . LEU A 1 337 ? 73.736 47.964 33.278 1.00 12.35 ? 385 LEU A CD1   1 
ATOM   2439 C CD2   . LEU A 1 337 ? 75.482 49.733 33.125 1.00 11.77 ? 385 LEU A CD2   1 
ATOM   2440 N N     . ILE A 1 338 ? 71.420 52.380 30.745 1.00 12.27 ? 386 ILE A N     1 
ATOM   2441 C CA    . ILE A 1 338 ? 70.839 52.881 29.503 1.00 12.90 ? 386 ILE A CA    1 
ATOM   2442 C C     . ILE A 1 338 ? 71.379 54.279 29.282 1.00 14.37 ? 386 ILE A C     1 
ATOM   2443 O O     . ILE A 1 338 ? 71.727 54.630 28.155 1.00 16.40 ? 386 ILE A O     1 
ATOM   2444 C CB    . ILE A 1 338 ? 69.280 52.888 29.533 1.00 11.62 ? 386 ILE A CB    1 
ATOM   2445 C CG1   . ILE A 1 338 ? 68.750 51.446 29.510 1.00 12.33 ? 386 ILE A CG1   1 
ATOM   2446 C CG2   . ILE A 1 338 ? 68.719 53.680 28.353 1.00 11.31 ? 386 ILE A CG2   1 
ATOM   2447 C CD1   . ILE A 1 338 ? 67.218 51.337 29.608 1.00 8.00  ? 386 ILE A CD1   1 
ATOM   2448 N N     . LYS A 1 339 ? 71.470 55.071 30.352 1.00 15.54 ? 387 LYS A N     1 
ATOM   2449 C CA    . LYS A 1 339 ? 72.019 56.436 30.255 1.00 18.25 ? 387 LYS A CA    1 
ATOM   2450 C C     . LYS A 1 339 ? 73.466 56.376 29.732 1.00 17.58 ? 387 LYS A C     1 
ATOM   2451 O O     . LYS A 1 339 ? 73.828 57.117 28.825 1.00 16.06 ? 387 LYS A O     1 
ATOM   2452 C CB    . LYS A 1 339 ? 71.995 57.169 31.611 1.00 18.32 ? 387 LYS A CB    1 
ATOM   2453 C CG    . LYS A 1 339 ? 70.618 57.625 32.083 1.00 23.49 ? 387 LYS A CG    1 
ATOM   2454 C CD    . LYS A 1 339 ? 70.701 58.606 33.257 1.00 31.12 ? 387 LYS A CD    1 
ATOM   2455 C CE    . LYS A 1 339 ? 71.470 59.887 32.872 1.00 37.31 ? 387 LYS A CE    1 
ATOM   2456 N NZ    . LYS A 1 339 ? 71.567 60.943 33.960 1.00 42.61 ? 387 LYS A NZ    1 
ATOM   2457 N N     . ILE A 1 340 ? 74.252 55.439 30.264 1.00 17.81 ? 388 ILE A N     1 
ATOM   2458 C CA    . ILE A 1 340 ? 75.650 55.244 29.872 1.00 20.00 ? 388 ILE A CA    1 
ATOM   2459 C C     . ILE A 1 340 ? 75.769 54.857 28.398 1.00 19.34 ? 388 ILE A C     1 
ATOM   2460 O O     . ILE A 1 340 ? 76.615 55.369 27.679 1.00 21.97 ? 388 ILE A O     1 
ATOM   2461 C CB    . ILE A 1 340 ? 76.330 54.118 30.701 1.00 19.87 ? 388 ILE A CB    1 
ATOM   2462 C CG1   . ILE A 1 340 ? 76.147 54.354 32.193 1.00 26.05 ? 388 ILE A CG1   1 
ATOM   2463 C CG2   . ILE A 1 340 ? 77.814 54.126 30.464 1.00 21.28 ? 388 ILE A CG2   1 
ATOM   2464 C CD1   . ILE A 1 340 ? 76.645 55.692 32.650 1.00 28.95 ? 388 ILE A CD1   1 
ATOM   2465 N N     . LEU A 1 341 ? 74.958 53.903 27.973 1.00 18.57 ? 389 LEU A N     1 
ATOM   2466 C CA    . LEU A 1 341 ? 74.962 53.419 26.596 1.00 18.63 ? 389 LEU A CA    1 
ATOM   2467 C C     . LEU A 1 341 ? 74.560 54.477 25.556 1.00 19.65 ? 389 LEU A C     1 
ATOM   2468 O O     . LEU A 1 341 ? 75.138 54.554 24.470 1.00 19.70 ? 389 LEU A O     1 
ATOM   2469 C CB    . LEU A 1 341 ? 74.000 52.223 26.487 1.00 17.06 ? 389 LEU A CB    1 
ATOM   2470 C CG    . LEU A 1 341 ? 73.901 51.458 25.165 1.00 15.89 ? 389 LEU A CG    1 
ATOM   2471 C CD1   . LEU A 1 341 ? 75.276 50.985 24.775 1.00 14.56 ? 389 LEU A CD1   1 
ATOM   2472 C CD2   . LEU A 1 341 ? 72.933 50.293 25.315 1.00 13.57 ? 389 LEU A CD2   1 
ATOM   2473 N N     . TYR A 1 342 ? 73.542 55.264 25.887 1.00 20.45 ? 390 TYR A N     1 
ATOM   2474 C CA    . TYR A 1 342 ? 73.010 56.268 24.981 1.00 22.00 ? 390 TYR A CA    1 
ATOM   2475 C C     . TYR A 1 342 ? 73.832 57.523 24.732 1.00 23.60 ? 390 TYR A C     1 
ATOM   2476 O O     . TYR A 1 342 ? 73.877 58.016 23.611 1.00 24.11 ? 390 TYR A O     1 
ATOM   2477 C CB    . TYR A 1 342 ? 71.587 56.653 25.409 1.00 20.31 ? 390 TYR A CB    1 
ATOM   2478 C CG    . TYR A 1 342 ? 70.871 57.554 24.420 1.00 21.67 ? 390 TYR A CG    1 
ATOM   2479 C CD1   . TYR A 1 342 ? 70.283 57.034 23.260 1.00 19.49 ? 390 TYR A CD1   1 
ATOM   2480 C CD2   . TYR A 1 342 ? 70.769 58.923 24.648 1.00 19.81 ? 390 TYR A CD2   1 
ATOM   2481 C CE1   . TYR A 1 342 ? 69.613 57.853 22.370 1.00 18.16 ? 390 TYR A CE1   1 
ATOM   2482 C CE2   . TYR A 1 342 ? 70.104 59.739 23.757 1.00 20.76 ? 390 TYR A CE2   1 
ATOM   2483 C CZ    . TYR A 1 342 ? 69.528 59.198 22.627 1.00 18.47 ? 390 TYR A CZ    1 
ATOM   2484 O OH    . TYR A 1 342 ? 68.844 60.016 21.763 1.00 22.34 ? 390 TYR A OH    1 
ATOM   2485 N N     . GLU A 1 343 ? 74.420 58.089 25.766 1.00 26.36 ? 391 GLU A N     1 
ATOM   2486 C CA    . GLU A 1 343 ? 75.178 59.298 25.545 1.00 36.56 ? 391 GLU A CA    1 
ATOM   2487 C C     . GLU A 1 343 ? 76.603 59.054 25.967 1.00 41.83 ? 391 GLU A C     1 
ATOM   2488 O O     . GLU A 1 343 ? 76.942 59.435 27.120 1.00 48.04 ? 391 GLU A O     1 
ATOM   2489 C CB    . GLU A 1 343 ? 74.557 60.469 26.314 1.00 37.57 ? 391 GLU A CB    1 
ATOM   2490 O OXT   . GLU A 1 343 ? 77.339 58.441 25.150 1.00 45.46 ? 391 GLU A OXT   1 
HETATM 2491 S S     . SO4 B 2 .   ? 62.709 33.006 10.396 1.00 27.90 ? 399 SO4 A S     1 
HETATM 2492 O O1    . SO4 B 2 .   ? 63.692 33.458 11.382 1.00 29.79 ? 399 SO4 A O1    1 
HETATM 2493 O O2    . SO4 B 2 .   ? 62.295 31.637 10.743 1.00 35.07 ? 399 SO4 A O2    1 
HETATM 2494 O O3    . SO4 B 2 .   ? 61.532 33.882 10.387 1.00 29.60 ? 399 SO4 A O3    1 
HETATM 2495 O O4    . SO4 B 2 .   ? 63.342 33.007 9.073  1.00 35.89 ? 399 SO4 A O4    1 
HETATM 2496 N N     . SAH C 3 .   ? 62.913 41.422 32.882 1.00 12.09 ? 392 SAH A N     1 
HETATM 2497 C CA    . SAH C 3 .   ? 61.572 40.906 33.089 1.00 14.95 ? 392 SAH A CA    1 
HETATM 2498 C CB    . SAH C 3 .   ? 61.503 39.435 33.520 1.00 14.85 ? 392 SAH A CB    1 
HETATM 2499 C CG    . SAH C 3 .   ? 62.243 38.445 32.635 1.00 20.06 ? 392 SAH A CG    1 
HETATM 2500 S SD    . SAH C 3 .   ? 62.078 36.774 33.355 1.00 19.48 ? 392 SAH A SD    1 
HETATM 2501 C C     . SAH C 3 .   ? 60.990 41.763 34.212 1.00 14.39 ? 392 SAH A C     1 
HETATM 2502 O O     . SAH C 3 .   ? 61.210 43.048 34.337 1.00 18.87 ? 392 SAH A O     1 
HETATM 2503 O OXT   . SAH C 3 .   ? 59.976 41.236 34.833 1.00 18.46 ? 392 SAH A OXT   1 
HETATM 2504 C "C5'" . SAH C 3 .   ? 62.133 35.744 31.859 1.00 19.22 ? 392 SAH A "C5'" 1 
HETATM 2505 C "C4'" . SAH C 3 .   ? 60.796 36.078 31.254 1.00 19.04 ? 392 SAH A "C4'" 1 
HETATM 2506 O "O4'" . SAH C 3 .   ? 60.797 35.703 29.853 1.00 20.33 ? 392 SAH A "O4'" 1 
HETATM 2507 C "C3'" . SAH C 3 .   ? 59.575 35.406 31.882 1.00 19.71 ? 392 SAH A "C3'" 1 
HETATM 2508 O "O3'" . SAH C 3 .   ? 58.509 36.336 32.034 1.00 17.38 ? 392 SAH A "O3'" 1 
HETATM 2509 C "C2'" . SAH C 3 .   ? 59.199 34.332 30.866 1.00 19.45 ? 392 SAH A "C2'" 1 
HETATM 2510 O "O2'" . SAH C 3 .   ? 57.808 34.072 30.862 1.00 16.91 ? 392 SAH A "O2'" 1 
HETATM 2511 C "C1'" . SAH C 3 .   ? 59.632 34.982 29.544 1.00 20.23 ? 392 SAH A "C1'" 1 
HETATM 2512 N N9    . SAH C 3 .   ? 59.971 34.001 28.515 1.00 23.28 ? 392 SAH A N9    1 
HETATM 2513 C C8    . SAH C 3 .   ? 60.830 32.941 28.668 1.00 22.70 ? 392 SAH A C8    1 
HETATM 2514 N N7    . SAH C 3 .   ? 60.969 32.218 27.585 1.00 24.11 ? 392 SAH A N7    1 
HETATM 2515 C C5    . SAH C 3 .   ? 60.150 32.829 26.651 1.00 22.01 ? 392 SAH A C5    1 
HETATM 2516 C C6    . SAH C 3 .   ? 59.860 32.541 25.299 1.00 18.77 ? 392 SAH A C6    1 
HETATM 2517 N N6    . SAH C 3 .   ? 60.405 31.514 24.619 1.00 16.22 ? 392 SAH A N6    1 
HETATM 2518 N N1    . SAH C 3 .   ? 58.995 33.349 24.663 1.00 17.71 ? 392 SAH A N1    1 
HETATM 2519 C C2    . SAH C 3 .   ? 58.484 34.395 25.332 1.00 16.74 ? 392 SAH A C2    1 
HETATM 2520 N N3    . SAH C 3 .   ? 58.684 34.773 26.590 1.00 18.76 ? 392 SAH A N3    1 
HETATM 2521 C C4    . SAH C 3 .   ? 59.533 33.945 27.212 1.00 19.79 ? 392 SAH A C4    1 
HETATM 2522 C C1    A BME D 4 .   ? 62.649 63.278 34.395 0.50 18.29 ? 395 BME A C1    1 
HETATM 2523 C C1    B BME D 4 .   ? 63.211 62.920 34.738 0.50 20.56 ? 395 BME A C1    1 
HETATM 2524 C C2    A BME D 4 .   ? 63.384 62.143 33.713 0.50 18.59 ? 395 BME A C2    1 
HETATM 2525 C C2    B BME D 4 .   ? 62.959 62.640 33.270 0.50 20.76 ? 395 BME A C2    1 
HETATM 2526 O O1    A BME D 4 .   ? 62.969 63.350 35.770 0.50 17.04 ? 395 BME A O1    1 
HETATM 2527 O O1    B BME D 4 .   ? 62.955 64.276 35.076 0.50 22.91 ? 395 BME A O1    1 
HETATM 2528 S S2    A BME D 4 .   ? 62.918 61.951 31.967 0.50 18.70 ? 395 BME A S2    1 
HETATM 2529 S S2    B BME D 4 .   ? 63.589 60.952 33.037 0.50 19.73 ? 395 BME A S2    1 
HETATM 2530 C C1    . GOL E 5 .   ? 68.496 34.907 54.115 1.00 19.29 ? 397 GOL A C1    1 
HETATM 2531 O O1    . GOL E 5 .   ? 68.005 34.637 52.817 1.00 16.06 ? 397 GOL A O1    1 
HETATM 2532 C C2    . GOL E 5 .   ? 67.911 33.941 55.154 1.00 21.11 ? 397 GOL A C2    1 
HETATM 2533 O O2    . GOL E 5 .   ? 68.202 32.583 54.804 1.00 24.35 ? 397 GOL A O2    1 
HETATM 2534 C C3    . GOL E 5 .   ? 66.406 34.131 55.333 1.00 20.73 ? 397 GOL A C3    1 
HETATM 2535 O O3    . GOL E 5 .   ? 66.122 35.431 55.836 1.00 16.63 ? 397 GOL A O3    1 
HETATM 2536 O O     . HOH F 6 .   ? 83.421 43.210 28.433 1.00 17.70 ? 401 HOH A O     1 
HETATM 2537 O O     . HOH F 6 .   ? 65.911 46.140 14.147 1.00 13.96 ? 402 HOH A O     1 
HETATM 2538 O O     . HOH F 6 .   ? 71.351 44.337 39.444 1.00 11.01 ? 403 HOH A O     1 
HETATM 2539 O O     . HOH F 6 .   ? 72.648 44.508 50.676 1.00 14.79 ? 404 HOH A O     1 
HETATM 2540 O O     . HOH F 6 .   ? 66.192 40.839 51.260 1.00 10.55 ? 405 HOH A O     1 
HETATM 2541 O O     . HOH F 6 .   ? 60.660 33.987 52.727 1.00 15.68 ? 406 HOH A O     1 
HETATM 2542 O O     . HOH F 6 .   ? 69.295 34.227 62.481 1.00 22.65 ? 407 HOH A O     1 
HETATM 2543 O O     . HOH F 6 .   ? 63.471 45.666 12.897 1.00 18.17 ? 408 HOH A O     1 
HETATM 2544 O O     . HOH F 6 .   ? 55.637 37.762 65.461 1.00 18.98 ? 409 HOH A O     1 
HETATM 2545 O O     . HOH F 6 .   ? 69.158 43.736 38.141 1.00 16.96 ? 410 HOH A O     1 
HETATM 2546 O O     . HOH F 6 .   ? 67.190 41.455 45.323 1.00 12.36 ? 411 HOH A O     1 
HETATM 2547 O O     . HOH F 6 .   ? 66.964 46.059 44.593 1.00 12.94 ? 412 HOH A O     1 
HETATM 2548 O O     . HOH F 6 .   ? 61.212 43.953 30.828 1.00 11.82 ? 413 HOH A O     1 
HETATM 2549 O O     . HOH F 6 .   ? 63.169 41.924 30.153 1.00 17.10 ? 414 HOH A O     1 
HETATM 2550 O O     . HOH F 6 .   ? 65.961 36.870 42.226 1.00 26.63 ? 415 HOH A O     1 
HETATM 2551 O O     . HOH F 6 .   ? 54.943 40.952 29.673 1.00 11.73 ? 416 HOH A O     1 
HETATM 2552 O O     . HOH F 6 .   ? 71.401 29.642 54.717 1.00 46.11 ? 417 HOH A O     1 
HETATM 2553 O O     . HOH F 6 .   ? 60.791 54.357 35.911 1.00 18.29 ? 418 HOH A O     1 
HETATM 2554 O O     . HOH F 6 .   ? 83.605 50.827 36.229 1.00 18.02 ? 419 HOH A O     1 
HETATM 2555 O O     . HOH F 6 .   ? 85.339 43.527 26.745 1.00 37.44 ? 420 HOH A O     1 
HETATM 2556 O O     . HOH F 6 .   ? 69.542 41.749 63.307 1.00 18.47 ? 421 HOH A O     1 
HETATM 2557 O O     . HOH F 6 .   ? 60.806 38.168 45.230 1.00 17.75 ? 424 HOH A O     1 
HETATM 2558 O O     . HOH F 6 .   ? 50.699 41.626 48.222 1.00 25.28 ? 425 HOH A O     1 
HETATM 2559 O O     . HOH F 6 .   ? 62.847 57.859 28.363 1.00 19.11 ? 426 HOH A O     1 
HETATM 2560 O O     . HOH F 6 .   ? 57.685 36.779 34.778 1.00 21.51 ? 427 HOH A O     1 
HETATM 2561 O O     . HOH F 6 .   ? 53.942 35.117 52.164 1.00 23.36 ? 428 HOH A O     1 
HETATM 2562 O O     . HOH F 6 .   ? 62.996 34.584 53.779 1.00 19.20 ? 429 HOH A O     1 
HETATM 2563 O O     . HOH F 6 .   ? 67.477 43.675 67.060 1.00 17.85 ? 430 HOH A O     1 
HETATM 2564 O O     . HOH F 6 .   ? 56.464 53.526 45.957 1.00 22.84 ? 431 HOH A O     1 
HETATM 2565 O O     . HOH F 6 .   ? 75.937 58.728 18.845 1.00 32.73 ? 432 HOH A O     1 
HETATM 2566 O O     . HOH F 6 .   ? 58.792 36.963 64.889 1.00 12.96 ? 433 HOH A O     1 
HETATM 2567 O O     . HOH F 6 .   ? 67.038 26.790 62.451 1.00 21.20 ? 434 HOH A O     1 
HETATM 2568 O O     . HOH F 6 .   ? 85.530 55.748 36.296 1.00 34.62 ? 435 HOH A O     1 
HETATM 2569 O O     . HOH F 6 .   ? 73.519 48.384 57.974 1.00 18.30 ? 436 HOH A O     1 
HETATM 2570 O O     . HOH F 6 .   ? 55.323 54.726 28.523 1.00 20.99 ? 437 HOH A O     1 
HETATM 2571 O O     . HOH F 6 .   ? 56.633 36.359 63.119 1.00 14.02 ? 438 HOH A O     1 
HETATM 2572 O O     . HOH F 6 .   ? 56.589 47.478 59.477 1.00 16.90 ? 439 HOH A O     1 
HETATM 2573 O O     . HOH F 6 .   ? 70.093 37.736 60.978 1.00 19.86 ? 440 HOH A O     1 
HETATM 2574 O O     . HOH F 6 .   ? 54.785 47.276 34.996 1.00 19.34 ? 441 HOH A O     1 
HETATM 2575 O O     . HOH F 6 .   ? 53.484 49.783 21.676 1.00 26.11 ? 442 HOH A O     1 
HETATM 2576 O O     . HOH F 6 .   ? 68.543 51.791 14.741 1.00 25.96 ? 443 HOH A O     1 
HETATM 2577 O O     . HOH F 6 .   ? 83.655 49.060 23.787 1.00 20.53 ? 444 HOH A O     1 
HETATM 2578 O O     . HOH F 6 .   ? 55.717 59.404 35.546 1.00 22.22 ? 445 HOH A O     1 
HETATM 2579 O O     . HOH F 6 .   ? 50.386 46.728 27.480 1.00 30.32 ? 446 HOH A O     1 
HETATM 2580 O O     . HOH F 6 .   ? 54.974 38.115 70.877 1.00 22.28 ? 447 HOH A O     1 
HETATM 2581 O O     . HOH F 6 .   ? 64.144 53.398 10.356 1.00 30.19 ? 448 HOH A O     1 
HETATM 2582 O O     . HOH F 6 .   ? 64.450 45.380 10.391 1.00 17.47 ? 449 HOH A O     1 
HETATM 2583 O O     . HOH F 6 .   ? 65.195 41.518 6.208  1.00 23.40 ? 450 HOH A O     1 
HETATM 2584 O O     . HOH F 6 .   ? 66.352 42.835 4.267  1.00 18.71 ? 451 HOH A O     1 
HETATM 2585 O O     . HOH F 6 .   ? 63.137 47.479 9.381  1.00 23.64 ? 452 HOH A O     1 
HETATM 2586 O O     . HOH F 6 .   ? 55.939 33.051 18.273 1.00 22.12 ? 453 HOH A O     1 
HETATM 2587 O O     . HOH F 6 .   ? 49.033 37.065 27.571 1.00 22.21 ? 454 HOH A O     1 
HETATM 2588 O O     . HOH F 6 .   ? 84.657 45.518 24.883 1.00 27.48 ? 455 HOH A O     1 
HETATM 2589 O O     . HOH F 6 .   ? 83.818 45.962 22.147 1.00 28.90 ? 456 HOH A O     1 
HETATM 2590 O O     . HOH F 6 .   ? 74.406 34.707 14.649 1.00 39.41 ? 457 HOH A O     1 
HETATM 2591 O O     . HOH F 6 .   ? 52.857 52.134 21.967 1.00 21.65 ? 458 HOH A O     1 
HETATM 2592 O O     . HOH F 6 .   ? 64.758 40.410 34.698 1.00 10.73 ? 459 HOH A O     1 
HETATM 2593 O O     . HOH F 6 .   ? 61.831 54.154 38.365 1.00 24.23 ? 461 HOH A O     1 
HETATM 2594 O O     . HOH F 6 .   ? 64.539 33.554 41.815 1.00 19.17 ? 463 HOH A O     1 
HETATM 2595 O O     . HOH F 6 .   ? 57.895 53.412 26.054 1.00 23.01 ? 464 HOH A O     1 
HETATM 2596 O O     . HOH F 6 .   ? 64.696 27.829 50.186 1.00 17.68 ? 465 HOH A O     1 
HETATM 2597 O O     . HOH F 6 .   ? 59.305 31.715 76.267 1.00 25.46 ? 466 HOH A O     1 
HETATM 2598 O O     . HOH F 6 .   ? 67.278 40.798 37.954 1.00 17.78 ? 467 HOH A O     1 
HETATM 2599 O O     . HOH F 6 .   ? 54.624 44.827 65.325 1.00 31.15 ? 468 HOH A O     1 
HETATM 2600 O O     . HOH F 6 .   ? 62.292 53.047 44.717 1.00 30.87 ? 469 HOH A O     1 
HETATM 2601 O O     . HOH F 6 .   ? 56.539 56.007 36.120 1.00 22.59 ? 470 HOH A O     1 
HETATM 2602 O O     . HOH F 6 .   ? 67.957 37.064 34.243 1.00 37.87 ? 471 HOH A O     1 
HETATM 2603 O O     . HOH F 6 .   ? 73.297 39.320 44.953 1.00 19.56 ? 472 HOH A O     1 
HETATM 2604 O O     . HOH F 6 .   ? 70.709 42.181 68.631 1.00 26.82 ? 473 HOH A O     1 
HETATM 2605 O O     . HOH F 6 .   ? 55.339 35.855 72.107 1.00 18.82 ? 474 HOH A O     1 
HETATM 2606 O O     . HOH F 6 .   ? 52.033 44.510 48.281 1.00 21.19 ? 475 HOH A O     1 
HETATM 2607 O O     . HOH F 6 .   ? 62.587 39.689 43.499 1.00 22.89 ? 476 HOH A O     1 
HETATM 2608 O O     . HOH F 6 .   ? 60.108 55.580 27.329 1.00 20.23 ? 477 HOH A O     1 
HETATM 2609 O O     . HOH F 6 .   ? 70.534 44.239 6.544  1.00 26.65 ? 478 HOH A O     1 
HETATM 2610 O O     . HOH F 6 .   ? 58.199 54.188 35.027 1.00 20.80 ? 479 HOH A O     1 
HETATM 2611 O O     . HOH F 6 .   ? 57.155 50.354 43.571 1.00 17.93 ? 481 HOH A O     1 
HETATM 2612 O O     . HOH F 6 .   ? 60.831 53.944 47.724 1.00 27.93 ? 482 HOH A O     1 
HETATM 2613 O O     . HOH F 6 .   ? 49.334 45.289 53.194 1.00 25.73 ? 483 HOH A O     1 
HETATM 2614 O O     . HOH F 6 .   ? 46.395 39.454 46.305 1.00 28.28 ? 484 HOH A O     1 
HETATM 2615 O O     . HOH F 6 .   ? 72.509 38.510 48.622 1.00 21.19 ? 485 HOH A O     1 
HETATM 2616 O O     . HOH F 6 .   ? 55.665 33.500 47.753 1.00 18.40 ? 486 HOH A O     1 
HETATM 2617 O O     . HOH F 6 .   ? 62.567 56.121 48.157 1.00 29.14 ? 487 HOH A O     1 
HETATM 2618 O O     . HOH F 6 .   ? 64.074 29.724 12.226 1.00 38.98 ? 488 HOH A O     1 
HETATM 2619 O O     . HOH F 6 .   ? 55.066 36.448 9.736  1.00 30.80 ? 489 HOH A O     1 
HETATM 2620 O O     . HOH F 6 .   ? 87.089 40.216 34.111 1.00 26.65 ? 490 HOH A O     1 
HETATM 2621 O O     . HOH F 6 .   ? 65.705 49.925 63.543 1.00 26.97 ? 491 HOH A O     1 
HETATM 2622 O O     . HOH F 6 .   ? 49.617 31.093 43.323 1.00 34.61 ? 492 HOH A O     1 
HETATM 2623 O O     . HOH F 6 .   ? 65.505 59.878 36.075 1.00 23.04 ? 493 HOH A O     1 
HETATM 2624 O O     . HOH F 6 .   ? 89.007 52.748 27.971 1.00 24.49 ? 494 HOH A O     1 
HETATM 2625 O O     . HOH F 6 .   ? 58.737 38.970 36.225 1.00 17.51 ? 495 HOH A O     1 
HETATM 2626 O O     . HOH F 6 .   ? 56.538 32.727 45.137 1.00 30.46 ? 496 HOH A O     1 
HETATM 2627 O O     . HOH F 6 .   ? 87.911 57.855 26.545 1.00 34.62 ? 497 HOH A O     1 
HETATM 2628 O O     . HOH F 6 .   ? 53.096 33.830 49.282 1.00 39.79 ? 498 HOH A O     1 
HETATM 2629 O O     . HOH F 6 .   ? 50.146 37.394 52.695 1.00 29.38 ? 499 HOH A O     1 
HETATM 2630 O O     . HOH F 6 .   ? 46.218 35.767 47.958 1.00 33.60 ? 500 HOH A O     1 
HETATM 2631 O O     . HOH F 6 .   ? 42.356 45.456 39.975 1.00 29.50 ? 501 HOH A O     1 
HETATM 2632 O O     . HOH F 6 .   ? 41.744 41.730 39.204 1.00 37.83 ? 502 HOH A O     1 
HETATM 2633 O O     . HOH F 6 .   ? 51.328 31.517 30.840 1.00 34.37 ? 503 HOH A O     1 
HETATM 2634 O O     . HOH F 6 .   ? 71.699 34.288 40.443 1.00 40.57 ? 504 HOH A O     1 
HETATM 2635 O O     . HOH F 6 .   ? 52.968 34.194 63.065 1.00 26.20 ? 505 HOH A O     1 
HETATM 2636 O O     . HOH F 6 .   ? 69.579 25.155 61.753 1.00 37.16 ? 506 HOH A O     1 
HETATM 2637 O O     . HOH F 6 .   ? 78.333 28.086 32.224 1.00 54.24 ? 507 HOH A O     1 
HETATM 2638 O O     . HOH F 6 .   ? 79.830 44.593 41.268 1.00 22.98 ? 508 HOH A O     1 
HETATM 2639 O O     . HOH F 6 .   ? 77.681 46.845 41.951 1.00 29.48 ? 509 HOH A O     1 
HETATM 2640 O O     . HOH F 6 .   ? 77.951 47.279 45.570 1.00 28.57 ? 510 HOH A O     1 
HETATM 2641 O O     . HOH F 6 .   ? 73.004 59.969 28.559 1.00 35.74 ? 511 HOH A O     1 
HETATM 2642 O O     . HOH F 6 .   ? 78.134 56.825 38.938 1.00 42.07 ? 512 HOH A O     1 
HETATM 2643 O O     . HOH F 6 .   ? 78.655 57.497 28.478 1.00 31.21 ? 513 HOH A O     1 
HETATM 2644 O O     . HOH F 6 .   ? 69.809 63.734 22.558 1.00 37.08 ? 514 HOH A O     1 
HETATM 2645 O O     . HOH F 6 .   ? 52.587 38.135 66.627 1.00 38.87 ? 515 HOH A O     1 
HETATM 2646 O O     . HOH F 6 .   ? 64.785 64.177 28.051 1.00 21.77 ? 516 HOH A O     1 
HETATM 2647 O O     . HOH F 6 .   ? 60.732 57.100 15.338 1.00 34.99 ? 517 HOH A O     1 
HETATM 2648 O O     . HOH F 6 .   ? 63.604 55.329 14.662 1.00 31.11 ? 518 HOH A O     1 
HETATM 2649 O O     . HOH F 6 .   ? 70.968 50.841 12.513 1.00 30.46 ? 519 HOH A O     1 
HETATM 2650 O O     . HOH F 6 .   ? 61.276 40.765 5.907  1.00 29.45 ? 520 HOH A O     1 
HETATM 2651 O O     . HOH F 6 .   ? 66.558 48.115 1.279  1.00 40.80 ? 521 HOH A O     1 
HETATM 2652 O O     . HOH F 6 .   ? 78.076 44.966 9.729  1.00 46.49 ? 522 HOH A O     1 
HETATM 2653 O O     . HOH F 6 .   ? 60.427 50.821 63.842 1.00 43.92 ? 523 HOH A O     1 
HETATM 2654 O O     . HOH F 6 .   ? 56.951 42.264 70.755 1.00 24.23 ? 524 HOH A O     1 
HETATM 2655 O O     . HOH F 6 .   ? 71.722 41.516 55.425 1.00 32.41 ? 525 HOH A O     1 
HETATM 2656 O O     . HOH F 6 .   ? 73.472 41.266 52.199 1.00 34.93 ? 526 HOH A O     1 
HETATM 2657 O O     . HOH F 6 .   ? 74.253 39.122 50.574 1.00 40.39 ? 527 HOH A O     1 
HETATM 2658 O O     . HOH F 6 .   ? 68.053 56.761 54.276 1.00 19.82 ? 528 HOH A O     1 
HETATM 2659 O O     . HOH F 6 .   ? 59.875 53.663 44.070 1.00 43.22 ? 529 HOH A O     1 
HETATM 2660 O O     . HOH F 6 .   ? 53.180 47.164 51.128 1.00 26.53 ? 530 HOH A O     1 
HETATM 2661 O O     . HOH F 6 .   ? 49.110 46.961 60.329 1.00 30.56 ? 531 HOH A O     1 
HETATM 2662 O O     . HOH F 6 .   ? 55.390 46.288 67.652 1.00 32.33 ? 532 HOH A O     1 
HETATM 2663 O O     . HOH F 6 .   ? 58.942 48.292 60.611 1.00 22.88 ? 533 HOH A O     1 
HETATM 2664 O O     . HOH F 6 .   ? 66.051 37.352 38.418 1.00 30.24 ? 534 HOH A O     1 
HETATM 2665 O O     . HOH F 6 .   ? 70.523 34.376 51.023 1.00 25.17 ? 535 HOH A O     1 
HETATM 2666 O O     . HOH F 6 .   ? 51.940 53.096 52.015 1.00 42.16 ? 536 HOH A O     1 
HETATM 2667 O O     . HOH F 6 .   ? 55.701 49.728 57.585 1.00 41.72 ? 537 HOH A O     1 
HETATM 2668 O O     . HOH F 6 .   ? 58.659 50.890 60.051 1.00 34.13 ? 538 HOH A O     1 
HETATM 2669 O O     . HOH F 6 .   ? 62.113 47.913 64.635 1.00 31.83 ? 539 HOH A O     1 
HETATM 2670 O O     . HOH F 6 .   ? 64.565 48.126 65.983 1.00 35.73 ? 540 HOH A O     1 
HETATM 2671 O O     . HOH F 6 .   ? 67.235 46.184 67.611 1.00 36.13 ? 541 HOH A O     1 
HETATM 2672 O O     . HOH F 6 .   ? 70.444 49.177 62.273 1.00 35.54 ? 542 HOH A O     1 
HETATM 2673 O O     . HOH F 6 .   ? 70.382 35.364 64.482 1.00 39.32 ? 543 HOH A O     1 
HETATM 2674 O O     . HOH F 6 .   ? 68.241 26.619 69.169 1.00 38.54 ? 544 HOH A O     1 
HETATM 2675 O O     . HOH F 6 .   ? 69.179 25.012 78.812 1.00 58.92 ? 545 HOH A O     1 
HETATM 2676 O O     . HOH F 6 .   ? 60.940 44.521 75.262 1.00 40.62 ? 546 HOH A O     1 
HETATM 2677 O O     . HOH F 6 .   ? 52.425 35.598 56.553 1.00 37.60 ? 547 HOH A O     1 
HETATM 2678 O O     . HOH F 6 .   ? 54.727 31.651 55.147 1.00 42.28 ? 548 HOH A O     1 
HETATM 2679 O O     . HOH F 6 .   ? 48.353 44.172 61.578 1.00 36.73 ? 549 HOH A O     1 
HETATM 2680 O O     . HOH F 6 .   ? 54.182 47.269 63.770 1.00 32.34 ? 550 HOH A O     1 
HETATM 2681 O O     . HOH F 6 .   ? 57.289 47.764 68.533 1.00 28.75 ? 551 HOH A O     1 
HETATM 2682 O O     . HOH F 6 .   ? 69.421 55.098 41.792 1.00 37.98 ? 552 HOH A O     1 
HETATM 2683 O O     . HOH F 6 .   ? 69.223 60.896 30.489 1.00 28.17 ? 553 HOH A O     1 
HETATM 2684 O O     . HOH F 6 .   ? 59.979 57.953 28.408 1.00 39.19 ? 554 HOH A O     1 
HETATM 2685 O O     . HOH F 6 .   ? 54.820 52.062 24.799 1.00 32.46 ? 555 HOH A O     1 
HETATM 2686 O O     . HOH F 6 .   ? 48.282 41.079 24.805 1.00 40.41 ? 556 HOH A O     1 
HETATM 2687 O O     . HOH F 6 .   ? 49.668 38.563 21.105 1.00 31.10 ? 557 HOH A O     1 
HETATM 2688 O O     . HOH F 6 .   ? 47.463 37.516 30.094 1.00 25.24 ? 558 HOH A O     1 
HETATM 2689 O O     . HOH F 6 .   ? 68.547 31.096 9.499  1.00 36.75 ? 559 HOH A O     1 
HETATM 2690 O O     . HOH F 6 .   ? 66.329 31.035 13.616 1.00 23.62 ? 560 HOH A O     1 
HETATM 2691 O O     . HOH F 6 .   ? 54.932 29.755 75.703 1.00 51.76 ? 563 HOH A O     1 
HETATM 2692 O O     . HOH F 6 .   ? 56.873 31.747 77.701 1.00 45.00 ? 564 HOH A O     1 
HETATM 2693 O O     . HOH F 6 .   ? 72.961 36.521 39.758 1.00 27.60 ? 565 HOH A O     1 
HETATM 2694 O O     . HOH F 6 .   ? 74.034 32.676 39.921 1.00 36.66 ? 566 HOH A O     1 
HETATM 2695 O O     . HOH F 6 .   ? 70.458 57.683 18.259 1.00 32.77 ? 567 HOH A O     1 
HETATM 2696 O O     . HOH F 6 .   ? 82.488 56.291 16.256 1.00 36.53 ? 568 HOH A O     1 
HETATM 2697 O O     . HOH F 6 .   ? 71.255 48.008 9.184  1.00 37.67 ? 569 HOH A O     1 
HETATM 2698 O O     . HOH F 6 .   ? 61.832 32.602 32.982 1.00 52.92 ? 571 HOH A O     1 
HETATM 2699 O O     . HOH F 6 .   ? 53.166 31.208 20.127 1.00 41.38 ? 572 HOH A O     1 
HETATM 2700 O O     . HOH F 6 .   ? 45.894 43.432 33.077 1.00 27.85 ? 573 HOH A O     1 
HETATM 2701 O O     . HOH F 6 .   ? 45.941 48.448 31.861 1.00 41.07 ? 574 HOH A O     1 
HETATM 2702 O O     . HOH F 6 .   ? 55.563 56.020 26.226 1.00 41.22 ? 575 HOH A O     1 
HETATM 2703 O O     . HOH F 6 .   ? 57.018 58.166 37.833 1.00 64.37 ? 576 HOH A O     1 
HETATM 2704 O O     . HOH F 6 .   ? 53.525 50.071 18.465 1.00 45.58 ? 577 HOH A O     1 
HETATM 2705 O O     . HOH F 6 .   ? 58.274 55.658 15.610 1.00 29.78 ? 578 HOH A O     1 
HETATM 2706 O O     . HOH F 6 .   ? 71.250 41.083 58.674 1.00 40.18 ? 579 HOH A O     1 
HETATM 2707 O O     . HOH F 6 .   ? 50.393 47.029 44.617 1.00 47.21 ? 580 HOH A O     1 
HETATM 2708 O O     . HOH F 6 .   ? 49.301 52.756 34.211 1.00 40.82 ? 581 HOH A O     1 
HETATM 2709 O O     . HOH F 6 .   ? 57.275 57.284 24.329 1.00 31.41 ? 582 HOH A O     1 
HETATM 2710 O O     . HOH F 6 .   ? 87.477 38.542 19.216 1.00 33.59 ? 583 HOH A O     1 
HETATM 2711 O O     . HOH F 6 .   ? 74.848 26.648 30.756 1.00 46.90 ? 584 HOH A O     1 
HETATM 2712 O O     . HOH F 6 .   ? 70.701 32.652 28.070 1.00 46.24 ? 585 HOH A O     1 
HETATM 2713 O O     . HOH F 6 .   ? 64.460 24.049 19.176 1.00 50.32 ? 586 HOH A O     1 
HETATM 2714 O O     . HOH F 6 .   ? 51.555 44.813 45.727 1.00 40.17 ? 587 HOH A O     1 
HETATM 2715 O O     . HOH F 6 .   ? 54.763 55.146 52.715 1.00 30.56 ? 588 HOH A O     1 
HETATM 2716 O O     . HOH F 6 .   ? 58.840 54.420 49.623 1.00 69.49 ? 589 HOH A O     1 
HETATM 2717 O O     . HOH F 6 .   ? 50.539 50.201 44.085 1.00 41.01 ? 590 HOH A O     1 
HETATM 2718 O O     . HOH F 6 .   ? 56.251 40.197 4.945  1.00 33.89 ? 591 HOH A O     1 
HETATM 2719 O O     . HOH F 6 .   ? 59.968 31.188 12.816 1.00 50.65 ? 592 HOH A O     1 
HETATM 2720 O O     . HOH F 6 .   ? 72.455 35.037 47.122 1.00 48.52 ? 593 HOH A O     1 
HETATM 2721 O O     . HOH F 6 .   ? 74.067 47.713 51.086 1.00 46.70 ? 594 HOH A O     1 
HETATM 2722 O O     . HOH F 6 .   ? 85.764 40.548 25.633 1.00 45.72 ? 595 HOH A O     1 
HETATM 2723 O O     . HOH F 6 .   ? 72.080 31.142 16.465 1.00 30.89 ? 597 HOH A O     1 
HETATM 2724 O O     . HOH F 6 .   ? 71.832 34.425 10.021 1.00 57.29 ? 598 HOH A O     1 
HETATM 2725 O O     . HOH F 6 .   ? 65.935 30.840 8.962  1.00 38.43 ? 599 HOH A O     1 
HETATM 2726 O O     . HOH F 6 .   ? 56.283 31.320 13.866 1.00 43.74 ? 600 HOH A O     1 
HETATM 2727 O O     . HOH F 6 .   ? 51.132 41.475 16.195 1.00 50.95 ? 601 HOH A O     1 
HETATM 2728 O O     . HOH F 6 .   ? 57.626 43.041 7.178  1.00 34.72 ? 602 HOH A O     1 
HETATM 2729 O O     . HOH F 6 .   ? 54.754 49.466 15.852 1.00 41.76 ? 603 HOH A O     1 
HETATM 2730 O O     . HOH F 6 .   ? 45.226 36.108 29.450 1.00 47.89 ? 604 HOH A O     1 
HETATM 2731 O O     . HOH F 6 .   ? 50.571 30.627 38.769 1.00 30.46 ? 605 HOH A O     1 
HETATM 2732 O O     . HOH F 6 .   ? 48.667 31.637 46.002 1.00 55.13 ? 606 HOH A O     1 
HETATM 2733 O O     . HOH F 6 .   ? 51.495 35.233 52.631 1.00 37.29 ? 607 HOH A O     1 
HETATM 2734 O O     . HOH F 6 .   ? 51.566 34.543 60.561 1.00 41.33 ? 608 HOH A O     1 
HETATM 2735 O O     . HOH F 6 .   ? 51.247 42.717 64.010 1.00 48.77 ? 609 HOH A O     1 
HETATM 2736 O O     . HOH F 6 .   ? 55.426 44.821 69.833 1.00 45.07 ? 610 HOH A O     1 
HETATM 2737 O O     . HOH F 6 .   ? 52.836 41.890 72.005 1.00 33.16 ? 611 HOH A O     1 
HETATM 2738 O O     . HOH F 6 .   ? 52.991 37.423 69.312 1.00 30.08 ? 612 HOH A O     1 
HETATM 2739 O O     . HOH F 6 .   ? 53.364 34.162 71.804 1.00 30.98 ? 613 HOH A O     1 
HETATM 2740 O O     . HOH F 6 .   ? 53.785 26.052 70.331 1.00 54.36 ? 614 HOH A O     1 
HETATM 2741 O O     . HOH F 6 .   ? 67.560 23.955 73.580 1.00 45.72 ? 615 HOH A O     1 
HETATM 2742 O O     . HOH F 6 .   ? 69.641 30.024 70.012 1.00 41.75 ? 616 HOH A O     1 
HETATM 2743 O O     . HOH F 6 .   ? 80.658 52.724 46.300 1.00 62.47 ? 617 HOH A O     1 
HETATM 2744 O O     . HOH F 6 .   ? 81.035 55.512 46.228 1.00 42.68 ? 618 HOH A O     1 
HETATM 2745 O O     . HOH F 6 .   ? 45.681 44.755 44.520 1.00 37.24 ? 619 HOH A O     1 
HETATM 2746 O O     . HOH F 6 .   ? 58.352 28.022 40.554 1.00 37.48 ? 620 HOH A O     1 
HETATM 2747 O O     . HOH F 6 .   ? 58.513 44.312 73.082 1.00 54.22 ? 621 HOH A O     1 
HETATM 2748 O O     . HOH F 6 .   ? 58.631 48.707 63.810 1.00 43.54 ? 622 HOH A O     1 
HETATM 2749 O O     . HOH F 6 .   ? 51.487 35.275 70.188 1.00 38.57 ? 623 HOH A O     1 
HETATM 2750 O O     . HOH F 6 .   ? 51.703 35.309 65.204 1.00 35.98 ? 624 HOH A O     1 
HETATM 2751 O O     . HOH F 6 .   ? 45.948 39.098 50.285 1.00 45.40 ? 625 HOH A O     1 
HETATM 2752 O O     . HOH F 6 .   ? 46.314 40.783 29.415 1.00 37.15 ? 626 HOH A O     1 
HETATM 2753 O O     . HOH F 6 .   ? 48.512 45.264 23.531 1.00 36.29 ? 627 HOH A O     1 
HETATM 2754 O O     . HOH F 6 .   ? 65.077 62.167 19.114 1.00 38.40 ? 628 HOH A O     1 
HETATM 2755 O O     . HOH F 6 .   ? 57.561 49.184 9.592  1.00 50.46 ? 629 HOH A O     1 
HETATM 2756 O O     . HOH F 6 .   ? 72.566 42.469 6.581  1.00 54.56 ? 630 HOH A O     1 
HETATM 2757 O O     . HOH F 6 .   ? 85.734 40.369 36.994 1.00 55.09 ? 631 HOH A O     1 
HETATM 2758 O O     . HOH F 6 .   ? 86.328 41.693 41.439 1.00 36.94 ? 632 HOH A O     1 
HETATM 2759 O O     . HOH F 6 .   ? 83.589 36.601 16.945 1.00 64.13 ? 633 HOH A O     1 
HETATM 2760 O O     . HOH F 6 .   ? 84.788 35.855 22.393 1.00 45.92 ? 634 HOH A O     1 
HETATM 2761 O O     . HOH F 6 .   ? 67.933 34.047 41.799 1.00 37.66 ? 635 HOH A O     1 
HETATM 2762 O O     . HOH F 6 .   ? 66.437 34.936 38.238 1.00 38.04 ? 636 HOH A O     1 
HETATM 2763 O O     . HOH F 6 .   ? 63.266 65.825 37.028 1.00 33.99 ? 637 HOH A O     1 
HETATM 2764 O O     . HOH F 6 .   ? 85.124 52.706 35.318 1.00 23.10 ? 638 HOH A O     1 
HETATM 2765 O O     . HOH F 6 .   ? 56.344 29.192 55.052 1.00 32.44 ? 639 HOH A O     1 
HETATM 2766 O O     . HOH F 6 .   ? 85.316 40.285 29.091 1.00 41.57 ? 640 HOH A O     1 
HETATM 2767 O O     . HOH F 6 .   ? 83.500 37.391 30.281 1.00 55.00 ? 641 HOH A O     1 
HETATM 2768 O O     . HOH F 6 .   ? 61.361 28.449 24.978 1.00 42.88 ? 642 HOH A O     1 
HETATM 2769 O O     . HOH F 6 .   ? 52.320 31.724 35.337 1.00 42.38 ? 643 HOH A O     1 
HETATM 2770 O O     . HOH F 6 .   ? 56.574 34.257 34.983 1.00 41.29 ? 644 HOH A O     1 
HETATM 2771 O O     . HOH F 6 .   ? 50.625 32.842 25.442 1.00 39.28 ? 645 HOH A O     1 
HETATM 2772 O O     . HOH F 6 .   ? 54.358 45.718 14.475 1.00 42.03 ? 646 HOH A O     1 
HETATM 2773 O O     . HOH F 6 .   ? 55.082 42.254 13.932 1.00 42.76 ? 647 HOH A O     1 
HETATM 2774 O O     . HOH F 6 .   ? 48.610 47.806 20.762 1.00 44.98 ? 648 HOH A O     1 
HETATM 2775 O O     . HOH F 6 .   ? 47.356 48.603 42.144 1.00 38.26 ? 649 HOH A O     1 
HETATM 2776 O O     . HOH F 6 .   ? 51.381 48.937 50.210 1.00 37.45 ? 650 HOH A O     1 
HETATM 2777 O O     . HOH F 6 .   ? 51.052 45.548 50.534 1.00 43.83 ? 651 HOH A O     1 
HETATM 2778 O O     . HOH F 6 .   ? 66.354 25.408 65.174 1.00 49.42 ? 652 HOH A O     1 
HETATM 2779 O O     . HOH F 6 .   ? 68.700 57.023 36.609 1.00 46.10 ? 653 HOH A O     1 
HETATM 2780 O O     . HOH F 6 .   ? 70.700 58.503 40.192 1.00 50.64 ? 654 HOH A O     1 
HETATM 2781 O O     . HOH F 6 .   ? 66.200 58.371 41.004 1.00 47.44 ? 655 HOH A O     1 
HETATM 2782 O O     . HOH F 6 .   ? 63.979 33.811 34.533 1.00 40.00 ? 656 HOH A O     1 
HETATM 2783 O O     . HOH F 6 .   ? 57.478 31.177 30.244 1.00 37.40 ? 657 HOH A O     1 
HETATM 2784 O O     . HOH F 6 .   ? 67.301 38.450 36.382 1.00 39.34 ? 658 HOH A O     1 
HETATM 2785 O O     . HOH F 6 .   ? 65.814 36.111 33.448 1.00 49.79 ? 659 HOH A O     1 
HETATM 2786 O O     . HOH F 6 .   ? 69.230 35.034 48.143 1.00 42.78 ? 660 HOH A O     1 
HETATM 2787 O O     . HOH F 6 .   ? 75.857 36.348 42.490 1.00 38.58 ? 661 HOH A O     1 
HETATM 2788 O O     . HOH F 6 .   ? 54.248 28.413 71.578 1.00 41.15 ? 662 HOH A O     1 
HETATM 2789 O O     . HOH F 6 .   ? 52.619 31.559 71.492 1.00 45.05 ? 663 HOH A O     1 
HETATM 2790 O O     . HOH F 6 .   ? 67.616 49.081 65.315 1.00 39.01 ? 664 HOH A O     1 
HETATM 2791 O O     . HOH F 6 .   ? 66.019 59.657 18.962 1.00 43.00 ? 665 HOH A O     1 
# 
loop_
_pdbx_poly_seq_scheme.asym_id 
_pdbx_poly_seq_scheme.entity_id 
_pdbx_poly_seq_scheme.seq_id 
_pdbx_poly_seq_scheme.mon_id 
_pdbx_poly_seq_scheme.ndb_seq_num 
_pdbx_poly_seq_scheme.pdb_seq_num 
_pdbx_poly_seq_scheme.auth_seq_num 
_pdbx_poly_seq_scheme.pdb_mon_id 
_pdbx_poly_seq_scheme.auth_mon_id 
_pdbx_poly_seq_scheme.pdb_strand_id 
_pdbx_poly_seq_scheme.pdb_ins_code 
_pdbx_poly_seq_scheme.hetero 
A 1 1   GLU 1   2   2   GLU ALA A . n 
A 1 2   PRO 2   3   3   PRO PRO A . n 
A 1 3   LEU 3   4   4   LEU LEU A . n 
A 1 4   ARG 4   5   5   ARG ARG A . n 
A 1 5   VAL 5   6   6   VAL VAL A . n 
A 1 6   LEU 6   7   7   LEU LEU A . n 
A 1 7   GLU 7   8   8   GLU GLU A . n 
A 1 8   LEU 8   9   9   LEU LEU A . n 
A 1 9   TYR 9   10  10  TYR TYR A . n 
A 1 10  SER 10  11  11  SER SER A . n 
A 1 11  GLY 11  12  12  GLY GLY A . n 
A 1 12  VAL 12  13  13  VAL VAL A . n 
A 1 13  GLY 13  14  14  GLY GLY A . n 
A 1 14  GLY 14  15  15  GLY GLY A . n 
A 1 15  MET 15  16  16  MET MET A . n 
A 1 16  HIS 16  17  17  HIS HIS A . n 
A 1 17  HIS 17  18  18  HIS HIS A . n 
A 1 18  ALA 18  19  19  ALA ALA A . n 
A 1 19  LEU 19  20  20  LEU LEU A . n 
A 1 20  ARG 20  21  21  ARG ARG A . n 
A 1 21  GLU 21  22  22  GLU GLU A . n 
A 1 22  SER 22  23  23  SER SER A . n 
A 1 23  CYS 23  24  24  CYS CYS A . n 
A 1 24  ILE 24  25  25  ILE ILE A . n 
A 1 25  PRO 25  26  26  PRO PRO A . n 
A 1 26  ALA 26  27  27  ALA ALA A . n 
A 1 27  GLN 27  28  28  GLN GLN A . n 
A 1 28  VAL 28  29  29  VAL VAL A . n 
A 1 29  VAL 29  30  30  VAL VAL A . n 
A 1 30  ALA 30  31  31  ALA ALA A . n 
A 1 31  ALA 31  32  32  ALA ALA A . n 
A 1 32  ILE 32  33  33  ILE ILE A . n 
A 1 33  ASP 33  34  34  ASP ASP A . n 
A 1 34  VAL 34  35  35  VAL VAL A . n 
A 1 35  ASN 35  36  36  ASN ASN A . n 
A 1 36  THR 36  37  37  THR THR A . n 
A 1 37  VAL 37  38  38  VAL VAL A . n 
A 1 38  ALA 38  39  39  ALA ALA A . n 
A 1 39  ASN 39  40  40  ASN ASN A . n 
A 1 40  GLU 40  41  41  GLU GLU A . n 
A 1 41  VAL 41  42  42  VAL VAL A . n 
A 1 42  TYR 42  43  43  TYR TYR A . n 
A 1 43  LYS 43  44  44  LYS ALA A . n 
A 1 44  TYR 44  45  45  TYR TYR A . n 
A 1 45  ASN 45  46  46  ASN ASN A . n 
A 1 46  PHE 46  47  47  PHE PHE A . n 
A 1 47  PRO 47  48  48  PRO PRO A . n 
A 1 48  HIS 48  49  49  HIS HIS A . n 
A 1 49  THR 49  50  50  THR THR A . n 
A 1 50  GLN 50  51  51  GLN GLN A . n 
A 1 51  LEU 51  52  52  LEU LEU A . n 
A 1 52  LEU 52  53  53  LEU LEU A . n 
A 1 53  ALA 53  54  54  ALA ALA A . n 
A 1 54  LYS 54  55  55  LYS LYS A . n 
A 1 55  THR 55  56  56  THR THR A . n 
A 1 56  ILE 56  57  57  ILE ILE A . n 
A 1 57  GLU 57  58  58  GLU GLU A . n 
A 1 58  GLY 58  59  59  GLY GLY A . n 
A 1 59  ILE 59  60  60  ILE ILE A . n 
A 1 60  THR 60  61  61  THR THR A . n 
A 1 61  LEU 61  62  62  LEU LEU A . n 
A 1 62  GLU 62  63  63  GLU GLU A . n 
A 1 63  GLU 63  64  64  GLU GLU A . n 
A 1 64  PHE 64  65  65  PHE PHE A . n 
A 1 65  ASP 65  66  66  ASP ASP A . n 
A 1 66  ARG 66  67  67  ARG ARG A . n 
A 1 67  LEU 67  68  68  LEU LEU A . n 
A 1 68  SER 68  69  69  SER SER A . n 
A 1 69  PHE 69  70  70  PHE PHE A . n 
A 1 70  ASP 70  71  71  ASP ASP A . n 
A 1 71  MET 71  72  72  MET MET A . n 
A 1 72  ILE 72  73  73  ILE ILE A . n 
A 1 73  LEU 73  74  74  LEU LEU A . n 
A 1 74  MET 74  75  75  MET MET A . n 
A 1 75  SER 75  76  76  SER SER A . n 
A 1 76  PRO 76  77  77  PRO PRO A . n 
A 1 77  PRO 77  78  78  PRO PRO A . n 
A 1 78  CYS 78  79  ?   ?   ?   A . n 
A 1 79  GLN 79  80  ?   ?   ?   A . n 
A 1 80  PRO 80  81  ?   ?   ?   A . n 
A 1 81  PHE 81  82  ?   ?   ?   A . n 
A 1 82  THR 82  83  ?   ?   ?   A . n 
A 1 83  ARG 83  84  ?   ?   ?   A . n 
A 1 84  ILE 84  85  ?   ?   ?   A . n 
A 1 85  GLY 85  86  ?   ?   ?   A . n 
A 1 86  ARG 86  87  ?   ?   ?   A . n 
A 1 87  GLN 87  88  ?   ?   ?   A . n 
A 1 88  GLY 88  89  ?   ?   ?   A . n 
A 1 89  ASP 89  90  ?   ?   ?   A . n 
A 1 90  MET 90  91  ?   ?   ?   A . n 
A 1 91  THR 91  92  ?   ?   ?   A . n 
A 1 92  ASP 92  93  ?   ?   ?   A . n 
A 1 93  SER 93  94  ?   ?   ?   A . n 
A 1 94  ARG 94  95  ?   ?   ?   A . n 
A 1 95  THR 95  96  ?   ?   ?   A . n 
A 1 96  ASN 96  97  97  ASN ASN A . n 
A 1 97  SER 97  98  98  SER SER A . n 
A 1 98  PHE 98  99  99  PHE PHE A . n 
A 1 99  LEU 99  100 100 LEU LEU A . n 
A 1 100 HIS 100 101 101 HIS HIS A . n 
A 1 101 ILE 101 102 102 ILE ILE A . n 
A 1 102 LEU 102 103 103 LEU LEU A . n 
A 1 103 ASP 103 104 104 ASP ASP A . n 
A 1 104 ILE 104 105 105 ILE ILE A . n 
A 1 105 LEU 105 106 106 LEU LEU A . n 
A 1 106 PRO 106 107 107 PRO PRO A . n 
A 1 107 ARG 107 108 108 ARG ARG A . n 
A 1 108 LEU 108 109 109 LEU LEU A . n 
A 1 109 GLN 109 110 110 GLN GLN A . n 
A 1 110 LYS 110 111 111 LYS LYS A . n 
A 1 111 LEU 111 112 112 LEU LEU A . n 
A 1 112 PRO 112 113 113 PRO PRO A . n 
A 1 113 LYS 113 114 114 LYS LYS A . n 
A 1 114 TYR 114 115 115 TYR TYR A . n 
A 1 115 ILE 115 116 116 ILE ILE A . n 
A 1 116 LEU 116 117 117 LEU LEU A . n 
A 1 117 LEU 117 118 118 LEU LEU A . n 
A 1 118 GLU 118 119 119 GLU GLU A . n 
A 1 119 ASN 119 120 120 ASN ASN A . n 
A 1 120 VAL 120 121 121 VAL VAL A . n 
A 1 121 LYS 121 122 122 LYS LYS A . n 
A 1 122 GLY 122 123 123 GLY GLY A . n 
A 1 123 PHE 123 124 124 PHE PHE A . n 
A 1 124 GLU 124 125 125 GLU GLU A . n 
A 1 125 VAL 125 126 126 VAL VAL A . n 
A 1 126 SER 126 127 127 SER SER A . n 
A 1 127 SER 127 128 128 SER SER A . n 
A 1 128 THR 128 129 129 THR THR A . n 
A 1 129 ARG 129 130 130 ARG ARG A . n 
A 1 130 ASP 130 131 131 ASP ASP A . n 
A 1 131 LEU 131 132 132 LEU LEU A . n 
A 1 132 LEU 132 133 133 LEU LEU A . n 
A 1 133 ILE 133 134 134 ILE ILE A . n 
A 1 134 GLN 134 135 135 GLN ALA A . n 
A 1 135 THR 135 136 136 THR THR A . n 
A 1 136 ILE 136 137 137 ILE ILE A . n 
A 1 137 GLU 137 138 138 GLU GLU A . n 
A 1 138 ASN 138 139 139 ASN ASN A . n 
A 1 139 CSO 139 140 140 CSO CYS A . n 
A 1 140 GLY 140 141 141 GLY GLY A . n 
A 1 141 PHE 141 142 142 PHE PHE A . n 
A 1 142 GLN 142 143 143 GLN GLN A . n 
A 1 143 TYR 143 144 144 TYR TYR A . n 
A 1 144 GLN 144 145 145 GLN GLN A . n 
A 1 145 GLU 145 146 146 GLU GLU A . n 
A 1 146 PHE 146 147 147 PHE PHE A . n 
A 1 147 LEU 147 148 148 LEU LEU A . n 
A 1 148 LEU 148 149 149 LEU LEU A . n 
A 1 149 SER 149 150 150 SER SER A . n 
A 1 150 PRO 150 151 151 PRO PRO A . n 
A 1 151 THR 151 152 152 THR THR A . n 
A 1 152 SER 152 153 153 SER SER A . n 
A 1 153 LEU 153 154 154 LEU LEU A . n 
A 1 154 GLY 154 155 155 GLY GLY A . n 
A 1 155 ILE 155 156 156 ILE ILE A . n 
A 1 156 PRO 156 157 157 PRO PRO A . n 
A 1 157 ASN 157 158 158 ASN ASN A . n 
A 1 158 SER 158 159 159 SER SER A . n 
A 1 159 ARG 159 160 160 ARG ARG A . n 
A 1 160 LEU 160 161 161 LEU LEU A . n 
A 1 161 ARG 161 162 162 ARG ARG A . n 
A 1 162 TYR 162 163 163 TYR TYR A . n 
A 1 163 PHE 163 164 164 PHE PHE A . n 
A 1 164 LEU 164 165 165 LEU LEU A . n 
A 1 165 ILE 165 166 166 ILE ILE A . n 
A 1 166 ALA 166 167 167 ALA ALA A . n 
A 1 167 LYS 167 168 168 LYS LYS A . n 
A 1 168 LEU 168 169 169 LEU LEU A . n 
A 1 169 GLN 169 170 170 GLN GLN A . n 
A 1 170 SER 170 171 171 SER SER A . n 
A 1 171 GLU 171 172 172 GLU ALA A . n 
A 1 172 PRO 172 173 173 PRO PRO A . n 
A 1 173 LEU 173 174 174 LEU LEU A . n 
A 1 174 PRO 174 175 175 PRO PRO A . n 
A 1 175 PHE 175 176 176 PHE PHE A . n 
A 1 176 GLN 176 177 177 GLN GLN A . n 
A 1 177 ALA 177 178 178 ALA ALA A . n 
A 1 178 PRO 178 179 179 PRO PRO A . n 
A 1 179 GLY 179 180 180 GLY GLY A . n 
A 1 180 GLN 180 181 181 GLN GLN A . n 
A 1 181 VAL 181 182 182 VAL VAL A . n 
A 1 182 LEU 182 183 183 LEU LEU A . n 
A 1 183 MET 183 184 184 MET MET A . n 
A 1 184 GLU 184 185 185 GLU GLU A . n 
A 1 185 PHE 185 186 186 PHE PHE A . n 
A 1 186 PRO 186 187 187 PRO PRO A . n 
A 1 187 LYS 187 188 188 LYS LYS A . n 
A 1 188 ILE 188 236 ?   ?   ?   A . n 
A 1 189 GLU 189 237 ?   ?   ?   A . n 
A 1 190 ILE 190 238 ?   ?   ?   A . n 
A 1 191 HIS 191 239 ?   ?   ?   A . n 
A 1 192 ARG 192 240 ?   ?   ?   A . n 
A 1 193 LYS 193 241 ?   ?   ?   A . n 
A 1 194 ASN 194 242 ?   ?   ?   A . n 
A 1 195 GLN 195 243 ?   ?   ?   A . n 
A 1 196 GLN 196 244 ?   ?   ?   A . n 
A 1 197 ASP 197 245 ?   ?   ?   A . n 
A 1 198 SER 198 246 ?   ?   ?   A . n 
A 1 199 ASP 199 247 ?   ?   ?   A . n 
A 1 200 LEU 200 248 248 LEU ALA A . n 
A 1 201 SER 201 249 249 SER ALA A . n 
A 1 202 VAL 202 250 250 VAL VAL A . n 
A 1 203 LYS 203 251 251 LYS LYS A . n 
A 1 204 MET 204 252 252 MET MET A . n 
A 1 205 LEU 205 253 253 LEU LEU A . n 
A 1 206 LYS 206 254 254 LYS LYS A . n 
A 1 207 ASP 207 255 255 ASP ASP A . n 
A 1 208 PHE 208 256 256 PHE PHE A . n 
A 1 209 LEU 209 257 257 LEU LEU A . n 
A 1 210 GLU 210 258 258 GLU GLU A . n 
A 1 211 ASP 211 259 259 ASP ASP A . n 
A 1 212 ASP 212 260 260 ASP ASP A . n 
A 1 213 THR 213 261 261 THR THR A . n 
A 1 214 ASP 214 262 262 ASP ASP A . n 
A 1 215 VAL 215 263 263 VAL VAL A . n 
A 1 216 ASN 216 264 264 ASN ASN A . n 
A 1 217 GLN 217 265 265 GLN GLN A . n 
A 1 218 TYR 218 266 266 TYR TYR A . n 
A 1 219 LEU 219 267 267 LEU LEU A . n 
A 1 220 LEU 220 268 268 LEU LEU A . n 
A 1 221 PRO 221 269 269 PRO PRO A . n 
A 1 222 PRO 222 270 270 PRO PRO A . n 
A 1 223 LYS 223 271 271 LYS LYS A . n 
A 1 224 SER 224 272 272 SER SER A . n 
A 1 225 LEU 225 273 273 LEU LEU A . n 
A 1 226 LEU 226 274 274 LEU LEU A . n 
A 1 227 ARG 227 275 275 ARG ARG A . n 
A 1 228 TYR 228 276 276 TYR TYR A . n 
A 1 229 ALA 229 277 277 ALA ALA A . n 
A 1 230 LEU 230 278 278 LEU LEU A . n 
A 1 231 LEU 231 279 279 LEU LEU A . n 
A 1 232 LEU 232 280 280 LEU LEU A . n 
A 1 233 ASP 233 281 281 ASP ASP A . n 
A 1 234 ILE 234 282 282 ILE ILE A . n 
A 1 235 VAL 235 283 283 VAL VAL A . n 
A 1 236 GLN 236 284 284 GLN GLN A . n 
A 1 237 PRO 237 285 285 PRO PRO A . n 
A 1 238 THR 238 286 286 THR THR A . n 
A 1 239 CSO 239 287 287 CSO CYS A . n 
A 1 240 ARG 240 288 288 ARG ARG A . n 
A 1 241 ARG 241 289 289 ARG ARG A . n 
A 1 242 SER 242 290 290 SER SER A . n 
A 1 243 VAL 243 291 291 VAL VAL A . n 
A 1 244 CYS 244 292 292 CYS CYS A . n 
A 1 245 PHE 245 293 293 PHE PHE A . n 
A 1 246 THR 246 294 294 THR THR A . n 
A 1 247 LYS 247 295 295 LYS LYS A . n 
A 1 248 GLY 248 296 296 GLY GLY A . n 
A 1 249 TYR 249 297 297 TYR TYR A . n 
A 1 250 GLY 250 298 298 GLY GLY A . n 
A 1 251 SER 251 299 299 SER SER A . n 
A 1 252 TYR 252 300 300 TYR TYR A . n 
A 1 253 ILE 253 301 301 ILE ILE A . n 
A 1 254 GLU 254 302 302 GLU GLU A . n 
A 1 255 GLY 255 303 303 GLY GLY A . n 
A 1 256 THR 256 304 304 THR THR A . n 
A 1 257 GLY 257 305 305 GLY GLY A . n 
A 1 258 SER 258 306 306 SER SER A . n 
A 1 259 VAL 259 307 307 VAL VAL A . n 
A 1 260 LEU 260 308 308 LEU LEU A . n 
A 1 261 GLN 261 309 309 GLN GLN A . n 
A 1 262 THR 262 310 310 THR THR A . n 
A 1 263 ALA 263 311 311 ALA ALA A . n 
A 1 264 GLU 264 312 312 GLU GLU A . n 
A 1 265 ASP 265 313 313 ASP ASP A . n 
A 1 266 VAL 266 314 314 VAL VAL A . n 
A 1 267 GLN 267 315 315 GLN GLN A . n 
A 1 268 VAL 268 316 316 VAL VAL A . n 
A 1 269 GLU 269 317 317 GLU ALA A . n 
A 1 270 ASN 270 318 318 ASN ASN A . n 
A 1 271 ILE 271 319 319 ILE ILE A . n 
A 1 272 TYR 272 320 320 TYR TYR A . n 
A 1 273 LYS 273 321 321 LYS LYS A . n 
A 1 274 SER 274 322 322 SER SER A . n 
A 1 275 LEU 275 323 323 LEU LEU A . n 
A 1 276 THR 276 324 324 THR GLY A . n 
A 1 277 ASN 277 325 325 ASN GLY A . n 
A 1 278 LEU 278 326 326 LEU LEU A . n 
A 1 279 SER 279 327 327 SER SER A . n 
A 1 280 GLN 280 328 328 GLN GLN A . n 
A 1 281 GLU 281 329 329 GLU GLU A . n 
A 1 282 GLU 282 330 330 GLU GLU A . n 
A 1 283 GLN 283 331 331 GLN GLN A . n 
A 1 284 ILE 284 332 332 ILE ILE A . n 
A 1 285 THR 285 333 333 THR THR A . n 
A 1 286 LYS 286 334 334 LYS LYS A . n 
A 1 287 LEU 287 335 335 LEU LEU A . n 
A 1 288 LEU 288 336 336 LEU LEU A . n 
A 1 289 ILE 289 337 337 ILE ILE A . n 
A 1 290 LEU 290 338 338 LEU LEU A . n 
A 1 291 LYS 291 339 339 LYS LYS A . n 
A 1 292 LEU 292 340 340 LEU LEU A . n 
A 1 293 ARG 293 341 341 ARG ARG A . n 
A 1 294 TYR 294 342 342 TYR TYR A . n 
A 1 295 PHE 295 343 343 PHE PHE A . n 
A 1 296 THR 296 344 344 THR THR A . n 
A 1 297 PRO 297 345 345 PRO PRO A . n 
A 1 298 LYS 298 346 346 LYS LYS A . n 
A 1 299 GLU 299 347 347 GLU GLU A . n 
A 1 300 ILE 300 348 348 ILE ILE A . n 
A 1 301 ALA 301 349 349 ALA ALA A . n 
A 1 302 ASN 302 350 350 ASN ASN A . n 
A 1 303 LEU 303 351 351 LEU LEU A . n 
A 1 304 LEU 304 352 352 LEU LEU A . n 
A 1 305 GLY 305 353 353 GLY GLY A . n 
A 1 306 PHE 306 354 354 PHE PHE A . n 
A 1 307 PRO 307 355 355 PRO PRO A . n 
A 1 308 PRO 308 356 356 PRO PRO A . n 
A 1 309 GLU 309 357 357 GLU GLU A . n 
A 1 310 PHE 310 358 358 PHE PHE A . n 
A 1 311 GLY 311 359 359 GLY GLY A . n 
A 1 312 PHE 312 360 360 PHE PHE A . n 
A 1 313 PRO 313 361 361 PRO PRO A . n 
A 1 314 GLU 314 362 362 GLU ALA A . n 
A 1 315 LYS 315 363 363 LYS ALA A . n 
A 1 316 ILE 316 364 364 ILE ILE A . n 
A 1 317 THR 317 365 365 THR THR A . n 
A 1 318 VAL 318 366 366 VAL VAL A . n 
A 1 319 LYS 319 367 367 LYS LYS A . n 
A 1 320 GLN 320 368 368 GLN GLN A . n 
A 1 321 ARG 321 369 369 ARG ARG A . n 
A 1 322 TYR 322 370 370 TYR TYR A . n 
A 1 323 ARG 323 371 371 ARG ARG A . n 
A 1 324 LEU 324 372 372 LEU LEU A . n 
A 1 325 LEU 325 373 373 LEU LEU A . n 
A 1 326 GLY 326 374 374 GLY GLY A . n 
A 1 327 ASN 327 375 375 ASN ASN A . n 
A 1 328 SER 328 376 376 SER SER A . n 
A 1 329 LEU 329 377 377 LEU LEU A . n 
A 1 330 ASN 330 378 378 ASN ASN A . n 
A 1 331 VAL 331 379 379 VAL VAL A . n 
A 1 332 HIS 332 380 380 HIS HIS A . n 
A 1 333 VAL 333 381 381 VAL VAL A . n 
A 1 334 VAL 334 382 382 VAL VAL A . n 
A 1 335 ALA 335 383 383 ALA ALA A . n 
A 1 336 LYS 336 384 384 LYS LYS A . n 
A 1 337 LEU 337 385 385 LEU LEU A . n 
A 1 338 ILE 338 386 386 ILE ILE A . n 
A 1 339 LYS 339 387 387 LYS LYS A . n 
A 1 340 ILE 340 388 388 ILE ILE A . n 
A 1 341 LEU 341 389 389 LEU LEU A . n 
A 1 342 TYR 342 390 390 TYR TYR A . n 
A 1 343 GLU 343 391 391 GLU ALA A . n 
# 
loop_
_pdbx_nonpoly_scheme.asym_id 
_pdbx_nonpoly_scheme.entity_id 
_pdbx_nonpoly_scheme.mon_id 
_pdbx_nonpoly_scheme.ndb_seq_num 
_pdbx_nonpoly_scheme.pdb_seq_num 
_pdbx_nonpoly_scheme.auth_seq_num 
_pdbx_nonpoly_scheme.pdb_mon_id 
_pdbx_nonpoly_scheme.auth_mon_id 
_pdbx_nonpoly_scheme.pdb_strand_id 
_pdbx_nonpoly_scheme.pdb_ins_code 
B 2 SO4 1   399 399 SO4 SO4 A . 
C 3 SAH 1   392 392 SAH SAH A . 
D 4 BME 1   395 395 BME BME A . 
E 5 GOL 1   397 397 GOL CRY A . 
F 6 HOH 1   401 401 HOH HOH A . 
F 6 HOH 2   402 402 HOH HOH A . 
F 6 HOH 3   403 403 HOH HOH A . 
F 6 HOH 4   404 404 HOH HOH A . 
F 6 HOH 5   405 405 HOH HOH A . 
F 6 HOH 6   406 406 HOH HOH A . 
F 6 HOH 7   407 407 HOH HOH A . 
F 6 HOH 8   408 408 HOH HOH A . 
F 6 HOH 9   409 409 HOH HOH A . 
F 6 HOH 10  410 410 HOH HOH A . 
F 6 HOH 11  411 411 HOH HOH A . 
F 6 HOH 12  412 412 HOH HOH A . 
F 6 HOH 13  413 413 HOH HOH A . 
F 6 HOH 14  414 414 HOH HOH A . 
F 6 HOH 15  415 415 HOH HOH A . 
F 6 HOH 16  416 416 HOH HOH A . 
F 6 HOH 17  417 417 HOH HOH A . 
F 6 HOH 18  418 418 HOH HOH A . 
F 6 HOH 19  419 419 HOH HOH A . 
F 6 HOH 20  420 420 HOH HOH A . 
F 6 HOH 21  421 421 HOH HOH A . 
F 6 HOH 22  424 424 HOH HOH A . 
F 6 HOH 23  425 425 HOH HOH A . 
F 6 HOH 24  426 426 HOH HOH A . 
F 6 HOH 25  427 427 HOH HOH A . 
F 6 HOH 26  428 428 HOH HOH A . 
F 6 HOH 27  429 429 HOH HOH A . 
F 6 HOH 28  430 430 HOH HOH A . 
F 6 HOH 29  431 431 HOH HOH A . 
F 6 HOH 30  432 432 HOH HOH A . 
F 6 HOH 31  433 433 HOH HOH A . 
F 6 HOH 32  434 434 HOH HOH A . 
F 6 HOH 33  435 435 HOH HOH A . 
F 6 HOH 34  436 436 HOH HOH A . 
F 6 HOH 35  437 437 HOH HOH A . 
F 6 HOH 36  438 438 HOH HOH A . 
F 6 HOH 37  439 439 HOH HOH A . 
F 6 HOH 38  440 440 HOH HOH A . 
F 6 HOH 39  441 441 HOH HOH A . 
F 6 HOH 40  442 442 HOH HOH A . 
F 6 HOH 41  443 443 HOH HOH A . 
F 6 HOH 42  444 444 HOH HOH A . 
F 6 HOH 43  445 445 HOH HOH A . 
F 6 HOH 44  446 446 HOH HOH A . 
F 6 HOH 45  447 447 HOH HOH A . 
F 6 HOH 46  448 448 HOH HOH A . 
F 6 HOH 47  449 449 HOH HOH A . 
F 6 HOH 48  450 450 HOH HOH A . 
F 6 HOH 49  451 451 HOH HOH A . 
F 6 HOH 50  452 452 HOH HOH A . 
F 6 HOH 51  453 453 HOH HOH A . 
F 6 HOH 52  454 454 HOH HOH A . 
F 6 HOH 53  455 455 HOH HOH A . 
F 6 HOH 54  456 456 HOH HOH A . 
F 6 HOH 55  457 457 HOH HOH A . 
F 6 HOH 56  458 458 HOH HOH A . 
F 6 HOH 57  459 459 HOH HOH A . 
F 6 HOH 58  461 461 HOH HOH A . 
F 6 HOH 59  463 463 HOH HOH A . 
F 6 HOH 60  464 464 HOH HOH A . 
F 6 HOH 61  465 465 HOH HOH A . 
F 6 HOH 62  466 466 HOH HOH A . 
F 6 HOH 63  467 467 HOH HOH A . 
F 6 HOH 64  468 468 HOH HOH A . 
F 6 HOH 65  469 469 HOH HOH A . 
F 6 HOH 66  470 470 HOH HOH A . 
F 6 HOH 67  471 471 HOH HOH A . 
F 6 HOH 68  472 472 HOH HOH A . 
F 6 HOH 69  473 473 HOH HOH A . 
F 6 HOH 70  474 474 HOH HOH A . 
F 6 HOH 71  475 475 HOH HOH A . 
F 6 HOH 72  476 476 HOH HOH A . 
F 6 HOH 73  477 477 HOH HOH A . 
F 6 HOH 74  478 478 HOH HOH A . 
F 6 HOH 75  479 479 HOH HOH A . 
F 6 HOH 76  481 481 HOH HOH A . 
F 6 HOH 77  482 482 HOH HOH A . 
F 6 HOH 78  483 483 HOH HOH A . 
F 6 HOH 79  484 484 HOH HOH A . 
F 6 HOH 80  485 485 HOH HOH A . 
F 6 HOH 81  486 486 HOH HOH A . 
F 6 HOH 82  487 487 HOH HOH A . 
F 6 HOH 83  488 488 HOH HOH A . 
F 6 HOH 84  489 489 HOH HOH A . 
F 6 HOH 85  490 490 HOH HOH A . 
F 6 HOH 86  491 491 HOH HOH A . 
F 6 HOH 87  492 492 HOH HOH A . 
F 6 HOH 88  493 493 HOH HOH A . 
F 6 HOH 89  494 494 HOH HOH A . 
F 6 HOH 90  495 495 HOH HOH A . 
F 6 HOH 91  496 496 HOH HOH A . 
F 6 HOH 92  497 497 HOH HOH A . 
F 6 HOH 93  498 498 HOH HOH A . 
F 6 HOH 94  499 499 HOH HOH A . 
F 6 HOH 95  500 500 HOH HOH A . 
F 6 HOH 96  501 501 HOH HOH A . 
F 6 HOH 97  502 502 HOH HOH A . 
F 6 HOH 98  503 503 HOH HOH A . 
F 6 HOH 99  504 504 HOH HOH A . 
F 6 HOH 100 505 505 HOH HOH A . 
F 6 HOH 101 506 506 HOH HOH A . 
F 6 HOH 102 507 507 HOH HOH A . 
F 6 HOH 103 508 508 HOH HOH A . 
F 6 HOH 104 509 509 HOH HOH A . 
F 6 HOH 105 510 510 HOH HOH A . 
F 6 HOH 106 511 511 HOH HOH A . 
F 6 HOH 107 512 512 HOH HOH A . 
F 6 HOH 108 513 513 HOH HOH A . 
F 6 HOH 109 514 514 HOH HOH A . 
F 6 HOH 110 515 515 HOH HOH A . 
F 6 HOH 111 516 516 HOH HOH A . 
F 6 HOH 112 517 517 HOH HOH A . 
F 6 HOH 113 518 518 HOH HOH A . 
F 6 HOH 114 519 519 HOH HOH A . 
F 6 HOH 115 520 520 HOH HOH A . 
F 6 HOH 116 521 521 HOH HOH A . 
F 6 HOH 117 522 522 HOH HOH A . 
F 6 HOH 118 523 523 HOH HOH A . 
F 6 HOH 119 524 524 HOH HOH A . 
F 6 HOH 120 525 525 HOH HOH A . 
F 6 HOH 121 526 526 HOH HOH A . 
F 6 HOH 122 527 527 HOH HOH A . 
F 6 HOH 123 528 528 HOH HOH A . 
F 6 HOH 124 529 529 HOH HOH A . 
F 6 HOH 125 530 530 HOH HOH A . 
F 6 HOH 126 531 531 HOH HOH A . 
F 6 HOH 127 532 532 HOH HOH A . 
F 6 HOH 128 533 533 HOH HOH A . 
F 6 HOH 129 534 534 HOH HOH A . 
F 6 HOH 130 535 535 HOH HOH A . 
F 6 HOH 131 536 536 HOH HOH A . 
F 6 HOH 132 537 537 HOH HOH A . 
F 6 HOH 133 538 538 HOH HOH A . 
F 6 HOH 134 539 539 HOH HOH A . 
F 6 HOH 135 540 540 HOH HOH A . 
F 6 HOH 136 541 541 HOH HOH A . 
F 6 HOH 137 542 542 HOH HOH A . 
F 6 HOH 138 543 543 HOH HOH A . 
F 6 HOH 139 544 544 HOH HOH A . 
F 6 HOH 140 545 545 HOH HOH A . 
F 6 HOH 141 546 546 HOH HOH A . 
F 6 HOH 142 547 547 HOH HOH A . 
F 6 HOH 143 548 548 HOH HOH A . 
F 6 HOH 144 549 549 HOH HOH A . 
F 6 HOH 145 550 550 HOH HOH A . 
F 6 HOH 146 551 551 HOH HOH A . 
F 6 HOH 147 552 552 HOH HOH A . 
F 6 HOH 148 553 553 HOH HOH A . 
F 6 HOH 149 554 554 HOH HOH A . 
F 6 HOH 150 555 555 HOH HOH A . 
F 6 HOH 151 556 556 HOH HOH A . 
F 6 HOH 152 557 557 HOH HOH A . 
F 6 HOH 153 558 558 HOH HOH A . 
F 6 HOH 154 559 559 HOH HOH A . 
F 6 HOH 155 560 560 HOH HOH A . 
F 6 HOH 156 563 563 HOH HOH A . 
F 6 HOH 157 564 564 HOH HOH A . 
F 6 HOH 158 565 565 HOH HOH A . 
F 6 HOH 159 566 566 HOH HOH A . 
F 6 HOH 160 567 567 HOH HOH A . 
F 6 HOH 161 568 568 HOH HOH A . 
F 6 HOH 162 569 569 HOH HOH A . 
F 6 HOH 163 571 571 HOH HOH A . 
F 6 HOH 164 572 572 HOH HOH A . 
F 6 HOH 165 573 573 HOH HOH A . 
F 6 HOH 166 574 574 HOH HOH A . 
F 6 HOH 167 575 575 HOH HOH A . 
F 6 HOH 168 576 576 HOH HOH A . 
F 6 HOH 169 577 577 HOH HOH A . 
F 6 HOH 170 578 578 HOH HOH A . 
F 6 HOH 171 579 579 HOH HOH A . 
F 6 HOH 172 580 580 HOH HOH A . 
F 6 HOH 173 581 581 HOH HOH A . 
F 6 HOH 174 582 582 HOH HOH A . 
F 6 HOH 175 583 583 HOH HOH A . 
F 6 HOH 176 584 584 HOH HOH A . 
F 6 HOH 177 585 585 HOH HOH A . 
F 6 HOH 178 586 586 HOH HOH A . 
F 6 HOH 179 587 587 HOH HOH A . 
F 6 HOH 180 588 588 HOH HOH A . 
F 6 HOH 181 589 589 HOH HOH A . 
F 6 HOH 182 590 590 HOH HOH A . 
F 6 HOH 183 591 591 HOH HOH A . 
F 6 HOH 184 592 592 HOH HOH A . 
F 6 HOH 185 593 593 HOH HOH A . 
F 6 HOH 186 594 594 HOH HOH A . 
F 6 HOH 187 595 595 HOH HOH A . 
F 6 HOH 188 597 597 HOH HOH A . 
F 6 HOH 189 598 598 HOH HOH A . 
F 6 HOH 190 599 599 HOH HOH A . 
F 6 HOH 191 600 600 HOH HOH A . 
F 6 HOH 192 601 601 HOH HOH A . 
F 6 HOH 193 602 602 HOH HOH A . 
F 6 HOH 194 603 603 HOH HOH A . 
F 6 HOH 195 604 604 HOH HOH A . 
F 6 HOH 196 605 605 HOH HOH A . 
F 6 HOH 197 606 606 HOH HOH A . 
F 6 HOH 198 607 607 HOH HOH A . 
F 6 HOH 199 608 608 HOH HOH A . 
F 6 HOH 200 609 609 HOH HOH A . 
F 6 HOH 201 610 610 HOH HOH A . 
F 6 HOH 202 611 611 HOH HOH A . 
F 6 HOH 203 612 612 HOH HOH A . 
F 6 HOH 204 613 613 HOH HOH A . 
F 6 HOH 205 614 614 HOH HOH A . 
F 6 HOH 206 615 615 HOH HOH A . 
F 6 HOH 207 616 616 HOH HOH A . 
F 6 HOH 208 617 617 HOH HOH A . 
F 6 HOH 209 618 618 HOH HOH A . 
F 6 HOH 210 619 619 HOH HOH A . 
F 6 HOH 211 620 620 HOH HOH A . 
F 6 HOH 212 621 621 HOH HOH A . 
F 6 HOH 213 622 622 HOH HOH A . 
F 6 HOH 214 623 623 HOH HOH A . 
F 6 HOH 215 624 624 HOH HOH A . 
F 6 HOH 216 625 625 HOH HOH A . 
F 6 HOH 217 626 626 HOH HOH A . 
F 6 HOH 218 627 627 HOH HOH A . 
F 6 HOH 219 628 628 HOH HOH A . 
F 6 HOH 220 629 629 HOH HOH A . 
F 6 HOH 221 630 630 HOH HOH A . 
F 6 HOH 222 631 631 HOH HOH A . 
F 6 HOH 223 632 632 HOH HOH A . 
F 6 HOH 224 633 633 HOH HOH A . 
F 6 HOH 225 634 634 HOH HOH A . 
F 6 HOH 226 635 635 HOH HOH A . 
F 6 HOH 227 636 636 HOH HOH A . 
F 6 HOH 228 637 637 HOH HOH A . 
F 6 HOH 229 638 638 HOH HOH A . 
F 6 HOH 230 639 639 HOH HOH A . 
F 6 HOH 231 640 640 HOH HOH A . 
F 6 HOH 232 641 641 HOH HOH A . 
F 6 HOH 233 642 642 HOH HOH A . 
F 6 HOH 234 643 643 HOH HOH A . 
F 6 HOH 235 644 644 HOH HOH A . 
F 6 HOH 236 645 645 HOH HOH A . 
F 6 HOH 237 646 646 HOH HOH A . 
F 6 HOH 238 647 647 HOH HOH A . 
F 6 HOH 239 648 648 HOH HOH A . 
F 6 HOH 240 649 649 HOH HOH A . 
F 6 HOH 241 650 650 HOH HOH A . 
F 6 HOH 242 651 651 HOH HOH A . 
F 6 HOH 243 652 652 HOH HOH A . 
F 6 HOH 244 653 653 HOH HOH A . 
F 6 HOH 245 654 654 HOH HOH A . 
F 6 HOH 246 655 655 HOH HOH A . 
F 6 HOH 247 656 656 HOH HOH A . 
F 6 HOH 248 657 657 HOH HOH A . 
F 6 HOH 249 658 658 HOH HOH A . 
F 6 HOH 250 659 659 HOH HOH A . 
F 6 HOH 251 660 660 HOH HOH A . 
F 6 HOH 252 661 661 HOH HOH A . 
F 6 HOH 253 662 662 HOH HOH A . 
F 6 HOH 254 663 663 HOH HOH A . 
F 6 HOH 255 664 664 HOH HOH A . 
F 6 HOH 256 665 665 HOH HOH A . 
# 
loop_
_pdbx_struct_mod_residue.id 
_pdbx_struct_mod_residue.label_asym_id 
_pdbx_struct_mod_residue.label_comp_id 
_pdbx_struct_mod_residue.label_seq_id 
_pdbx_struct_mod_residue.auth_asym_id 
_pdbx_struct_mod_residue.auth_comp_id 
_pdbx_struct_mod_residue.auth_seq_id 
_pdbx_struct_mod_residue.PDB_ins_code 
_pdbx_struct_mod_residue.parent_comp_id 
_pdbx_struct_mod_residue.details 
1 A CSO 139 A CSO 140 ? CYS S-HYDROXYCYSTEINE 
2 A CSO 239 A CSO 287 ? CYS S-HYDROXYCYSTEINE 
# 
_pdbx_struct_assembly.id                   1 
_pdbx_struct_assembly.details              author_defined_assembly 
_pdbx_struct_assembly.method_details       ? 
_pdbx_struct_assembly.oligomeric_details   monomeric 
_pdbx_struct_assembly.oligomeric_count     1 
# 
_pdbx_struct_assembly_gen.assembly_id       1 
_pdbx_struct_assembly_gen.oper_expression   1 
_pdbx_struct_assembly_gen.asym_id_list      A,B,C,D,E,F 
# 
_pdbx_struct_oper_list.id                   1 
_pdbx_struct_oper_list.type                 'identity operation' 
_pdbx_struct_oper_list.name                 1_555 
_pdbx_struct_oper_list.symmetry_operation   x,y,z 
_pdbx_struct_oper_list.matrix[1][1]         1.0000000000 
_pdbx_struct_oper_list.matrix[1][2]         0.0000000000 
_pdbx_struct_oper_list.matrix[1][3]         0.0000000000 
_pdbx_struct_oper_list.vector[1]            0.0000000000 
_pdbx_struct_oper_list.matrix[2][1]         0.0000000000 
_pdbx_struct_oper_list.matrix[2][2]         1.0000000000 
_pdbx_struct_oper_list.matrix[2][3]         0.0000000000 
_pdbx_struct_oper_list.vector[2]            0.0000000000 
_pdbx_struct_oper_list.matrix[3][1]         0.0000000000 
_pdbx_struct_oper_list.matrix[3][2]         0.0000000000 
_pdbx_struct_oper_list.matrix[3][3]         1.0000000000 
_pdbx_struct_oper_list.vector[3]            0.0000000000 
# 
loop_
_pdbx_audit_revision_history.ordinal 
_pdbx_audit_revision_history.data_content_type 
_pdbx_audit_revision_history.major_revision 
_pdbx_audit_revision_history.minor_revision 
_pdbx_audit_revision_history.revision_date 
1 'Structure model' 1 0 2001-01-17 
2 'Structure model' 1 1 2008-04-27 
3 'Structure model' 1 2 2011-07-13 
4 'Structure model' 1 3 2018-04-04 
5 'Structure model' 1 4 2018-06-13 
# 
_pdbx_audit_revision_details.ordinal             1 
_pdbx_audit_revision_details.revision_ordinal    1 
_pdbx_audit_revision_details.data_content_type   'Structure model' 
_pdbx_audit_revision_details.provider            repository 
_pdbx_audit_revision_details.type                'Initial release' 
_pdbx_audit_revision_details.description         ? 
# 
loop_
_pdbx_audit_revision_group.ordinal 
_pdbx_audit_revision_group.revision_ordinal 
_pdbx_audit_revision_group.data_content_type 
_pdbx_audit_revision_group.group 
1 2 'Structure model' 'Version format compliance' 
2 3 'Structure model' 'Non-polymer description'   
3 3 'Structure model' 'Version format compliance' 
4 4 'Structure model' 'Data collection'           
5 5 'Structure model' 'Data collection'           
# 
loop_
_pdbx_audit_revision_category.ordinal 
_pdbx_audit_revision_category.revision_ordinal 
_pdbx_audit_revision_category.data_content_type 
_pdbx_audit_revision_category.category 
1 4 'Structure model' diffrn_source    
2 5 'Structure model' diffrn_radiation 
# 
loop_
_pdbx_audit_revision_item.ordinal 
_pdbx_audit_revision_item.revision_ordinal 
_pdbx_audit_revision_item.data_content_type 
_pdbx_audit_revision_item.item 
1 4 'Structure model' '_diffrn_source.type'                    
2 5 'Structure model' '_diffrn_radiation.pdbx_diffrn_protocol' 
# 
loop_
_software.name 
_software.classification 
_software.version 
_software.citation_id 
_software.pdbx_ordinal 
_software.date 
_software.type 
_software.location 
_software.language 
PHASES    phasing          .     ? 1 ? ? ? ? 
X-PLOR    refinement       3.851 ? 2 ? ? ? ? 
DENZO     'data reduction' .     ? 3 ? ? ? ? 
SCALEPACK 'data scaling'   .     ? 4 ? ? ? ? 
# 
_pdbx_validate_symm_contact.id                1 
_pdbx_validate_symm_contact.PDB_model_num     1 
_pdbx_validate_symm_contact.auth_atom_id_1    OD1 
_pdbx_validate_symm_contact.auth_asym_id_1    A 
_pdbx_validate_symm_contact.auth_comp_id_1    ASN 
_pdbx_validate_symm_contact.auth_seq_id_1     46 
_pdbx_validate_symm_contact.PDB_ins_code_1    ? 
_pdbx_validate_symm_contact.label_alt_id_1    ? 
_pdbx_validate_symm_contact.site_symmetry_1   1_555 
_pdbx_validate_symm_contact.auth_atom_id_2    O 
_pdbx_validate_symm_contact.auth_asym_id_2    A 
_pdbx_validate_symm_contact.auth_comp_id_2    HOH 
_pdbx_validate_symm_contact.auth_seq_id_2     637 
_pdbx_validate_symm_contact.PDB_ins_code_2    ? 
_pdbx_validate_symm_contact.label_alt_id_2    ? 
_pdbx_validate_symm_contact.site_symmetry_2   6_665 
_pdbx_validate_symm_contact.dist              2.04 
# 
loop_
_pdbx_validate_torsion.id 
_pdbx_validate_torsion.PDB_model_num 
_pdbx_validate_torsion.auth_comp_id 
_pdbx_validate_torsion.auth_asym_id 
_pdbx_validate_torsion.auth_seq_id 
_pdbx_validate_torsion.PDB_ins_code 
_pdbx_validate_torsion.label_alt_id 
_pdbx_validate_torsion.phi 
_pdbx_validate_torsion.psi 
1 1 PRO A 26  ? ? -67.39  91.45   
2 1 ARG A 160 ? ? -166.11 66.54   
3 1 SER A 249 ? ? 49.00   85.11   
4 1 SER A 299 ? ? -122.21 -53.67  
5 1 ASN A 325 ? ? 99.30   -2.16   
6 1 SER A 376 ? ? -77.64  -169.00 
# 
loop_
_pdbx_unobs_or_zero_occ_atoms.id 
_pdbx_unobs_or_zero_occ_atoms.PDB_model_num 
_pdbx_unobs_or_zero_occ_atoms.polymer_flag 
_pdbx_unobs_or_zero_occ_atoms.occupancy_flag 
_pdbx_unobs_or_zero_occ_atoms.auth_asym_id 
_pdbx_unobs_or_zero_occ_atoms.auth_comp_id 
_pdbx_unobs_or_zero_occ_atoms.auth_seq_id 
_pdbx_unobs_or_zero_occ_atoms.PDB_ins_code 
_pdbx_unobs_or_zero_occ_atoms.auth_atom_id 
_pdbx_unobs_or_zero_occ_atoms.label_alt_id 
_pdbx_unobs_or_zero_occ_atoms.label_asym_id 
_pdbx_unobs_or_zero_occ_atoms.label_comp_id 
_pdbx_unobs_or_zero_occ_atoms.label_seq_id 
_pdbx_unobs_or_zero_occ_atoms.label_atom_id 
1  1 Y 1 A GLU 2   ? CG  ? A GLU 1   CG  
2  1 Y 1 A GLU 2   ? CD  ? A GLU 1   CD  
3  1 Y 1 A GLU 2   ? OE1 ? A GLU 1   OE1 
4  1 Y 1 A GLU 2   ? OE2 ? A GLU 1   OE2 
5  1 Y 1 A LYS 44  ? CG  ? A LYS 43  CG  
6  1 Y 1 A LYS 44  ? CD  ? A LYS 43  CD  
7  1 Y 1 A LYS 44  ? CE  ? A LYS 43  CE  
8  1 Y 1 A LYS 44  ? NZ  ? A LYS 43  NZ  
9  1 Y 1 A GLN 135 ? CG  ? A GLN 134 CG  
10 1 Y 1 A GLN 135 ? CD  ? A GLN 134 CD  
11 1 Y 1 A GLN 135 ? OE1 ? A GLN 134 OE1 
12 1 Y 1 A GLN 135 ? NE2 ? A GLN 134 NE2 
13 1 Y 1 A GLU 172 ? CG  ? A GLU 171 CG  
14 1 Y 1 A GLU 172 ? CD  ? A GLU 171 CD  
15 1 Y 1 A GLU 172 ? OE1 ? A GLU 171 OE1 
16 1 Y 1 A GLU 172 ? OE2 ? A GLU 171 OE2 
17 1 Y 1 A LEU 248 ? CG  ? A LEU 200 CG  
18 1 Y 1 A LEU 248 ? CD1 ? A LEU 200 CD1 
19 1 Y 1 A LEU 248 ? CD2 ? A LEU 200 CD2 
20 1 Y 1 A SER 249 ? OG  ? A SER 201 OG  
21 1 Y 1 A LYS 271 ? CE  ? A LYS 223 CE  
22 1 Y 1 A LYS 271 ? NZ  ? A LYS 223 NZ  
23 1 Y 1 A GLU 317 ? CG  ? A GLU 269 CG  
24 1 Y 1 A GLU 317 ? CD  ? A GLU 269 CD  
25 1 Y 1 A GLU 317 ? OE1 ? A GLU 269 OE1 
26 1 Y 1 A GLU 317 ? OE2 ? A GLU 269 OE2 
27 1 Y 1 A THR 324 ? CB  ? A THR 276 CB  
28 1 Y 1 A THR 324 ? OG1 ? A THR 276 OG1 
29 1 Y 1 A THR 324 ? CG2 ? A THR 276 CG2 
30 1 Y 1 A ASN 325 ? CB  ? A ASN 277 CB  
31 1 Y 1 A ASN 325 ? CG  ? A ASN 277 CG  
32 1 Y 1 A ASN 325 ? OD1 ? A ASN 277 OD1 
33 1 Y 1 A ASN 325 ? ND2 ? A ASN 277 ND2 
34 1 Y 1 A GLU 362 ? CG  ? A GLU 314 CG  
35 1 Y 1 A GLU 362 ? CD  ? A GLU 314 CD  
36 1 Y 1 A GLU 362 ? OE1 ? A GLU 314 OE1 
37 1 Y 1 A GLU 362 ? OE2 ? A GLU 314 OE2 
38 1 Y 1 A LYS 363 ? CG  ? A LYS 315 CG  
39 1 Y 1 A LYS 363 ? CD  ? A LYS 315 CD  
40 1 Y 1 A LYS 363 ? CE  ? A LYS 315 CE  
41 1 Y 1 A LYS 363 ? NZ  ? A LYS 315 NZ  
42 1 Y 1 A GLU 391 ? CG  ? A GLU 343 CG  
43 1 Y 1 A GLU 391 ? CD  ? A GLU 343 CD  
44 1 Y 1 A GLU 391 ? OE1 ? A GLU 343 OE1 
45 1 Y 1 A GLU 391 ? OE2 ? A GLU 343 OE2 
# 
loop_
_pdbx_unobs_or_zero_occ_residues.id 
_pdbx_unobs_or_zero_occ_residues.PDB_model_num 
_pdbx_unobs_or_zero_occ_residues.polymer_flag 
_pdbx_unobs_or_zero_occ_residues.occupancy_flag 
_pdbx_unobs_or_zero_occ_residues.auth_asym_id 
_pdbx_unobs_or_zero_occ_residues.auth_comp_id 
_pdbx_unobs_or_zero_occ_residues.auth_seq_id 
_pdbx_unobs_or_zero_occ_residues.PDB_ins_code 
_pdbx_unobs_or_zero_occ_residues.label_asym_id 
_pdbx_unobs_or_zero_occ_residues.label_comp_id 
_pdbx_unobs_or_zero_occ_residues.label_seq_id 
1  1 Y 1 A CYS 79  ? A CYS 78  
2  1 Y 1 A GLN 80  ? A GLN 79  
3  1 Y 1 A PRO 81  ? A PRO 80  
4  1 Y 1 A PHE 82  ? A PHE 81  
5  1 Y 1 A THR 83  ? A THR 82  
6  1 Y 1 A ARG 84  ? A ARG 83  
7  1 Y 1 A ILE 85  ? A ILE 84  
8  1 Y 1 A GLY 86  ? A GLY 85  
9  1 Y 1 A ARG 87  ? A ARG 86  
10 1 Y 1 A GLN 88  ? A GLN 87  
11 1 Y 1 A GLY 89  ? A GLY 88  
12 1 Y 1 A ASP 90  ? A ASP 89  
13 1 Y 1 A MET 91  ? A MET 90  
14 1 Y 1 A THR 92  ? A THR 91  
15 1 Y 1 A ASP 93  ? A ASP 92  
16 1 Y 1 A SER 94  ? A SER 93  
17 1 Y 1 A ARG 95  ? A ARG 94  
18 1 Y 1 A THR 96  ? A THR 95  
19 1 Y 1 A ILE 236 ? A ILE 188 
20 1 Y 1 A GLU 237 ? A GLU 189 
21 1 Y 1 A ILE 238 ? A ILE 190 
22 1 Y 1 A HIS 239 ? A HIS 191 
23 1 Y 1 A ARG 240 ? A ARG 192 
24 1 Y 1 A LYS 241 ? A LYS 193 
25 1 Y 1 A ASN 242 ? A ASN 194 
26 1 Y 1 A GLN 243 ? A GLN 195 
27 1 Y 1 A GLN 244 ? A GLN 196 
28 1 Y 1 A ASP 245 ? A ASP 197 
29 1 Y 1 A SER 246 ? A SER 198 
30 1 Y 1 A ASP 247 ? A ASP 199 
# 
loop_
_pdbx_entity_nonpoly.entity_id 
_pdbx_entity_nonpoly.name 
_pdbx_entity_nonpoly.comp_id 
2 'SULFATE ION'             SO4 
3 S-ADENOSYL-L-HOMOCYSTEINE SAH 
4 BETA-MERCAPTOETHANOL      BME 
5 GLYCEROL                  GOL 
6 water                     HOH 
# 
