# Supplementary material for: Chemical Space Virtual Screening against Hard-to-Drug RNA Methyltransferases DNMT2 and NSUN6
Source: Int J Mol Sci. 2023 Mar 24;24(7):6109. doi: 10.3390/ijms24076109 (PMC10094593; doi:10.3390/ijms24076109)
Supplement: Supplementary file 1 [file ijms-24-06109-s001.zip › 5wwr_NSUN6.cif]

data_5WWR
# 
_entry.id   5WWR 
# 
_audit_conform.dict_name       mmcif_pdbx.dic 
_audit_conform.dict_version    5.284 
_audit_conform.dict_location   http://mmcif.pdb.org/dictionaries/ascii/mmcif_pdbx.dic 
# 
loop_
_database_2.database_id 
_database_2.database_code 
PDB   5WWR         
WWPDB D_1300002518 
# 
loop_
_pdbx_database_related.content_type 
_pdbx_database_related.db_id 
_pdbx_database_related.db_name 
_pdbx_database_related.details 
unspecified 5WWQ PDB . 
unspecified 5WWS PDB . 
unspecified 5WWT PDB . 
# 
_pdbx_database_status.status_code                     REL 
_pdbx_database_status.status_code_sf                  REL 
_pdbx_database_status.status_code_mr                  ? 
_pdbx_database_status.entry_id                        5WWR 
_pdbx_database_status.recvd_initial_deposition_date   2017-01-04 
_pdbx_database_status.SG_entry                        N 
_pdbx_database_status.deposit_site                    PDBJ 
_pdbx_database_status.process_site                    PDBJ 
_pdbx_database_status.status_code_cs                  ? 
_pdbx_database_status.methods_development_category    ? 
_pdbx_database_status.pdb_format_compatible           Y 
# 
loop_
_audit_author.name 
_audit_author.pdbx_ordinal 
_audit_author.identifier_ORCID 
'Liu, R.J.'  1 ? 
'Long, T.'   2 ? 
'Wang, E.D.' 3 ? 
# 
_citation.abstract                  ? 
_citation.abstract_id_CAS           ? 
_citation.book_id_ISBN              ? 
_citation.book_publisher            ? 
_citation.book_publisher_city       ? 
_citation.book_title                ? 
_citation.coordinate_linkage        ? 
_citation.country                   UK 
_citation.database_id_Medline       ? 
_citation.details                   ? 
_citation.id                        primary 
_citation.journal_abbrev            'Nucleic Acids Res.' 
_citation.journal_id_ASTM           NARHAD 
_citation.journal_id_CSD            0389 
_citation.journal_id_ISSN           1362-4962 
_citation.journal_full              ? 
_citation.journal_issue             ? 
_citation.journal_volume            45 
_citation.language                  ? 
_citation.page_first                6684 
_citation.page_last                 6697 
_citation.title                     
'Structural basis for substrate binding and catalytic mechanism of a human RNA:m5C methyltransferase NSun6' 
_citation.year                      2017 
_citation.database_id_CSD           ? 
_citation.pdbx_database_id_DOI      10.1093/nar/gkx473 
_citation.pdbx_database_id_PubMed   28531330 
_citation.unpublished_flag          ? 
# 
loop_
_citation_author.citation_id 
_citation_author.name 
_citation_author.ordinal 
primary 'Liu, R.J.'  1 
primary 'Long, T.'   2 
primary 'Li, J.'     3 
primary 'Li, H.'     4 
primary 'Wang, E.D.' 5 
# 
_cell.angle_alpha                  90.000 
_cell.angle_alpha_esd              ? 
_cell.angle_beta                   108.550 
_cell.angle_beta_esd               ? 
_cell.angle_gamma                  90.000 
_cell.angle_gamma_esd              ? 
_cell.entry_id                     5WWR 
_cell.details                      ? 
_cell.formula_units_Z              ? 
_cell.length_a                     206.908 
_cell.length_a_esd                 ? 
_cell.length_b                     170.478 
_cell.length_b_esd                 ? 
_cell.length_c                     76.999 
_cell.length_c_esd                 ? 
_cell.volume                       ? 
_cell.volume_esd                   ? 
_cell.Z_PDB                        8 
_cell.reciprocal_angle_alpha       ? 
_cell.reciprocal_angle_beta        ? 
_cell.reciprocal_angle_gamma       ? 
_cell.reciprocal_angle_alpha_esd   ? 
_cell.reciprocal_angle_beta_esd    ? 
_cell.reciprocal_angle_gamma_esd   ? 
_cell.reciprocal_length_a          ? 
_cell.reciprocal_length_b          ? 
_cell.reciprocal_length_c          ? 
_cell.reciprocal_length_a_esd      ? 
_cell.reciprocal_length_b_esd      ? 
_cell.reciprocal_length_c_esd      ? 
_cell.pdbx_unique_axis             ? 
# 
_symmetry.entry_id                         5WWR 
_symmetry.cell_setting                     ? 
_symmetry.Int_Tables_number                5 
_symmetry.space_group_name_Hall            ? 
_symmetry.space_group_name_H-M             'C 1 2 1' 
_symmetry.pdbx_full_space_group_name_H-M   ? 
# 
loop_
_entity.id 
_entity.type 
_entity.src_method 
_entity.pdbx_description 
_entity.formula_weight 
_entity.pdbx_number_of_molecules 
_entity.pdbx_ec 
_entity.pdbx_mutation 
_entity.pdbx_fragment 
_entity.details 
1 polymer     man 'Putative methyltransferase NSUN6' 52905.230 2 2.1.1.- ? ? ? 
2 polymer     syn tRNA                               24173.365 2 ?       ? ? ? 
3 non-polymer syn SINEFUNGIN                         381.387   2 ?       ? ? ? 
# 
_entity_name_com.entity_id   1 
_entity_name_com.name        'NOL1/NOP2/Sun and PUA domain-containing protein 1,NOL1/NOP2/Sun domain family member 6' 
# 
loop_
_entity_poly.entity_id 
_entity_poly.type 
_entity_poly.nstd_linkage 
_entity_poly.nstd_monomer 
_entity_poly.pdbx_seq_one_letter_code 
_entity_poly.pdbx_seq_one_letter_code_can 
_entity_poly.pdbx_strand_id 
_entity_poly.pdbx_target_identifier 
1 'polypeptide(L)'   no no 
;MSIFPKISLRPEVENYLKEGFMNKEIVTALGKQEAERKFETLLKHLSHPPSFTTVRVNTHLASVQHVKNLLLDELQKQFN
GLSVPILQHPDLQDVLLIPVIGPRKNIKKQQCEAIVGAQCGNAVLRGAHVYAPGIVSASQFMKAGDVISVYSDIKGKCKK
GAKEFDGTKVFLGNGISELSRKEIFSGLPELKGMGIRMTEPVYLSPSFDSVLPRYLFLQNLPSALVSHVLNPQPGEKILD
LCAAPGGKTTHIAALMHDQGEVIALDKIFNKVEKIKQNALLLGLNSIRAFCFDGTKAVKLDMVEDTEGEPPFLPESFDRI
LLDAPCSGMGQRPNMACTWSVKEVASYQPLQRKLFTAAVQLLKPEGVLVYSTCTITLAENEEQVAWALTKFPCLQLQPQE
PQIGGEGMRGAGLSCEQLKQLQRFDPSAVPLPDTDMDSLREARREDMLRLANKDSIGFFIAKFVKCKSTLEHHHHHH
;
;MSIFPKISLRPEVENYLKEGFMNKEIVTALGKQEAERKFETLLKHLSHPPSFTTVRVNTHLASVQHVKNLLLDELQKQFN
GLSVPILQHPDLQDVLLIPVIGPRKNIKKQQCEAIVGAQCGNAVLRGAHVYAPGIVSASQFMKAGDVISVYSDIKGKCKK
GAKEFDGTKVFLGNGISELSRKEIFSGLPELKGMGIRMTEPVYLSPSFDSVLPRYLFLQNLPSALVSHVLNPQPGEKILD
LCAAPGGKTTHIAALMHDQGEVIALDKIFNKVEKIKQNALLLGLNSIRAFCFDGTKAVKLDMVEDTEGEPPFLPESFDRI
LLDAPCSGMGQRPNMACTWSVKEVASYQPLQRKLFTAAVQLLKPEGVLVYSTCTITLAENEEQVAWALTKFPCLQLQPQE
PQIGGEGMRGAGLSCEQLKQLQRFDPSAVPLPDTDMDSLREARREDMLRLANKDSIGFFIAKFVKCKSTLEHHHHHH
;
A,B ? 
2 polyribonucleotide no no GAGGGUAUAGCUCAGGGGUAGAGCAUUUGACUGCAGAUCAAGAGGUCCCUGGUUCAAAUCCAGGUGCCCUCUCCA 
GAGGGUAUAGCUCAGGGGUAGAGCAUUUGACUGCAGAUCAAGAGGUCCCUGGUUCAAAUCCAGGUGCCCUCUCCA C,D ? 
# 
loop_
_entity_poly_seq.entity_id 
_entity_poly_seq.num 
_entity_poly_seq.mon_id 
_entity_poly_seq.hetero 
1 1   MET n 
1 2   SER n 
1 3   ILE n 
1 4   PHE n 
1 5   PRO n 
1 6   LYS n 
1 7   ILE n 
1 8   SER n 
1 9   LEU n 
1 10  ARG n 
1 11  PRO n 
1 12  GLU n 
1 13  VAL n 
1 14  GLU n 
1 15  ASN n 
1 16  TYR n 
1 17  LEU n 
1 18  LYS n 
1 19  GLU n 
1 20  GLY n 
1 21  PHE n 
1 22  MET n 
1 23  ASN n 
1 24  LYS n 
1 25  GLU n 
1 26  ILE n 
1 27  VAL n 
1 28  THR n 
1 29  ALA n 
1 30  LEU n 
1 31  GLY n 
1 32  LYS n 
1 33  GLN n 
1 34  GLU n 
1 35  ALA n 
1 36  GLU n 
1 37  ARG n 
1 38  LYS n 
1 39  PHE n 
1 40  GLU n 
1 41  THR n 
1 42  LEU n 
1 43  LEU n 
1 44  LYS n 
1 45  HIS n 
1 46  LEU n 
1 47  SER n 
1 48  HIS n 
1 49  PRO n 
1 50  PRO n 
1 51  SER n 
1 52  PHE n 
1 53  THR n 
1 54  THR n 
1 55  VAL n 
1 56  ARG n 
1 57  VAL n 
1 58  ASN n 
1 59  THR n 
1 60  HIS n 
1 61  LEU n 
1 62  ALA n 
1 63  SER n 
1 64  VAL n 
1 65  GLN n 
1 66  HIS n 
1 67  VAL n 
1 68  LYS n 
1 69  ASN n 
1 70  LEU n 
1 71  LEU n 
1 72  LEU n 
1 73  ASP n 
1 74  GLU n 
1 75  LEU n 
1 76  GLN n 
1 77  LYS n 
1 78  GLN n 
1 79  PHE n 
1 80  ASN n 
1 81  GLY n 
1 82  LEU n 
1 83  SER n 
1 84  VAL n 
1 85  PRO n 
1 86  ILE n 
1 87  LEU n 
1 88  GLN n 
1 89  HIS n 
1 90  PRO n 
1 91  ASP n 
1 92  LEU n 
1 93  GLN n 
1 94  ASP n 
1 95  VAL n 
1 96  LEU n 
1 97  LEU n 
1 98  ILE n 
1 99  PRO n 
1 100 VAL n 
1 101 ILE n 
1 102 GLY n 
1 103 PRO n 
1 104 ARG n 
1 105 LYS n 
1 106 ASN n 
1 107 ILE n 
1 108 LYS n 
1 109 LYS n 
1 110 GLN n 
1 111 GLN n 
1 112 CYS n 
1 113 GLU n 
1 114 ALA n 
1 115 ILE n 
1 116 VAL n 
1 117 GLY n 
1 118 ALA n 
1 119 GLN n 
1 120 CYS n 
1 121 GLY n 
1 122 ASN n 
1 123 ALA n 
1 124 VAL n 
1 125 LEU n 
1 126 ARG n 
1 127 GLY n 
1 128 ALA n 
1 129 HIS n 
1 130 VAL n 
1 131 TYR n 
1 132 ALA n 
1 133 PRO n 
1 134 GLY n 
1 135 ILE n 
1 136 VAL n 
1 137 SER n 
1 138 ALA n 
1 139 SER n 
1 140 GLN n 
1 141 PHE n 
1 142 MET n 
1 143 LYS n 
1 144 ALA n 
1 145 GLY n 
1 146 ASP n 
1 147 VAL n 
1 148 ILE n 
1 149 SER n 
1 150 VAL n 
1 151 TYR n 
1 152 SER n 
1 153 ASP n 
1 154 ILE n 
1 155 LYS n 
1 156 GLY n 
1 157 LYS n 
1 158 CYS n 
1 159 LYS n 
1 160 LYS n 
1 161 GLY n 
1 162 ALA n 
1 163 LYS n 
1 164 GLU n 
1 165 PHE n 
1 166 ASP n 
1 167 GLY n 
1 168 THR n 
1 169 LYS n 
1 170 VAL n 
1 171 PHE n 
1 172 LEU n 
1 173 GLY n 
1 174 ASN n 
1 175 GLY n 
1 176 ILE n 
1 177 SER n 
1 178 GLU n 
1 179 LEU n 
1 180 SER n 
1 181 ARG n 
1 182 LYS n 
1 183 GLU n 
1 184 ILE n 
1 185 PHE n 
1 186 SER n 
1 187 GLY n 
1 188 LEU n 
1 189 PRO n 
1 190 GLU n 
1 191 LEU n 
1 192 LYS n 
1 193 GLY n 
1 194 MET n 
1 195 GLY n 
1 196 ILE n 
1 197 ARG n 
1 198 MET n 
1 199 THR n 
1 200 GLU n 
1 201 PRO n 
1 202 VAL n 
1 203 TYR n 
1 204 LEU n 
1 205 SER n 
1 206 PRO n 
1 207 SER n 
1 208 PHE n 
1 209 ASP n 
1 210 SER n 
1 211 VAL n 
1 212 LEU n 
1 213 PRO n 
1 214 ARG n 
1 215 TYR n 
1 216 LEU n 
1 217 PHE n 
1 218 LEU n 
1 219 GLN n 
1 220 ASN n 
1 221 LEU n 
1 222 PRO n 
1 223 SER n 
1 224 ALA n 
1 225 LEU n 
1 226 VAL n 
1 227 SER n 
1 228 HIS n 
1 229 VAL n 
1 230 LEU n 
1 231 ASN n 
1 232 PRO n 
1 233 GLN n 
1 234 PRO n 
1 235 GLY n 
1 236 GLU n 
1 237 LYS n 
1 238 ILE n 
1 239 LEU n 
1 240 ASP n 
1 241 LEU n 
1 242 CYS n 
1 243 ALA n 
1 244 ALA n 
1 245 PRO n 
1 246 GLY n 
1 247 GLY n 
1 248 LYS n 
1 249 THR n 
1 250 THR n 
1 251 HIS n 
1 252 ILE n 
1 253 ALA n 
1 254 ALA n 
1 255 LEU n 
1 256 MET n 
1 257 HIS n 
1 258 ASP n 
1 259 GLN n 
1 260 GLY n 
1 261 GLU n 
1 262 VAL n 
1 263 ILE n 
1 264 ALA n 
1 265 LEU n 
1 266 ASP n 
1 267 LYS n 
1 268 ILE n 
1 269 PHE n 
1 270 ASN n 
1 271 LYS n 
1 272 VAL n 
1 273 GLU n 
1 274 LYS n 
1 275 ILE n 
1 276 LYS n 
1 277 GLN n 
1 278 ASN n 
1 279 ALA n 
1 280 LEU n 
1 281 LEU n 
1 282 LEU n 
1 283 GLY n 
1 284 LEU n 
1 285 ASN n 
1 286 SER n 
1 287 ILE n 
1 288 ARG n 
1 289 ALA n 
1 290 PHE n 
1 291 CYS n 
1 292 PHE n 
1 293 ASP n 
1 294 GLY n 
1 295 THR n 
1 296 LYS n 
1 297 ALA n 
1 298 VAL n 
1 299 LYS n 
1 300 LEU n 
1 301 ASP n 
1 302 MET n 
1 303 VAL n 
1 304 GLU n 
1 305 ASP n 
1 306 THR n 
1 307 GLU n 
1 308 GLY n 
1 309 GLU n 
1 310 PRO n 
1 311 PRO n 
1 312 PHE n 
1 313 LEU n 
1 314 PRO n 
1 315 GLU n 
1 316 SER n 
1 317 PHE n 
1 318 ASP n 
1 319 ARG n 
1 320 ILE n 
1 321 LEU n 
1 322 LEU n 
1 323 ASP n 
1 324 ALA n 
1 325 PRO n 
1 326 CYS n 
1 327 SER n 
1 328 GLY n 
1 329 MET n 
1 330 GLY n 
1 331 GLN n 
1 332 ARG n 
1 333 PRO n 
1 334 ASN n 
1 335 MET n 
1 336 ALA n 
1 337 CYS n 
1 338 THR n 
1 339 TRP n 
1 340 SER n 
1 341 VAL n 
1 342 LYS n 
1 343 GLU n 
1 344 VAL n 
1 345 ALA n 
1 346 SER n 
1 347 TYR n 
1 348 GLN n 
1 349 PRO n 
1 350 LEU n 
1 351 GLN n 
1 352 ARG n 
1 353 LYS n 
1 354 LEU n 
1 355 PHE n 
1 356 THR n 
1 357 ALA n 
1 358 ALA n 
1 359 VAL n 
1 360 GLN n 
1 361 LEU n 
1 362 LEU n 
1 363 LYS n 
1 364 PRO n 
1 365 GLU n 
1 366 GLY n 
1 367 VAL n 
1 368 LEU n 
1 369 VAL n 
1 370 TYR n 
1 371 SER n 
1 372 THR n 
1 373 CYS n 
1 374 THR n 
1 375 ILE n 
1 376 THR n 
1 377 LEU n 
1 378 ALA n 
1 379 GLU n 
1 380 ASN n 
1 381 GLU n 
1 382 GLU n 
1 383 GLN n 
1 384 VAL n 
1 385 ALA n 
1 386 TRP n 
1 387 ALA n 
1 388 LEU n 
1 389 THR n 
1 390 LYS n 
1 391 PHE n 
1 392 PRO n 
1 393 CYS n 
1 394 LEU n 
1 395 GLN n 
1 396 LEU n 
1 397 GLN n 
1 398 PRO n 
1 399 GLN n 
1 400 GLU n 
1 401 PRO n 
1 402 GLN n 
1 403 ILE n 
1 404 GLY n 
1 405 GLY n 
1 406 GLU n 
1 407 GLY n 
1 408 MET n 
1 409 ARG n 
1 410 GLY n 
1 411 ALA n 
1 412 GLY n 
1 413 LEU n 
1 414 SER n 
1 415 CYS n 
1 416 GLU n 
1 417 GLN n 
1 418 LEU n 
1 419 LYS n 
1 420 GLN n 
1 421 LEU n 
1 422 GLN n 
1 423 ARG n 
1 424 PHE n 
1 425 ASP n 
1 426 PRO n 
1 427 SER n 
1 428 ALA n 
1 429 VAL n 
1 430 PRO n 
1 431 LEU n 
1 432 PRO n 
1 433 ASP n 
1 434 THR n 
1 435 ASP n 
1 436 MET n 
1 437 ASP n 
1 438 SER n 
1 439 LEU n 
1 440 ARG n 
1 441 GLU n 
1 442 ALA n 
1 443 ARG n 
1 444 ARG n 
1 445 GLU n 
1 446 ASP n 
1 447 MET n 
1 448 LEU n 
1 449 ARG n 
1 450 LEU n 
1 451 ALA n 
1 452 ASN n 
1 453 LYS n 
1 454 ASP n 
1 455 SER n 
1 456 ILE n 
1 457 GLY n 
1 458 PHE n 
1 459 PHE n 
1 460 ILE n 
1 461 ALA n 
1 462 LYS n 
1 463 PHE n 
1 464 VAL n 
1 465 LYS n 
1 466 CYS n 
1 467 LYS n 
1 468 SER n 
1 469 THR n 
1 470 LEU n 
1 471 GLU n 
1 472 HIS n 
1 473 HIS n 
1 474 HIS n 
1 475 HIS n 
1 476 HIS n 
1 477 HIS n 
2 1   G   n 
2 2   A   n 
2 3   G   n 
2 4   G   n 
2 5   G   n 
2 6   U   n 
2 7   A   n 
2 8   U   n 
2 9   A   n 
2 10  G   n 
2 11  C   n 
2 12  U   n 
2 13  C   n 
2 14  A   n 
2 15  G   n 
2 16  G   n 
2 17  G   n 
2 18  G   n 
2 19  U   n 
2 20  A   n 
2 21  G   n 
2 22  A   n 
2 23  G   n 
2 24  C   n 
2 25  A   n 
2 26  U   n 
2 27  U   n 
2 28  U   n 
2 29  G   n 
2 30  A   n 
2 31  C   n 
2 32  U   n 
2 33  G   n 
2 34  C   n 
2 35  A   n 
2 36  G   n 
2 37  A   n 
2 38  U   n 
2 39  C   n 
2 40  A   n 
2 41  A   n 
2 42  G   n 
2 43  A   n 
2 44  G   n 
2 45  G   n 
2 46  U   n 
2 47  C   n 
2 48  C   n 
2 49  C   n 
2 50  U   n 
2 51  G   n 
2 52  G   n 
2 53  U   n 
2 54  U   n 
2 55  C   n 
2 56  A   n 
2 57  A   n 
2 58  A   n 
2 59  U   n 
2 60  C   n 
2 61  C   n 
2 62  A   n 
2 63  G   n 
2 64  G   n 
2 65  U   n 
2 66  G   n 
2 67  C   n 
2 68  C   n 
2 69  C   n 
2 70  U   n 
2 71  C   n 
2 72  U   n 
2 73  C   n 
2 74  C   n 
2 75  A   n 
# 
_entity_src_gen.entity_id                          1 
_entity_src_gen.pdbx_src_id                        1 
_entity_src_gen.pdbx_alt_source_flag               sample 
_entity_src_gen.pdbx_seq_type                      'Biological sequence' 
_entity_src_gen.pdbx_beg_seq_num                   1 
_entity_src_gen.pdbx_end_seq_num                   477 
_entity_src_gen.gene_src_common_name               Human 
_entity_src_gen.gene_src_genus                     ? 
_entity_src_gen.pdbx_gene_src_gene                 'NSUN6, NOPD1' 
_entity_src_gen.gene_src_species                   ? 
_entity_src_gen.gene_src_strain                    ? 
_entity_src_gen.gene_src_tissue                    ? 
_entity_src_gen.gene_src_tissue_fraction           ? 
_entity_src_gen.gene_src_details                   ? 
_entity_src_gen.pdbx_gene_src_fragment             ? 
_entity_src_gen.pdbx_gene_src_scientific_name      'Homo sapiens' 
_entity_src_gen.pdbx_gene_src_ncbi_taxonomy_id     9606 
_entity_src_gen.pdbx_gene_src_variant              ? 
_entity_src_gen.pdbx_gene_src_cell_line            ? 
_entity_src_gen.pdbx_gene_src_atcc                 ? 
_entity_src_gen.pdbx_gene_src_organ                ? 
_entity_src_gen.pdbx_gene_src_organelle            ? 
_entity_src_gen.pdbx_gene_src_cell                 ? 
_entity_src_gen.pdbx_gene_src_cellular_location    ? 
_entity_src_gen.host_org_common_name               ? 
_entity_src_gen.pdbx_host_org_scientific_name      'Escherichia coli-Pichia pastoris shuttle vector pPpARG4' 
_entity_src_gen.pdbx_host_org_ncbi_taxonomy_id     1182032 
_entity_src_gen.host_org_genus                     ? 
_entity_src_gen.pdbx_host_org_gene                 ? 
_entity_src_gen.pdbx_host_org_organ                ? 
_entity_src_gen.host_org_species                   ? 
_entity_src_gen.pdbx_host_org_tissue               ? 
_entity_src_gen.pdbx_host_org_tissue_fraction      ? 
_entity_src_gen.pdbx_host_org_strain               ? 
_entity_src_gen.pdbx_host_org_variant              ? 
_entity_src_gen.pdbx_host_org_cell_line            ? 
_entity_src_gen.pdbx_host_org_atcc                 ? 
_entity_src_gen.pdbx_host_org_culture_collection   ? 
_entity_src_gen.pdbx_host_org_cell                 ? 
_entity_src_gen.pdbx_host_org_organelle            ? 
_entity_src_gen.pdbx_host_org_cellular_location    ? 
_entity_src_gen.pdbx_host_org_vector_type          ? 
_entity_src_gen.pdbx_host_org_vector               ? 
_entity_src_gen.host_org_details                   ? 
_entity_src_gen.expression_system_id               ? 
_entity_src_gen.plasmid_name                       ? 
_entity_src_gen.plasmid_details                    ? 
_entity_src_gen.pdbx_description                   ? 
# 
_pdbx_entity_src_syn.entity_id              2 
_pdbx_entity_src_syn.pdbx_src_id            1 
_pdbx_entity_src_syn.pdbx_alt_source_flag   sample 
_pdbx_entity_src_syn.pdbx_beg_seq_num       1 
_pdbx_entity_src_syn.pdbx_end_seq_num       75 
_pdbx_entity_src_syn.organism_scientific    'Homo sapiens' 
_pdbx_entity_src_syn.organism_common_name   Human 
_pdbx_entity_src_syn.ncbi_taxonomy_id       9606 
_pdbx_entity_src_syn.details                ? 
# 
loop_
_struct_ref.id 
_struct_ref.db_name 
_struct_ref.db_code 
_struct_ref.pdbx_db_accession 
_struct_ref.pdbx_db_isoform 
_struct_ref.entity_id 
_struct_ref.pdbx_seq_one_letter_code 
_struct_ref.pdbx_align_begin 
1 UNP NSUN6_HUMAN Q8TEA1 ? 1 
;MSIFPKISLRPEVENYLKEGFMNKEIVTALGKQEAERKFETLLKHLSHPPSFTTVRVNTHLASVQHVKNLLLDELQKQFN
GLSVPILQHPDLQDVLLIPVIGPRKNIKKQQCEAIVGAQCGNAVLRGAHVYAPGIVSASQFMKAGDVISVYSDIKGKCKK
GAKEFDGTKVFLGNGISELSRKEIFSGLPELKGMGIRMTEPVYLSPSFDSVLPRYLFLQNLPSALVSHVLNPQPGEKILD
LCAAPGGKTTHIAALMHDQGEVIALDKIFNKVEKIKQNALLLGLNSIRAFCFDGTKAVKLDMVEDTEGEPPFLPESFDRI
LLDAPCSGMGQRPNMACTWSVKEVASYQPLQRKLFTAAVQLLKPEGVLVYSTCTITLAENEEQVAWALTKFPCLQLQPQE
PQIGGEGMRGAGLSCEQLKQLQRFDPSAVPLPDTDMDSLREARREDMLRLANKDSIGFFIAKFVKCKST
;
1 
2 PDB 5WWR        5WWR   ? 2 ? 1 
# 
loop_
_struct_ref_seq.align_id 
_struct_ref_seq.ref_id 
_struct_ref_seq.pdbx_PDB_id_code 
_struct_ref_seq.pdbx_strand_id 
_struct_ref_seq.seq_align_beg 
_struct_ref_seq.pdbx_seq_align_beg_ins_code 
_struct_ref_seq.seq_align_end 
_struct_ref_seq.pdbx_seq_align_end_ins_code 
_struct_ref_seq.pdbx_db_accession 
_struct_ref_seq.db_align_beg 
_struct_ref_seq.pdbx_db_align_beg_ins_code 
_struct_ref_seq.db_align_end 
_struct_ref_seq.pdbx_db_align_end_ins_code 
_struct_ref_seq.pdbx_auth_seq_align_beg 
_struct_ref_seq.pdbx_auth_seq_align_end 
1 1 5WWR A 1 ? 469 ? Q8TEA1 1 ? 469 ? 1 469 
2 1 5WWR B 1 ? 469 ? Q8TEA1 1 ? 469 ? 1 469 
3 2 5WWR C 1 ? 75  ? 5WWR   1 ? 76  ? 1 76  
4 2 5WWR D 1 ? 75  ? 5WWR   1 ? 76  ? 1 76  
# 
loop_
_struct_ref_seq_dif.align_id 
_struct_ref_seq_dif.pdbx_pdb_id_code 
_struct_ref_seq_dif.mon_id 
_struct_ref_seq_dif.pdbx_pdb_strand_id 
_struct_ref_seq_dif.seq_num 
_struct_ref_seq_dif.pdbx_pdb_ins_code 
_struct_ref_seq_dif.pdbx_seq_db_name 
_struct_ref_seq_dif.pdbx_seq_db_accession_code 
_struct_ref_seq_dif.db_mon_id 
_struct_ref_seq_dif.pdbx_seq_db_seq_num 
_struct_ref_seq_dif.details 
_struct_ref_seq_dif.pdbx_auth_seq_num 
_struct_ref_seq_dif.pdbx_ordinal 
1 5WWR LEU A 470 ? UNP Q8TEA1 ? ? 'expression tag' 470 1  
1 5WWR GLU A 471 ? UNP Q8TEA1 ? ? 'expression tag' 471 2  
1 5WWR HIS A 472 ? UNP Q8TEA1 ? ? 'expression tag' 472 3  
1 5WWR HIS A 473 ? UNP Q8TEA1 ? ? 'expression tag' 473 4  
1 5WWR HIS A 474 ? UNP Q8TEA1 ? ? 'expression tag' 474 5  
1 5WWR HIS A 475 ? UNP Q8TEA1 ? ? 'expression tag' 475 6  
1 5WWR HIS A 476 ? UNP Q8TEA1 ? ? 'expression tag' 476 7  
1 5WWR HIS A 477 ? UNP Q8TEA1 ? ? 'expression tag' 477 8  
2 5WWR LEU B 470 ? UNP Q8TEA1 ? ? 'expression tag' 470 9  
2 5WWR GLU B 471 ? UNP Q8TEA1 ? ? 'expression tag' 471 10 
2 5WWR HIS B 472 ? UNP Q8TEA1 ? ? 'expression tag' 472 11 
2 5WWR HIS B 473 ? UNP Q8TEA1 ? ? 'expression tag' 473 12 
2 5WWR HIS B 474 ? UNP Q8TEA1 ? ? 'expression tag' 474 13 
2 5WWR HIS B 475 ? UNP Q8TEA1 ? ? 'expression tag' 475 14 
2 5WWR HIS B 476 ? UNP Q8TEA1 ? ? 'expression tag' 476 15 
2 5WWR HIS B 477 ? UNP Q8TEA1 ? ? 'expression tag' 477 16 
# 
loop_
_chem_comp.id 
_chem_comp.type 
_chem_comp.mon_nstd_flag 
_chem_comp.name 
_chem_comp.pdbx_synonyms 
_chem_comp.formula 
_chem_comp.formula_weight 
A   'RNA linking'       y "ADENOSINE-5'-MONOPHOSPHATE" ?                  'C10 H14 N5 O7 P' 347.221 
ALA 'L-peptide linking' y ALANINE                      ?                  'C3 H7 N O2'      89.093  
ARG 'L-peptide linking' y ARGININE                     ?                  'C6 H15 N4 O2 1'  175.209 
ASN 'L-peptide linking' y ASPARAGINE                   ?                  'C4 H8 N2 O3'     132.118 
ASP 'L-peptide linking' y 'ASPARTIC ACID'              ?                  'C4 H7 N O4'      133.103 
C   'RNA linking'       y "CYTIDINE-5'-MONOPHOSPHATE"  ?                  'C9 H14 N3 O8 P'  323.197 
CYS 'L-peptide linking' y CYSTEINE                     ?                  'C3 H7 N O2 S'    121.158 
G   'RNA linking'       y "GUANOSINE-5'-MONOPHOSPHATE" ?                  'C10 H14 N5 O8 P' 363.221 
GLN 'L-peptide linking' y GLUTAMINE                    ?                  'C5 H10 N2 O3'    146.144 
GLU 'L-peptide linking' y 'GLUTAMIC ACID'              ?                  'C5 H9 N O4'      147.129 
GLY 'peptide linking'   y GLYCINE                      ?                  'C2 H5 N O2'      75.067  
HIS 'L-peptide linking' y HISTIDINE                    ?                  'C6 H10 N3 O2 1'  156.162 
ILE 'L-peptide linking' y ISOLEUCINE                   ?                  'C6 H13 N O2'     131.173 
LEU 'L-peptide linking' y LEUCINE                      ?                  'C6 H13 N O2'     131.173 
LYS 'L-peptide linking' y LYSINE                       ?                  'C6 H15 N2 O2 1'  147.195 
MET 'L-peptide linking' y METHIONINE                   ?                  'C5 H11 N O2 S'   149.211 
PHE 'L-peptide linking' y PHENYLALANINE                ?                  'C9 H11 N O2'     165.189 
PRO 'L-peptide linking' y PROLINE                      ?                  'C5 H9 N O2'      115.130 
SER 'L-peptide linking' y SERINE                       ?                  'C3 H7 N O3'      105.093 
SFG non-polymer         . SINEFUNGIN                   ADENOSYL-ORNITHINE 'C15 H23 N7 O5'   381.387 
THR 'L-peptide linking' y THREONINE                    ?                  'C4 H9 N O3'      119.119 
TRP 'L-peptide linking' y TRYPTOPHAN                   ?                  'C11 H12 N2 O2'   204.225 
TYR 'L-peptide linking' y TYROSINE                     ?                  'C9 H11 N O3'     181.189 
U   'RNA linking'       y "URIDINE-5'-MONOPHOSPHATE"   ?                  'C9 H13 N2 O9 P'  324.181 
VAL 'L-peptide linking' y VALINE                       ?                  'C5 H11 N O2'     117.146 
# 
_exptl.absorpt_coefficient_mu     ? 
_exptl.absorpt_correction_T_max   ? 
_exptl.absorpt_correction_T_min   ? 
_exptl.absorpt_correction_type    ? 
_exptl.absorpt_process_details    ? 
_exptl.entry_id                   5WWR 
_exptl.crystals_number            1 
_exptl.details                    ? 
_exptl.method                     'X-RAY DIFFRACTION' 
_exptl.method_details             ? 
# 
_exptl_crystal.colour                      ? 
_exptl_crystal.density_diffrn              ? 
_exptl_crystal.density_Matthews            4.18 
_exptl_crystal.density_method              ? 
_exptl_crystal.density_percent_sol         70.56 
_exptl_crystal.description                 ? 
_exptl_crystal.F_000                       ? 
_exptl_crystal.id                          1 
_exptl_crystal.preparation                 ? 
_exptl_crystal.size_max                    ? 
_exptl_crystal.size_mid                    ? 
_exptl_crystal.size_min                    ? 
_exptl_crystal.size_rad                    ? 
_exptl_crystal.colour_lustre               ? 
_exptl_crystal.colour_modifier             ? 
_exptl_crystal.colour_primary              ? 
_exptl_crystal.density_meas                ? 
_exptl_crystal.density_meas_esd            ? 
_exptl_crystal.density_meas_gt             ? 
_exptl_crystal.density_meas_lt             ? 
_exptl_crystal.density_meas_temp           ? 
_exptl_crystal.density_meas_temp_esd       ? 
_exptl_crystal.density_meas_temp_gt        ? 
_exptl_crystal.density_meas_temp_lt        ? 
_exptl_crystal.pdbx_crystal_image_url      ? 
_exptl_crystal.pdbx_crystal_image_format   ? 
_exptl_crystal.pdbx_mosaicity              ? 
_exptl_crystal.pdbx_mosaicity_esd          ? 
# 
_exptl_crystal_grow.apparatus       ? 
_exptl_crystal_grow.atmosphere      ? 
_exptl_crystal_grow.crystal_id      1 
_exptl_crystal_grow.details         ? 
_exptl_crystal_grow.method          'VAPOR DIFFUSION' 
_exptl_crystal_grow.method_ref      ? 
_exptl_crystal_grow.pH              8.5 
_exptl_crystal_grow.pressure        ? 
_exptl_crystal_grow.pressure_esd    ? 
_exptl_crystal_grow.seeding         ? 
_exptl_crystal_grow.seeding_ref     ? 
_exptl_crystal_grow.temp            289 
_exptl_crystal_grow.temp_details    ? 
_exptl_crystal_grow.temp_esd        ? 
_exptl_crystal_grow.time            ? 
_exptl_crystal_grow.pdbx_details    '0.1 M SPG, 25% (w/v) PEG 1500, 50 mM NaF' 
_exptl_crystal_grow.pdbx_pH_range   ? 
# 
_diffrn.ambient_environment    ? 
_diffrn.ambient_temp           100 
_diffrn.ambient_temp_details   ? 
_diffrn.ambient_temp_esd       ? 
_diffrn.crystal_id             1 
_diffrn.crystal_support        ? 
_diffrn.crystal_treatment      ? 
_diffrn.details                ? 
_diffrn.id                     1 
_diffrn.ambient_pressure       ? 
_diffrn.ambient_pressure_esd   ? 
_diffrn.ambient_pressure_gt    ? 
_diffrn.ambient_pressure_lt    ? 
_diffrn.ambient_temp_gt        ? 
_diffrn.ambient_temp_lt        ? 
# 
_diffrn_detector.details                      ? 
_diffrn_detector.detector                     PIXEL 
_diffrn_detector.diffrn_id                    1 
_diffrn_detector.type                         'DECTRIS PILATUS3 S 6M' 
_diffrn_detector.area_resol_mean              ? 
_diffrn_detector.dtime                        ? 
_diffrn_detector.pdbx_frames_total            ? 
_diffrn_detector.pdbx_collection_time_total   ? 
_diffrn_detector.pdbx_collection_date         2016-07-14 
# 
_diffrn_radiation.collimation                      ? 
_diffrn_radiation.diffrn_id                        1 
_diffrn_radiation.filter_edge                      ? 
_diffrn_radiation.inhomogeneity                    ? 
_diffrn_radiation.monochromator                    ? 
_diffrn_radiation.polarisn_norm                    ? 
_diffrn_radiation.polarisn_ratio                   ? 
_diffrn_radiation.probe                            ? 
_diffrn_radiation.type                             ? 
_diffrn_radiation.xray_symbol                      ? 
_diffrn_radiation.wavelength_id                    1 
_diffrn_radiation.pdbx_monochromatic_or_laue_m_l   M 
_diffrn_radiation.pdbx_wavelength_list             ? 
_diffrn_radiation.pdbx_wavelength                  ? 
_diffrn_radiation.pdbx_diffrn_protocol             'SINGLE WAVELENGTH' 
_diffrn_radiation.pdbx_analyzer                    ? 
_diffrn_radiation.pdbx_scattering_type             x-ray 
# 
_diffrn_radiation_wavelength.id           1 
_diffrn_radiation_wavelength.wavelength   0.97776 
_diffrn_radiation_wavelength.wt           1.0 
# 
_diffrn_source.current                     ? 
_diffrn_source.details                     ? 
_diffrn_source.diffrn_id                   1 
_diffrn_source.power                       ? 
_diffrn_source.size                        ? 
_diffrn_source.source                      SYNCHROTRON 
_diffrn_source.target                      ? 
_diffrn_source.type                        'SSRF BEAMLINE BL19U1' 
_diffrn_source.voltage                     ? 
_diffrn_source.take-off_angle              ? 
_diffrn_source.pdbx_wavelength_list        0.97776 
_diffrn_source.pdbx_wavelength             ? 
_diffrn_source.pdbx_synchrotron_beamline   BL19U1 
_diffrn_source.pdbx_synchrotron_site       SSRF 
# 
_reflns.B_iso_Wilson_estimate            61.730 
_reflns.entry_id                         5WWR 
_reflns.data_reduction_details           ? 
_reflns.data_reduction_method            ? 
_reflns.d_resolution_high                3.096 
_reflns.d_resolution_low                 50 
_reflns.details                          ? 
_reflns.limit_h_max                      ? 
_reflns.limit_h_min                      ? 
_reflns.limit_k_max                      ? 
_reflns.limit_k_min                      ? 
_reflns.limit_l_max                      ? 
_reflns.limit_l_min                      ? 
_reflns.number_all                       ? 
_reflns.number_obs                       45890 
_reflns.observed_criterion               ? 
_reflns.observed_criterion_F_max         ? 
_reflns.observed_criterion_F_min         ? 
_reflns.observed_criterion_I_max         ? 
_reflns.observed_criterion_I_min         ? 
_reflns.observed_criterion_sigma_F       ? 
_reflns.observed_criterion_sigma_I       ? 
_reflns.percent_possible_obs             98.2 
_reflns.R_free_details                   ? 
_reflns.Rmerge_F_all                     ? 
_reflns.Rmerge_F_obs                     ? 
_reflns.Friedel_coverage                 ? 
_reflns.number_gt                        ? 
_reflns.threshold_expression             ? 
_reflns.pdbx_redundancy                  6.7 
_reflns.pdbx_Rmerge_I_obs                ? 
_reflns.pdbx_Rmerge_I_all                ? 
_reflns.pdbx_Rsym_value                  ? 
_reflns.pdbx_netI_over_av_sigmaI         ? 
_reflns.pdbx_netI_over_sigmaI            19.7 
_reflns.pdbx_res_netI_over_av_sigmaI_2   ? 
_reflns.pdbx_res_netI_over_sigmaI_2      ? 
_reflns.pdbx_chi_squared                 ? 
_reflns.pdbx_scaling_rejects             ? 
_reflns.pdbx_d_res_high_opt              ? 
_reflns.pdbx_d_res_low_opt               ? 
_reflns.pdbx_d_res_opt_method            ? 
_reflns.phase_calculation_details        ? 
_reflns.pdbx_Rrim_I_all                  ? 
_reflns.pdbx_Rpim_I_all                  ? 
_reflns.pdbx_d_opt                       ? 
_reflns.pdbx_number_measured_all         ? 
_reflns.pdbx_diffrn_id                   1 
_reflns.pdbx_ordinal                     1 
_reflns.pdbx_CC_half                     ? 
_reflns.pdbx_R_split                     ? 
# 
_reflns_shell.d_res_high                  . 
_reflns_shell.d_res_low                   ? 
_reflns_shell.meanI_over_sigI_all         ? 
_reflns_shell.meanI_over_sigI_obs         ? 
_reflns_shell.number_measured_all         ? 
_reflns_shell.number_measured_obs         ? 
_reflns_shell.number_possible             ? 
_reflns_shell.number_unique_all           ? 
_reflns_shell.number_unique_obs           ? 
_reflns_shell.percent_possible_all        ? 
_reflns_shell.percent_possible_obs        ? 
_reflns_shell.Rmerge_F_all                ? 
_reflns_shell.Rmerge_F_obs                ? 
_reflns_shell.Rmerge_I_all                ? 
_reflns_shell.Rmerge_I_obs                ? 
_reflns_shell.meanI_over_sigI_gt          ? 
_reflns_shell.meanI_over_uI_all           ? 
_reflns_shell.meanI_over_uI_gt            ? 
_reflns_shell.number_measured_gt          ? 
_reflns_shell.number_unique_gt            ? 
_reflns_shell.percent_possible_gt         ? 
_reflns_shell.Rmerge_F_gt                 ? 
_reflns_shell.Rmerge_I_gt                 ? 
_reflns_shell.pdbx_redundancy             ? 
_reflns_shell.pdbx_Rsym_value             ? 
_reflns_shell.pdbx_chi_squared            ? 
_reflns_shell.pdbx_netI_over_sigmaI_all   ? 
_reflns_shell.pdbx_netI_over_sigmaI_obs   ? 
_reflns_shell.pdbx_Rrim_I_all             ? 
_reflns_shell.pdbx_Rpim_I_all             ? 
_reflns_shell.pdbx_rejects                ? 
_reflns_shell.pdbx_ordinal                1 
_reflns_shell.pdbx_diffrn_id              1 
_reflns_shell.pdbx_CC_half                ? 
_reflns_shell.pdbx_R_split                ? 
# 
_refine.aniso_B[1][1]                            ? 
_refine.aniso_B[1][2]                            ? 
_refine.aniso_B[1][3]                            ? 
_refine.aniso_B[2][2]                            ? 
_refine.aniso_B[2][3]                            ? 
_refine.aniso_B[3][3]                            ? 
_refine.B_iso_max                                179.410 
_refine.B_iso_mean                               55.2541 
_refine.B_iso_min                                8.940 
_refine.correlation_coeff_Fo_to_Fc               ? 
_refine.correlation_coeff_Fo_to_Fc_free          ? 
_refine.details                                  ? 
_refine.diff_density_max                         ? 
_refine.diff_density_max_esd                     ? 
_refine.diff_density_min                         ? 
_refine.diff_density_min_esd                     ? 
_refine.diff_density_rms                         ? 
_refine.diff_density_rms_esd                     ? 
_refine.entry_id                                 5WWR 
_refine.pdbx_refine_id                           'X-RAY DIFFRACTION' 
_refine.ls_abs_structure_details                 ? 
_refine.ls_abs_structure_Flack                   ? 
_refine.ls_abs_structure_Flack_esd               ? 
_refine.ls_abs_structure_Rogers                  ? 
_refine.ls_abs_structure_Rogers_esd              ? 
_refine.ls_d_res_high                            3.0960 
_refine.ls_d_res_low                             42.8920 
_refine.ls_extinction_coef                       ? 
_refine.ls_extinction_coef_esd                   ? 
_refine.ls_extinction_expression                 ? 
_refine.ls_extinction_method                     ? 
_refine.ls_goodness_of_fit_all                   ? 
_refine.ls_goodness_of_fit_all_esd               ? 
_refine.ls_goodness_of_fit_obs                   ? 
_refine.ls_goodness_of_fit_obs_esd               ? 
_refine.ls_hydrogen_treatment                    ? 
_refine.ls_matrix_type                           ? 
_refine.ls_number_constraints                    ? 
_refine.ls_number_parameters                     ? 
_refine.ls_number_reflns_all                     ? 
_refine.ls_number_reflns_obs                     36230 
_refine.ls_number_reflns_R_free                  1793 
_refine.ls_number_reflns_R_work                  ? 
_refine.ls_number_restraints                     ? 
_refine.ls_percent_reflns_obs                    78.6900 
_refine.ls_percent_reflns_R_free                 4.9500 
_refine.ls_R_factor_all                          ? 
_refine.ls_R_factor_obs                          0.1973 
_refine.ls_R_factor_R_free                       0.2352 
_refine.ls_R_factor_R_free_error                 ? 
_refine.ls_R_factor_R_free_error_details         ? 
_refine.ls_R_factor_R_work                       0.1953 
_refine.ls_R_Fsqd_factor_obs                     ? 
_refine.ls_R_I_factor_obs                        ? 
_refine.ls_redundancy_reflns_all                 ? 
_refine.ls_redundancy_reflns_obs                 ? 
_refine.ls_restrained_S_all                      ? 
_refine.ls_restrained_S_obs                      ? 
_refine.ls_shift_over_esd_max                    ? 
_refine.ls_shift_over_esd_mean                   ? 
_refine.ls_structure_factor_coef                 ? 
_refine.ls_weighting_details                     ? 
_refine.ls_weighting_scheme                      ? 
_refine.ls_wR_factor_all                         ? 
_refine.ls_wR_factor_obs                         ? 
_refine.ls_wR_factor_R_free                      ? 
_refine.ls_wR_factor_R_work                      ? 
_refine.occupancy_max                            ? 
_refine.occupancy_min                            ? 
_refine.solvent_model_details                    ? 
_refine.solvent_model_param_bsol                 ? 
_refine.solvent_model_param_ksol                 ? 
_refine.ls_R_factor_gt                           ? 
_refine.ls_goodness_of_fit_gt                    ? 
_refine.ls_goodness_of_fit_ref                   ? 
_refine.ls_shift_over_su_max                     ? 
_refine.ls_shift_over_su_max_lt                  ? 
_refine.ls_shift_over_su_mean                    ? 
_refine.ls_shift_over_su_mean_lt                 ? 
_refine.pdbx_ls_sigma_I                          ? 
_refine.pdbx_ls_sigma_F                          1.350 
_refine.pdbx_ls_sigma_Fsqd                       ? 
_refine.pdbx_data_cutoff_high_absF               ? 
_refine.pdbx_data_cutoff_high_rms_absF           ? 
_refine.pdbx_data_cutoff_low_absF                ? 
_refine.pdbx_isotropic_thermal_model             ? 
_refine.pdbx_ls_cross_valid_method               'FREE R-VALUE' 
_refine.pdbx_method_to_determine_struct          'MOLECULAR REPLACEMENT' 
_refine.pdbx_starting_model                      '5WWQ, 2DU3' 
_refine.pdbx_stereochemistry_target_values       ? 
_refine.pdbx_R_Free_selection_details            ? 
_refine.pdbx_stereochem_target_val_spec_case     ? 
_refine.pdbx_overall_ESU_R                       ? 
_refine.pdbx_overall_ESU_R_Free                  ? 
_refine.pdbx_solvent_vdw_probe_radii             1.1100 
_refine.pdbx_solvent_ion_probe_radii             ? 
_refine.pdbx_solvent_shrinkage_radii             0.9000 
_refine.pdbx_real_space_R                        ? 
_refine.pdbx_density_correlation                 ? 
_refine.pdbx_pd_number_of_powder_patterns        ? 
_refine.pdbx_pd_number_of_points                 ? 
_refine.pdbx_pd_meas_number_of_points            ? 
_refine.pdbx_pd_proc_ls_prof_R_factor            ? 
_refine.pdbx_pd_proc_ls_prof_wR_factor           ? 
_refine.pdbx_pd_Marquardt_correlation_coeff      ? 
_refine.pdbx_pd_Fsqrd_R_factor                   ? 
_refine.pdbx_pd_ls_matrix_band_width             ? 
_refine.pdbx_overall_phase_error                 25.8100 
_refine.pdbx_overall_SU_R_free_Cruickshank_DPI   ? 
_refine.pdbx_overall_SU_R_free_Blow_DPI          ? 
_refine.pdbx_overall_SU_R_Blow_DPI               ? 
_refine.pdbx_TLS_residual_ADP_flag               ? 
_refine.pdbx_diffrn_id                           1 
_refine.overall_SU_B                             ? 
_refine.overall_SU_ML                            0.3400 
_refine.overall_SU_R_Cruickshank_DPI             ? 
_refine.overall_SU_R_free                        ? 
_refine.overall_FOM_free_R_set                   ? 
_refine.overall_FOM_work_R_set                   ? 
_refine.pdbx_average_fsc_overall                 ? 
_refine.pdbx_average_fsc_work                    ? 
_refine.pdbx_average_fsc_free                    ? 
# 
_refine_hist.cycle_id                         final 
_refine_hist.pdbx_refine_id                   'X-RAY DIFFRACTION' 
_refine_hist.d_res_high                       3.0960 
_refine_hist.d_res_low                        42.8920 
_refine_hist.pdbx_number_atoms_ligand         54 
_refine_hist.number_atoms_solvent             0 
_refine_hist.number_atoms_total               10217 
_refine_hist.pdbx_number_residues_total       1062 
_refine_hist.pdbx_B_iso_mean_ligand           41.06 
_refine_hist.pdbx_number_atoms_protein        7091 
_refine_hist.pdbx_number_atoms_nucleic_acid   3072 
# 
loop_
_refine_ls_restr.pdbx_refine_id 
_refine_ls_restr.criterion 
_refine_ls_restr.dev_ideal 
_refine_ls_restr.dev_ideal_target 
_refine_ls_restr.number 
_refine_ls_restr.rejects 
_refine_ls_restr.type 
_refine_ls_restr.weight 
_refine_ls_restr.pdbx_restraint_function 
'X-RAY DIFFRACTION' ? 0.003  ? 10721 ? f_bond_d           ? ? 
'X-RAY DIFFRACTION' ? 0.593  ? 15196 ? f_angle_d          ? ? 
'X-RAY DIFFRACTION' ? 0.024  ? 1844  ? f_chiral_restr     ? ? 
'X-RAY DIFFRACTION' ? 0.003  ? 1415  ? f_plane_restr      ? ? 
'X-RAY DIFFRACTION' ? 13.230 ? 4472  ? f_dihedral_angle_d ? ? 
# 
loop_
_refine_ls_restr_ncs.pdbx_ordinal 
_refine_ls_restr_ncs.pdbx_refine_id 
_refine_ls_restr_ncs.pdbx_ens_id 
_refine_ls_restr_ncs.dom_id 
_refine_ls_restr_ncs.pdbx_type 
_refine_ls_restr_ncs.pdbx_auth_asym_id 
_refine_ls_restr_ncs.pdbx_number 
_refine_ls_restr_ncs.pdbx_rms 
_refine_ls_restr_ncs.weight_position 
_refine_ls_restr_ncs.ncs_model_details 
_refine_ls_restr_ncs.rms_dev_position 
_refine_ls_restr_ncs.rms_dev_B_iso 
_refine_ls_restr_ncs.weight_B_iso 
1 'X-RAY DIFFRACTION' 1 1 TORSIONAL A 4407 6.049 ? ? ? ? ? 
2 'X-RAY DIFFRACTION' 1 2 TORSIONAL B 4407 6.049 ? ? ? ? ? 
3 'X-RAY DIFFRACTION' 2 1 TORSIONAL C 1716 6.049 ? ? ? ? ? 
4 'X-RAY DIFFRACTION' 2 2 TORSIONAL D 1716 6.049 ? ? ? ? ? 
# 
loop_
_refine_ls_shell.pdbx_refine_id 
_refine_ls_shell.d_res_high 
_refine_ls_shell.d_res_low 
_refine_ls_shell.number_reflns_all 
_refine_ls_shell.number_reflns_obs 
_refine_ls_shell.number_reflns_R_free 
_refine_ls_shell.number_reflns_R_work 
_refine_ls_shell.percent_reflns_obs 
_refine_ls_shell.percent_reflns_R_free 
_refine_ls_shell.R_factor_all 
_refine_ls_shell.R_factor_obs 
_refine_ls_shell.R_factor_R_free 
_refine_ls_shell.R_factor_R_free_error 
_refine_ls_shell.R_factor_R_work 
_refine_ls_shell.redundancy_reflns_all 
_refine_ls_shell.redundancy_reflns_obs 
_refine_ls_shell.wR_factor_all 
_refine_ls_shell.wR_factor_obs 
_refine_ls_shell.wR_factor_R_free 
_refine_ls_shell.wR_factor_R_work 
_refine_ls_shell.pdbx_total_number_of_bins_used 
_refine_ls_shell.pdbx_phase_error 
_refine_ls_shell.pdbx_fsc_work 
_refine_ls_shell.pdbx_fsc_free 
'X-RAY DIFFRACTION' 3.0959 3.1795  1017 . 36  981  29.0000  . . . 0.4637 0.0000 0.3154 . . . . . . 13 . . . 
'X-RAY DIFFRACTION' 3.1795 3.2731  1344 . 50  1294 38.0000  . . . 0.4471 0.0000 0.2992 . . . . . . 13 . . . 
'X-RAY DIFFRACTION' 3.2731 3.3787  1773 . 91  1682 50.0000  . . . 0.3781 0.0000 0.2662 . . . . . . 13 . . . 
'X-RAY DIFFRACTION' 3.3787 3.4994  2144 . 105 2039 61.0000  . . . 0.3057 0.0000 0.2656 . . . . . . 13 . . . 
'X-RAY DIFFRACTION' 3.4994 3.6394  2465 . 137 2328 70.0000  . . . 0.3031 0.0000 0.2403 . . . . . . 13 . . . 
'X-RAY DIFFRACTION' 3.6394 3.8050  2856 . 133 2723 81.0000  . . . 0.2728 0.0000 0.2268 . . . . . . 13 . . . 
'X-RAY DIFFRACTION' 3.8050 4.0054  3326 . 170 3156 94.0000  . . . 0.2472 0.0000 0.2171 . . . . . . 13 . . . 
'X-RAY DIFFRACTION' 4.0054 4.2562  3547 . 181 3366 100.0000 . . . 0.2268 0.0000 0.1912 . . . . . . 13 . . . 
'X-RAY DIFFRACTION' 4.2562 4.5845  3550 . 184 3366 100.0000 . . . 0.2073 0.0000 0.1683 . . . . . . 13 . . . 
'X-RAY DIFFRACTION' 4.5845 5.0452  3532 . 162 3370 100.0000 . . . 0.2050 0.0000 0.1661 . . . . . . 13 . . . 
'X-RAY DIFFRACTION' 5.0452 5.7737  3544 . 170 3374 100.0000 . . . 0.2334 0.0000 0.1744 . . . . . . 13 . . . 
'X-RAY DIFFRACTION' 5.7737 7.2685  3545 . 173 3372 100.0000 . . . 0.2182 0.0000 0.1887 . . . . . . 13 . . . 
'X-RAY DIFFRACTION' 7.2685 42.8958 3587 . 201 3386 99.0000  . . . 0.1908 0.0000 0.1695 . . . . . . 13 . . . 
# 
loop_
_struct_ncs_dom.pdbx_ens_id 
_struct_ncs_dom.id 
_struct_ncs_dom.details 
1 1 'chain A and segid A' 
1 2 'chain B and segid B' 
2 1 'chain C and segid C' 
2 2 'chain D and segid D' 
# 
loop_
_struct_ncs_dom_lim.pdbx_ens_id 
_struct_ncs_dom_lim.dom_id 
_struct_ncs_dom_lim.pdbx_component_id 
_struct_ncs_dom_lim.pdbx_refine_code 
_struct_ncs_dom_lim.beg_auth_asym_id 
_struct_ncs_dom_lim.beg_auth_seq_id 
_struct_ncs_dom_lim.end_auth_asym_id 
_struct_ncs_dom_lim.end_auth_seq_id 
_struct_ncs_dom_lim.selection_details 
_struct_ncs_dom_lim.beg_label_asym_id 
_struct_ncs_dom_lim.beg_label_comp_id 
_struct_ncs_dom_lim.beg_label_seq_id 
_struct_ncs_dom_lim.beg_label_alt_id 
_struct_ncs_dom_lim.end_label_asym_id 
_struct_ncs_dom_lim.end_label_comp_id 
_struct_ncs_dom_lim.end_label_seq_id 
_struct_ncs_dom_lim.end_label_alt_id 
1 1 1 ? A 0 A 0 'chain A and segid A' ? ? ? ? ? ? ? ? 
1 2 1 ? B 0 B 0 'chain B and segid B' ? ? ? ? ? ? ? ? 
2 1 1 ? C 0 C 0 'chain C and segid C' ? ? ? ? ? ? ? ? 
2 2 1 ? D 0 D 0 'chain D and segid D' ? ? ? ? ? ? ? ? 
# 
loop_
_struct_ncs_ens.id 
_struct_ncs_ens.details 
1 ? 
2 ? 
# 
_struct.entry_id                     5WWR 
_struct.title                        'Crystal structure of human NSun6/tRNA/SFG' 
_struct.pdbx_descriptor              'Putative methyltransferase NSUN6/RNA Complex' 
_struct.pdbx_model_details           ? 
_struct.pdbx_formula_weight          ? 
_struct.pdbx_formula_weight_method   ? 
_struct.pdbx_model_type_details      ? 
_struct.pdbx_CASP_flag               N 
# 
_struct_keywords.entry_id        5WWR 
_struct_keywords.text            'RNA modification, m5C methyltransferase, NSun, TRANSFERASE-RNA complex' 
_struct_keywords.pdbx_keywords   TRANSFERASE/RNA 
# 
loop_
_struct_asym.id 
_struct_asym.pdbx_blank_PDB_chainid_flag 
_struct_asym.pdbx_modified 
_struct_asym.entity_id 
_struct_asym.details 
A N N 1 ? 
B N N 1 ? 
C N N 2 ? 
D N N 2 ? 
E N N 3 ? 
F N N 3 ? 
# 
loop_
_struct_conf.conf_type_id 
_struct_conf.id 
_struct_conf.pdbx_PDB_helix_id 
_struct_conf.beg_label_comp_id 
_struct_conf.beg_label_asym_id 
_struct_conf.beg_label_seq_id 
_struct_conf.pdbx_beg_PDB_ins_code 
_struct_conf.end_label_comp_id 
_struct_conf.end_label_asym_id 
_struct_conf.end_label_seq_id 
_struct_conf.pdbx_end_PDB_ins_code 
_struct_conf.beg_auth_comp_id 
_struct_conf.beg_auth_asym_id 
_struct_conf.beg_auth_seq_id 
_struct_conf.end_auth_comp_id 
_struct_conf.end_auth_asym_id 
_struct_conf.end_auth_seq_id 
_struct_conf.pdbx_PDB_helix_class 
_struct_conf.details 
_struct_conf.pdbx_PDB_helix_length 
HELX_P HELX_P1  AA1 ARG A 10  ? MET A 22  ? ARG A 10  MET A 22  1 ? 13 
HELX_P HELX_P2  AA2 ASN A 23  ? GLY A 31  ? ASN A 23  GLY A 31  1 ? 9  
HELX_P HELX_P3  AA3 GLY A 31  ? LEU A 46  ? GLY A 31  LEU A 46  1 ? 16 
HELX_P HELX_P4  AA4 SER A 63  ? PHE A 79  ? SER A 63  PHE A 79  1 ? 17 
HELX_P HELX_P5  AA5 ALA A 118 ? ARG A 126 ? ALA A 118 ARG A 126 1 ? 9  
HELX_P HELX_P6  AA6 SER A 180 ? SER A 186 ? SER A 180 SER A 186 1 ? 7  
HELX_P HELX_P7  AA7 ASN A 220 ? ASN A 231 ? ASN A 220 ASN A 231 1 ? 12 
HELX_P HELX_P8  AA8 GLY A 246 ? MET A 256 ? GLY A 246 MET A 256 1 ? 11 
HELX_P HELX_P9  AA9 ILE A 268 ? GLY A 283 ? ILE A 268 GLY A 283 1 ? 16 
HELX_P HELX_P10 AB1 ASP A 293 ? ALA A 297 ? ASP A 293 ALA A 297 5 ? 5  
HELX_P HELX_P11 AB2 SER A 340 ? ALA A 345 ? SER A 340 ALA A 345 1 ? 6  
HELX_P HELX_P12 AB3 TYR A 347 ? LEU A 361 ? TYR A 347 LEU A 361 1 ? 15 
HELX_P HELX_P13 AB4 ASN A 380 ? PHE A 391 ? ASN A 380 PHE A 391 1 ? 12 
HELX_P HELX_P14 AB5 SER A 414 ? LYS A 419 ? SER A 414 LYS A 419 1 ? 6  
HELX_P HELX_P15 AB6 ASP A 435 ? GLU A 441 ? ASP A 435 GLU A 441 1 ? 7  
HELX_P HELX_P16 AB7 ARG A 443 ? ASP A 454 ? ARG A 443 ASP A 454 1 ? 12 
HELX_P HELX_P17 AB8 ARG B 10  ? MET B 22  ? ARG B 10  MET B 22  1 ? 13 
HELX_P HELX_P18 AB9 ASN B 23  ? GLY B 31  ? ASN B 23  GLY B 31  1 ? 9  
HELX_P HELX_P19 AC1 GLY B 31  ? LEU B 46  ? GLY B 31  LEU B 46  1 ? 16 
HELX_P HELX_P20 AC2 SER B 63  ? PHE B 79  ? SER B 63  PHE B 79  1 ? 17 
HELX_P HELX_P21 AC3 GLY B 117 ? ARG B 126 ? GLY B 117 ARG B 126 1 ? 10 
HELX_P HELX_P22 AC4 SER B 180 ? SER B 186 ? SER B 180 SER B 186 1 ? 7  
HELX_P HELX_P23 AC5 ASN B 220 ? ASN B 231 ? ASN B 220 ASN B 231 1 ? 12 
HELX_P HELX_P24 AC6 GLY B 246 ? MET B 256 ? GLY B 246 MET B 256 1 ? 11 
HELX_P HELX_P25 AC7 ILE B 268 ? GLY B 283 ? ILE B 268 GLY B 283 1 ? 16 
HELX_P HELX_P26 AC8 ASP B 293 ? ALA B 297 ? ASP B 293 ALA B 297 5 ? 5  
HELX_P HELX_P27 AC9 SER B 340 ? ALA B 345 ? SER B 340 ALA B 345 1 ? 6  
HELX_P HELX_P28 AD1 TYR B 347 ? LEU B 361 ? TYR B 347 LEU B 361 1 ? 15 
HELX_P HELX_P29 AD2 ASN B 380 ? PHE B 391 ? ASN B 380 PHE B 391 1 ? 12 
HELX_P HELX_P30 AD3 SER B 414 ? GLN B 420 ? SER B 414 GLN B 420 1 ? 7  
HELX_P HELX_P31 AD4 ASP B 425 ? VAL B 429 ? ASP B 425 VAL B 429 5 ? 5  
HELX_P HELX_P32 AD5 ASP B 435 ? GLU B 441 ? ASP B 435 GLU B 441 1 ? 7  
HELX_P HELX_P33 AD6 ARG B 443 ? ASP B 454 ? ARG B 443 ASP B 454 1 ? 12 
# 
_struct_conf_type.id          HELX_P 
_struct_conf_type.criteria    ? 
_struct_conf_type.reference   ? 
# 
loop_
_struct_conn.id 
_struct_conn.conn_type_id 
_struct_conn.pdbx_leaving_atom_flag 
_struct_conn.pdbx_PDB_id 
_struct_conn.ptnr1_label_asym_id 
_struct_conn.ptnr1_label_comp_id 
_struct_conn.ptnr1_label_seq_id 
_struct_conn.ptnr1_label_atom_id 
_struct_conn.pdbx_ptnr1_label_alt_id 
_struct_conn.pdbx_ptnr1_PDB_ins_code 
_struct_conn.pdbx_ptnr1_standard_comp_id 
_struct_conn.ptnr1_symmetry 
_struct_conn.ptnr2_label_asym_id 
_struct_conn.ptnr2_label_comp_id 
_struct_conn.ptnr2_label_seq_id 
_struct_conn.ptnr2_label_atom_id 
_struct_conn.pdbx_ptnr2_label_alt_id 
_struct_conn.pdbx_ptnr2_PDB_ins_code 
_struct_conn.ptnr1_auth_asym_id 
_struct_conn.ptnr1_auth_comp_id 
_struct_conn.ptnr1_auth_seq_id 
_struct_conn.ptnr2_auth_asym_id 
_struct_conn.ptnr2_auth_comp_id 
_struct_conn.ptnr2_auth_seq_id 
_struct_conn.ptnr2_symmetry 
_struct_conn.pdbx_ptnr3_label_atom_id 
_struct_conn.pdbx_ptnr3_label_seq_id 
_struct_conn.pdbx_ptnr3_label_comp_id 
_struct_conn.pdbx_ptnr3_label_asym_id 
_struct_conn.pdbx_ptnr3_label_alt_id 
_struct_conn.pdbx_ptnr3_PDB_ins_code 
_struct_conn.details 
_struct_conn.pdbx_dist_value 
_struct_conn.pdbx_value_order 
hydrog1   hydrog ? ? C G 3  N1 ? ? ? 1_555 C C 69 N3 ? ? C G 3  C C 70 1_555 ? ? ? ? ? ? WATSON-CRICK            ? ? 
hydrog2   hydrog ? ? C G 3  N2 ? ? ? 1_555 C C 69 O2 ? ? C G 3  C C 70 1_555 ? ? ? ? ? ? WATSON-CRICK            ? ? 
hydrog3   hydrog ? ? C G 3  O6 ? ? ? 1_555 C C 69 N4 ? ? C G 3  C C 70 1_555 ? ? ? ? ? ? WATSON-CRICK            ? ? 
hydrog4   hydrog ? ? C G 4  N1 ? ? ? 1_555 C C 68 N3 ? ? C G 4  C C 69 1_555 ? ? ? ? ? ? WATSON-CRICK            ? ? 
hydrog5   hydrog ? ? C G 4  N2 ? ? ? 1_555 C C 68 O2 ? ? C G 4  C C 69 1_555 ? ? ? ? ? ? WATSON-CRICK            ? ? 
hydrog6   hydrog ? ? C G 4  O6 ? ? ? 1_555 C C 68 N4 ? ? C G 4  C C 69 1_555 ? ? ? ? ? ? WATSON-CRICK            ? ? 
hydrog7   hydrog ? ? C G 5  N1 ? ? ? 1_555 C C 67 N3 ? ? C G 5  C C 68 1_555 ? ? ? ? ? ? WATSON-CRICK            ? ? 
hydrog8   hydrog ? ? C G 5  N2 ? ? ? 1_555 C C 67 O2 ? ? C G 5  C C 68 1_555 ? ? ? ? ? ? WATSON-CRICK            ? ? 
hydrog9   hydrog ? ? C G 5  O6 ? ? ? 1_555 C C 67 N4 ? ? C G 5  C C 68 1_555 ? ? ? ? ? ? WATSON-CRICK            ? ? 
hydrog10  hydrog ? ? C U 6  N3 ? ? ? 1_555 C G 66 O6 ? ? C U 6  C G 67 1_555 ? ? ? ? ? ? TYPE_28_PAIR            ? ? 
hydrog11  hydrog ? ? C U 6  O2 ? ? ? 1_555 C G 66 N1 ? ? C U 6  C G 67 1_555 ? ? ? ? ? ? TYPE_28_PAIR            ? ? 
hydrog12  hydrog ? ? C A 7  N1 ? ? ? 1_555 C U 65 N3 ? ? C A 7  C U 66 1_555 ? ? ? ? ? ? WATSON-CRICK            ? ? 
hydrog13  hydrog ? ? C A 7  N6 ? ? ? 1_555 C U 65 O4 ? ? C A 7  C U 66 1_555 ? ? ? ? ? ? WATSON-CRICK            ? ? 
hydrog14  hydrog ? ? C U 8  N3 ? ? ? 1_555 C A 14 N7 ? ? C U 8  C A 14 1_555 ? ? ? ? ? ? 'REVERSED HOOGSTEEN'    ? ? 
hydrog15  hydrog ? ? C U 8  O2 ? ? ? 1_555 C A 14 N6 ? ? C U 8  C A 14 1_555 ? ? ? ? ? ? 'REVERSED HOOGSTEEN'    ? ? 
hydrog16  hydrog ? ? C A 9  N6 ? ? ? 1_555 C A 22 N7 ? ? C A 9  C A 23 1_555 ? ? ? ? ? ? TYPE_2_PAIR             ? ? 
hydrog17  hydrog ? ? C A 9  N7 ? ? ? 1_555 C A 22 N6 ? ? C A 9  C A 23 1_555 ? ? ? ? ? ? TYPE_2_PAIR             ? ? 
hydrog18  hydrog ? ? C G 10 N1 ? ? ? 1_555 C C 24 N3 ? ? C G 10 C C 25 1_555 ? ? ? ? ? ? WATSON-CRICK            ? ? 
hydrog19  hydrog ? ? C G 10 N2 ? ? ? 1_555 C C 24 O2 ? ? C G 10 C C 25 1_555 ? ? ? ? ? ? WATSON-CRICK            ? ? 
hydrog20  hydrog ? ? C G 10 O6 ? ? ? 1_555 C C 24 N4 ? ? C G 10 C C 25 1_555 ? ? ? ? ? ? WATSON-CRICK            ? ? 
hydrog21  hydrog ? ? C C 11 N3 ? ? ? 1_555 C G 23 N1 ? ? C C 11 C G 24 1_555 ? ? ? ? ? ? WATSON-CRICK            ? ? 
hydrog22  hydrog ? ? C C 11 N4 ? ? ? 1_555 C G 23 O6 ? ? C C 11 C G 24 1_555 ? ? ? ? ? ? WATSON-CRICK            ? ? 
hydrog23  hydrog ? ? C C 11 O2 ? ? ? 1_555 C G 23 N2 ? ? C C 11 C G 24 1_555 ? ? ? ? ? ? WATSON-CRICK            ? ? 
hydrog24  hydrog ? ? C U 12 N3 ? ? ? 1_555 C A 22 N1 ? ? C U 12 C A 23 1_555 ? ? ? ? ? ? WATSON-CRICK            ? ? 
hydrog25  hydrog ? ? C U 12 O4 ? ? ? 1_555 C A 22 N6 ? ? C U 12 C A 23 1_555 ? ? ? ? ? ? WATSON-CRICK            ? ? 
hydrog26  hydrog ? ? C C 13 N3 ? ? ? 1_555 C G 21 N1 ? ? C C 13 C G 22 1_555 ? ? ? ? ? ? WATSON-CRICK            ? ? 
hydrog27  hydrog ? ? C C 13 N4 ? ? ? 1_555 C G 21 O6 ? ? C C 13 C G 22 1_555 ? ? ? ? ? ? WATSON-CRICK            ? ? 
hydrog28  hydrog ? ? C C 13 O2 ? ? ? 1_555 C G 21 N2 ? ? C C 13 C G 22 1_555 ? ? ? ? ? ? WATSON-CRICK            ? ? 
hydrog29  hydrog ? ? C G 15 N1 ? ? ? 1_555 C C 47 O2 ? ? C G 15 C C 48 1_555 ? ? ? ? ? ? 'REVERSED WATSON-CRICK' ? ? 
hydrog30  hydrog ? ? C G 15 N2 ? ? ? 1_555 C C 47 N3 ? ? C G 15 C C 48 1_555 ? ? ? ? ? ? 'REVERSED WATSON-CRICK' ? ? 
hydrog31  hydrog ? ? C G 16 N2 ? ? ? 1_555 C A 58 N3 ? ? C G 16 C A 59 1_555 ? ? ? ? ? ? 'G-A MISPAIR'           ? ? 
hydrog32  hydrog ? ? C G 17 N2 ? ? ? 1_555 C U 54 O2 ? ? C G 18 C U 55 1_555 ? ? ? ? ? ? 'G-U MISPAIR'           ? ? 
hydrog33  hydrog ? ? C G 18 N1 ? ? ? 1_555 C C 55 N3 ? ? C G 19 C C 56 1_555 ? ? ? ? ? ? WATSON-CRICK            ? ? 
hydrog34  hydrog ? ? C G 18 N2 ? ? ? 1_555 C C 55 O2 ? ? C G 19 C C 56 1_555 ? ? ? ? ? ? WATSON-CRICK            ? ? 
hydrog35  hydrog ? ? C G 18 O6 ? ? ? 1_555 C C 55 N4 ? ? C G 19 C C 56 1_555 ? ? ? ? ? ? WATSON-CRICK            ? ? 
hydrog36  hydrog ? ? C G 21 N7 ? ? ? 1_555 C G 45 N1 ? ? C G 22 C G 46 1_555 ? ? ? ? ? ? TYPE_7_PAIR             ? ? 
hydrog37  hydrog ? ? C G 21 O6 ? ? ? 1_555 C G 45 N2 ? ? C G 22 C G 46 1_555 ? ? ? ? ? ? TYPE_7_PAIR             ? ? 
hydrog38  hydrog ? ? C U 26 N3 ? ? ? 1_555 C A 43 N1 ? ? C U 27 C A 44 1_555 ? ? ? ? ? ? 'U-A PAIR'              ? ? 
hydrog39  hydrog ? ? C U 27 N3 ? ? ? 1_555 C A 41 N1 ? ? C U 28 C A 42 1_555 ? ? ? ? ? ? WATSON-CRICK            ? ? 
hydrog40  hydrog ? ? C U 27 O4 ? ? ? 1_555 C A 41 N6 ? ? C U 28 C A 42 1_555 ? ? ? ? ? ? WATSON-CRICK            ? ? 
hydrog41  hydrog ? ? C U 28 N3 ? ? ? 1_555 C A 40 N1 ? ? C U 29 C A 41 1_555 ? ? ? ? ? ? WATSON-CRICK            ? ? 
hydrog42  hydrog ? ? C U 28 O4 ? ? ? 1_555 C A 40 N6 ? ? C U 29 C A 41 1_555 ? ? ? ? ? ? WATSON-CRICK            ? ? 
hydrog43  hydrog ? ? C G 29 N1 ? ? ? 1_555 C C 39 N3 ? ? C G 30 C C 40 1_555 ? ? ? ? ? ? WATSON-CRICK            ? ? 
hydrog44  hydrog ? ? C G 29 N2 ? ? ? 1_555 C C 39 O2 ? ? C G 30 C C 40 1_555 ? ? ? ? ? ? WATSON-CRICK            ? ? 
hydrog45  hydrog ? ? C G 29 O6 ? ? ? 1_555 C C 39 N4 ? ? C G 30 C C 40 1_555 ? ? ? ? ? ? WATSON-CRICK            ? ? 
hydrog46  hydrog ? ? C A 30 N1 ? ? ? 1_555 C U 38 N3 ? ? C A 31 C U 39 1_555 ? ? ? ? ? ? WATSON-CRICK            ? ? 
hydrog47  hydrog ? ? C A 30 N6 ? ? ? 1_555 C U 38 O4 ? ? C A 31 C U 39 1_555 ? ? ? ? ? ? WATSON-CRICK            ? ? 
hydrog48  hydrog ? ? C C 31 N3 ? ? ? 1_555 C G 36 N1 ? ? C C 32 C G 37 1_555 ? ? ? ? ? ? WATSON-CRICK            ? ? 
hydrog49  hydrog ? ? C C 31 N4 ? ? ? 1_555 C G 36 O6 ? ? C C 32 C G 37 1_555 ? ? ? ? ? ? WATSON-CRICK            ? ? 
hydrog50  hydrog ? ? C C 31 O2 ? ? ? 1_555 C G 36 N2 ? ? C C 32 C G 37 1_555 ? ? ? ? ? ? WATSON-CRICK            ? ? 
hydrog51  hydrog ? ? C U 32 N3 ? ? ? 1_555 C A 35 N1 ? ? C U 33 C A 36 1_555 ? ? ? ? ? ? WATSON-CRICK            ? ? 
hydrog52  hydrog ? ? C U 32 O4 ? ? ? 1_555 C A 35 N6 ? ? C U 33 C A 36 1_555 ? ? ? ? ? ? WATSON-CRICK            ? ? 
hydrog53  hydrog ? ? C C 48 N3 ? ? ? 1_555 C G 64 N1 ? ? C C 49 C G 65 1_555 ? ? ? ? ? ? WATSON-CRICK            ? ? 
hydrog54  hydrog ? ? C C 48 N4 ? ? ? 1_555 C G 64 O6 ? ? C C 49 C G 65 1_555 ? ? ? ? ? ? WATSON-CRICK            ? ? 
hydrog55  hydrog ? ? C C 48 O2 ? ? ? 1_555 C G 64 N2 ? ? C C 49 C G 65 1_555 ? ? ? ? ? ? WATSON-CRICK            ? ? 
hydrog56  hydrog ? ? C C 49 N3 ? ? ? 1_555 C G 63 N1 ? ? C C 50 C G 64 1_555 ? ? ? ? ? ? WATSON-CRICK            ? ? 
hydrog57  hydrog ? ? C C 49 N4 ? ? ? 1_555 C G 63 O6 ? ? C C 50 C G 64 1_555 ? ? ? ? ? ? WATSON-CRICK            ? ? 
hydrog58  hydrog ? ? C C 49 O2 ? ? ? 1_555 C G 63 N2 ? ? C C 50 C G 64 1_555 ? ? ? ? ? ? WATSON-CRICK            ? ? 
hydrog59  hydrog ? ? C U 50 N3 ? ? ? 1_555 C A 62 N1 ? ? C U 51 C A 63 1_555 ? ? ? ? ? ? WATSON-CRICK            ? ? 
hydrog60  hydrog ? ? C U 50 O4 ? ? ? 1_555 C A 62 N6 ? ? C U 51 C A 63 1_555 ? ? ? ? ? ? WATSON-CRICK            ? ? 
hydrog61  hydrog ? ? C G 51 N1 ? ? ? 1_555 C C 61 N3 ? ? C G 52 C C 62 1_555 ? ? ? ? ? ? WATSON-CRICK            ? ? 
hydrog62  hydrog ? ? C G 51 N2 ? ? ? 1_555 C C 61 O2 ? ? C G 52 C C 62 1_555 ? ? ? ? ? ? WATSON-CRICK            ? ? 
hydrog63  hydrog ? ? C G 51 O6 ? ? ? 1_555 C C 61 N4 ? ? C G 52 C C 62 1_555 ? ? ? ? ? ? WATSON-CRICK            ? ? 
hydrog64  hydrog ? ? C G 52 N1 ? ? ? 1_555 C C 60 N3 ? ? C G 53 C C 61 1_555 ? ? ? ? ? ? WATSON-CRICK            ? ? 
hydrog65  hydrog ? ? C G 52 N2 ? ? ? 1_555 C C 60 O2 ? ? C G 53 C C 61 1_555 ? ? ? ? ? ? WATSON-CRICK            ? ? 
hydrog66  hydrog ? ? C G 52 O6 ? ? ? 1_555 C C 60 N4 ? ? C G 53 C C 61 1_555 ? ? ? ? ? ? WATSON-CRICK            ? ? 
hydrog67  hydrog ? ? C U 53 N3 ? ? ? 1_555 C A 57 N7 ? ? C U 54 C A 58 1_555 ? ? ? ? ? ? 'REVERSED HOOGSTEEN'    ? ? 
hydrog68  hydrog ? ? C U 53 O2 ? ? ? 1_555 C A 57 N6 ? ? C U 54 C A 58 1_555 ? ? ? ? ? ? 'REVERSED HOOGSTEEN'    ? ? 
hydrog69  hydrog ? ? D G 3  N1 ? ? ? 1_555 D C 69 N3 ? ? D G 3  D C 70 1_555 ? ? ? ? ? ? WATSON-CRICK            ? ? 
hydrog70  hydrog ? ? D G 3  N2 ? ? ? 1_555 D C 69 O2 ? ? D G 3  D C 70 1_555 ? ? ? ? ? ? WATSON-CRICK            ? ? 
hydrog71  hydrog ? ? D G 3  O6 ? ? ? 1_555 D C 69 N4 ? ? D G 3  D C 70 1_555 ? ? ? ? ? ? WATSON-CRICK            ? ? 
hydrog72  hydrog ? ? D G 4  N1 ? ? ? 1_555 D C 68 N3 ? ? D G 4  D C 69 1_555 ? ? ? ? ? ? WATSON-CRICK            ? ? 
hydrog73  hydrog ? ? D G 4  N2 ? ? ? 1_555 D C 68 O2 ? ? D G 4  D C 69 1_555 ? ? ? ? ? ? WATSON-CRICK            ? ? 
hydrog74  hydrog ? ? D G 4  O6 ? ? ? 1_555 D C 68 N4 ? ? D G 4  D C 69 1_555 ? ? ? ? ? ? WATSON-CRICK            ? ? 
hydrog75  hydrog ? ? D G 5  N1 ? ? ? 1_555 D C 67 N3 ? ? D G 5  D C 68 1_555 ? ? ? ? ? ? WATSON-CRICK            ? ? 
hydrog76  hydrog ? ? D G 5  N2 ? ? ? 1_555 D C 67 O2 ? ? D G 5  D C 68 1_555 ? ? ? ? ? ? WATSON-CRICK            ? ? 
hydrog77  hydrog ? ? D G 5  O6 ? ? ? 1_555 D C 67 N4 ? ? D G 5  D C 68 1_555 ? ? ? ? ? ? WATSON-CRICK            ? ? 
hydrog78  hydrog ? ? D U 6  N3 ? ? ? 1_555 D G 66 O6 ? ? D U 6  D G 67 1_555 ? ? ? ? ? ? TYPE_28_PAIR            ? ? 
hydrog79  hydrog ? ? D U 6  O2 ? ? ? 1_555 D G 66 N1 ? ? D U 6  D G 67 1_555 ? ? ? ? ? ? TYPE_28_PAIR            ? ? 
hydrog80  hydrog ? ? D A 7  N1 ? ? ? 1_555 D U 65 N3 ? ? D A 7  D U 66 1_555 ? ? ? ? ? ? WATSON-CRICK            ? ? 
hydrog81  hydrog ? ? D A 7  N6 ? ? ? 1_555 D U 65 O4 ? ? D A 7  D U 66 1_555 ? ? ? ? ? ? WATSON-CRICK            ? ? 
hydrog82  hydrog ? ? D U 8  N3 ? ? ? 1_555 D A 14 N7 ? ? D U 8  D A 14 1_555 ? ? ? ? ? ? 'REVERSED HOOGSTEEN'    ? ? 
hydrog83  hydrog ? ? D U 8  O2 ? ? ? 1_555 D A 14 N6 ? ? D U 8  D A 14 1_555 ? ? ? ? ? ? 'REVERSED HOOGSTEEN'    ? ? 
hydrog84  hydrog ? ? D A 9  N6 ? ? ? 1_555 D A 22 N7 ? ? D A 9  D A 23 1_555 ? ? ? ? ? ? TYPE_2_PAIR             ? ? 
hydrog85  hydrog ? ? D A 9  N7 ? ? ? 1_555 D A 22 N6 ? ? D A 9  D A 23 1_555 ? ? ? ? ? ? TYPE_2_PAIR             ? ? 
hydrog86  hydrog ? ? D G 10 N1 ? ? ? 1_555 D C 24 N3 ? ? D G 10 D C 25 1_555 ? ? ? ? ? ? WATSON-CRICK            ? ? 
hydrog87  hydrog ? ? D G 10 N2 ? ? ? 1_555 D C 24 O2 ? ? D G 10 D C 25 1_555 ? ? ? ? ? ? WATSON-CRICK            ? ? 
hydrog88  hydrog ? ? D G 10 O6 ? ? ? 1_555 D C 24 N4 ? ? D G 10 D C 25 1_555 ? ? ? ? ? ? WATSON-CRICK            ? ? 
hydrog89  hydrog ? ? D C 11 N3 ? ? ? 1_555 D G 23 N1 ? ? D C 11 D G 24 1_555 ? ? ? ? ? ? WATSON-CRICK            ? ? 
hydrog90  hydrog ? ? D C 11 N4 ? ? ? 1_555 D G 23 O6 ? ? D C 11 D G 24 1_555 ? ? ? ? ? ? WATSON-CRICK            ? ? 
hydrog91  hydrog ? ? D C 11 O2 ? ? ? 1_555 D G 23 N2 ? ? D C 11 D G 24 1_555 ? ? ? ? ? ? WATSON-CRICK            ? ? 
hydrog92  hydrog ? ? D U 12 N3 ? ? ? 1_555 D A 22 N1 ? ? D U 12 D A 23 1_555 ? ? ? ? ? ? WATSON-CRICK            ? ? 
hydrog93  hydrog ? ? D U 12 O4 ? ? ? 1_555 D A 22 N6 ? ? D U 12 D A 23 1_555 ? ? ? ? ? ? WATSON-CRICK            ? ? 
hydrog94  hydrog ? ? D C 13 N3 ? ? ? 1_555 D G 21 N1 ? ? D C 13 D G 22 1_555 ? ? ? ? ? ? WATSON-CRICK            ? ? 
hydrog95  hydrog ? ? D C 13 N4 ? ? ? 1_555 D G 21 O6 ? ? D C 13 D G 22 1_555 ? ? ? ? ? ? WATSON-CRICK            ? ? 
hydrog96  hydrog ? ? D C 13 O2 ? ? ? 1_555 D G 21 N2 ? ? D C 13 D G 22 1_555 ? ? ? ? ? ? WATSON-CRICK            ? ? 
hydrog97  hydrog ? ? D G 15 N1 ? ? ? 1_555 D C 47 O2 ? ? D G 15 D C 48 1_555 ? ? ? ? ? ? 'REVERSED WATSON-CRICK' ? ? 
hydrog98  hydrog ? ? D G 15 N2 ? ? ? 1_555 D C 47 N3 ? ? D G 15 D C 48 1_555 ? ? ? ? ? ? 'REVERSED WATSON-CRICK' ? ? 
hydrog99  hydrog ? ? D G 16 N2 ? ? ? 1_555 D A 58 N3 ? ? D G 16 D A 59 1_555 ? ? ? ? ? ? 'G-A MISPAIR'           ? ? 
hydrog100 hydrog ? ? D G 17 N2 ? ? ? 1_555 D U 54 O2 ? ? D G 18 D U 55 1_555 ? ? ? ? ? ? 'G-U MISPAIR'           ? ? 
hydrog101 hydrog ? ? D G 18 N1 ? ? ? 1_555 D C 55 N3 ? ? D G 19 D C 56 1_555 ? ? ? ? ? ? WATSON-CRICK            ? ? 
hydrog102 hydrog ? ? D G 18 N2 ? ? ? 1_555 D C 55 O2 ? ? D G 19 D C 56 1_555 ? ? ? ? ? ? WATSON-CRICK            ? ? 
hydrog103 hydrog ? ? D G 18 O6 ? ? ? 1_555 D C 55 N4 ? ? D G 19 D C 56 1_555 ? ? ? ? ? ? WATSON-CRICK            ? ? 
hydrog104 hydrog ? ? D G 21 N7 ? ? ? 1_555 D G 45 N1 ? ? D G 22 D G 46 1_555 ? ? ? ? ? ? TYPE_7_PAIR             ? ? 
hydrog105 hydrog ? ? D G 21 O6 ? ? ? 1_555 D G 45 N2 ? ? D G 22 D G 46 1_555 ? ? ? ? ? ? TYPE_7_PAIR             ? ? 
hydrog106 hydrog ? ? D A 25 N6 ? ? ? 1_555 D A 43 N1 ? ? D A 26 D A 44 1_555 ? ? ? ? ? ? 'A-A MISPAIR'           ? ? 
hydrog107 hydrog ? ? D U 26 N3 ? ? ? 1_555 D G 42 O6 ? ? D U 27 D G 43 1_555 ? ? ? ? ? ? 'U-G MISPAIR'           ? ? 
hydrog108 hydrog ? ? D U 26 N3 ? ? ? 1_555 D A 43 N1 ? ? D U 27 D A 44 1_555 ? ? ? ? ? ? 'U-A PAIR'              ? ? 
hydrog109 hydrog ? ? D U 27 N3 ? ? ? 1_555 D A 41 N1 ? ? D U 28 D A 42 1_555 ? ? ? ? ? ? WATSON-CRICK            ? ? 
hydrog110 hydrog ? ? D U 27 O4 ? ? ? 1_555 D A 41 N6 ? ? D U 28 D A 42 1_555 ? ? ? ? ? ? WATSON-CRICK            ? ? 
hydrog111 hydrog ? ? D U 28 N3 ? ? ? 1_555 D A 40 N1 ? ? D U 29 D A 41 1_555 ? ? ? ? ? ? WATSON-CRICK            ? ? 
hydrog112 hydrog ? ? D U 28 O4 ? ? ? 1_555 D A 40 N6 ? ? D U 29 D A 41 1_555 ? ? ? ? ? ? WATSON-CRICK            ? ? 
hydrog113 hydrog ? ? D G 29 N1 ? ? ? 1_555 D C 39 N3 ? ? D G 30 D C 40 1_555 ? ? ? ? ? ? WATSON-CRICK            ? ? 
hydrog114 hydrog ? ? D G 29 N2 ? ? ? 1_555 D C 39 O2 ? ? D G 30 D C 40 1_555 ? ? ? ? ? ? WATSON-CRICK            ? ? 
hydrog115 hydrog ? ? D G 29 O6 ? ? ? 1_555 D C 39 N4 ? ? D G 30 D C 40 1_555 ? ? ? ? ? ? WATSON-CRICK            ? ? 
hydrog116 hydrog ? ? D A 30 N1 ? ? ? 1_555 D U 38 N3 ? ? D A 31 D U 39 1_555 ? ? ? ? ? ? WATSON-CRICK            ? ? 
hydrog117 hydrog ? ? D A 30 N6 ? ? ? 1_555 D U 38 O4 ? ? D A 31 D U 39 1_555 ? ? ? ? ? ? WATSON-CRICK            ? ? 
hydrog118 hydrog ? ? D C 31 N3 ? ? ? 1_555 D G 36 N1 ? ? D C 32 D G 37 1_555 ? ? ? ? ? ? WATSON-CRICK            ? ? 
hydrog119 hydrog ? ? D C 31 N4 ? ? ? 1_555 D G 36 O6 ? ? D C 32 D G 37 1_555 ? ? ? ? ? ? WATSON-CRICK            ? ? 
hydrog120 hydrog ? ? D C 31 O2 ? ? ? 1_555 D G 36 N2 ? ? D C 32 D G 37 1_555 ? ? ? ? ? ? WATSON-CRICK            ? ? 
hydrog121 hydrog ? ? D U 32 N3 ? ? ? 1_555 D A 35 N1 ? ? D U 33 D A 36 1_555 ? ? ? ? ? ? WATSON-CRICK            ? ? 
hydrog122 hydrog ? ? D U 32 O4 ? ? ? 1_555 D A 35 N6 ? ? D U 33 D A 36 1_555 ? ? ? ? ? ? WATSON-CRICK            ? ? 
hydrog123 hydrog ? ? D C 48 N3 ? ? ? 1_555 D G 64 N1 ? ? D C 49 D G 65 1_555 ? ? ? ? ? ? WATSON-CRICK            ? ? 
hydrog124 hydrog ? ? D C 48 N4 ? ? ? 1_555 D G 64 O6 ? ? D C 49 D G 65 1_555 ? ? ? ? ? ? WATSON-CRICK            ? ? 
hydrog125 hydrog ? ? D C 48 O2 ? ? ? 1_555 D G 64 N2 ? ? D C 49 D G 65 1_555 ? ? ? ? ? ? WATSON-CRICK            ? ? 
hydrog126 hydrog ? ? D C 49 N3 ? ? ? 1_555 D G 63 N1 ? ? D C 50 D G 64 1_555 ? ? ? ? ? ? WATSON-CRICK            ? ? 
hydrog127 hydrog ? ? D C 49 N4 ? ? ? 1_555 D G 63 O6 ? ? D C 50 D G 64 1_555 ? ? ? ? ? ? WATSON-CRICK            ? ? 
hydrog128 hydrog ? ? D C 49 O2 ? ? ? 1_555 D G 63 N2 ? ? D C 50 D G 64 1_555 ? ? ? ? ? ? WATSON-CRICK            ? ? 
hydrog129 hydrog ? ? D U 50 N3 ? ? ? 1_555 D A 62 N1 ? ? D U 51 D A 63 1_555 ? ? ? ? ? ? WATSON-CRICK            ? ? 
hydrog130 hydrog ? ? D U 50 O4 ? ? ? 1_555 D A 62 N6 ? ? D U 51 D A 63 1_555 ? ? ? ? ? ? WATSON-CRICK            ? ? 
hydrog131 hydrog ? ? D G 51 N1 ? ? ? 1_555 D C 61 N3 ? ? D G 52 D C 62 1_555 ? ? ? ? ? ? WATSON-CRICK            ? ? 
hydrog132 hydrog ? ? D G 51 N2 ? ? ? 1_555 D C 61 O2 ? ? D G 52 D C 62 1_555 ? ? ? ? ? ? WATSON-CRICK            ? ? 
hydrog133 hydrog ? ? D G 51 O6 ? ? ? 1_555 D C 61 N4 ? ? D G 52 D C 62 1_555 ? ? ? ? ? ? WATSON-CRICK            ? ? 
hydrog134 hydrog ? ? D G 52 N1 ? ? ? 1_555 D C 60 N3 ? ? D G 53 D C 61 1_555 ? ? ? ? ? ? WATSON-CRICK            ? ? 
hydrog135 hydrog ? ? D G 52 N2 ? ? ? 1_555 D C 60 O2 ? ? D G 53 D C 61 1_555 ? ? ? ? ? ? WATSON-CRICK            ? ? 
hydrog136 hydrog ? ? D G 52 O6 ? ? ? 1_555 D C 60 N4 ? ? D G 53 D C 61 1_555 ? ? ? ? ? ? WATSON-CRICK            ? ? 
hydrog137 hydrog ? ? D U 53 N3 ? ? ? 1_555 D A 57 N7 ? ? D U 54 D A 58 1_555 ? ? ? ? ? ? 'REVERSED HOOGSTEEN'    ? ? 
hydrog138 hydrog ? ? D U 53 O2 ? ? ? 1_555 D A 57 N6 ? ? D U 54 D A 58 1_555 ? ? ? ? ? ? 'REVERSED HOOGSTEEN'    ? ? 
# 
_struct_conn_type.id          hydrog 
_struct_conn_type.criteria    ? 
_struct_conn_type.reference   ? 
# 
loop_
_struct_mon_prot_cis.pdbx_id 
_struct_mon_prot_cis.label_comp_id 
_struct_mon_prot_cis.label_seq_id 
_struct_mon_prot_cis.label_asym_id 
_struct_mon_prot_cis.label_alt_id 
_struct_mon_prot_cis.pdbx_PDB_ins_code 
_struct_mon_prot_cis.auth_comp_id 
_struct_mon_prot_cis.auth_seq_id 
_struct_mon_prot_cis.auth_asym_id 
_struct_mon_prot_cis.pdbx_label_comp_id_2 
_struct_mon_prot_cis.pdbx_label_seq_id_2 
_struct_mon_prot_cis.pdbx_label_asym_id_2 
_struct_mon_prot_cis.pdbx_PDB_ins_code_2 
_struct_mon_prot_cis.pdbx_auth_comp_id_2 
_struct_mon_prot_cis.pdbx_auth_seq_id_2 
_struct_mon_prot_cis.pdbx_auth_asym_id_2 
_struct_mon_prot_cis.pdbx_PDB_model_num 
_struct_mon_prot_cis.pdbx_omega_angle 
1  GLY 102 A . ? GLY 102 A PRO 103 A ? PRO 103 A 1 0.78  
2  ALA 244 A . ? ALA 244 A PRO 245 A ? PRO 245 A 1 2.07  
3  PRO 310 A . ? PRO 310 A PRO 311 A ? PRO 311 A 1 -0.01 
4  ARG 332 A . ? ARG 332 A PRO 333 A ? PRO 333 A 1 3.16  
5  GLU 400 A . ? GLU 400 A PRO 401 A ? PRO 401 A 1 -1.29 
6  GLY 102 B . ? GLY 102 B PRO 103 B ? PRO 103 B 1 -0.09 
7  ALA 244 B . ? ALA 244 B PRO 245 B ? PRO 245 B 1 1.45  
8  PRO 310 B . ? PRO 310 B PRO 311 B ? PRO 311 B 1 0.36  
9  ARG 332 B . ? ARG 332 B PRO 333 B ? PRO 333 B 1 2.89  
10 GLU 400 B . ? GLU 400 B PRO 401 B ? PRO 401 B 1 0.69  
# 
loop_
_struct_sheet.id 
_struct_sheet.type 
_struct_sheet.number_strands 
_struct_sheet.details 
AA1 ? 2 ? 
AA2 ? 4 ? 
AA3 ? 6 ? 
AA4 ? 7 ? 
AA5 ? 7 ? 
AA6 ? 2 ? 
AA7 ? 4 ? 
AA8 ? 6 ? 
AA9 ? 7 ? 
AB1 ? 7 ? 
# 
loop_
_struct_sheet_order.sheet_id 
_struct_sheet_order.range_id_1 
_struct_sheet_order.range_id_2 
_struct_sheet_order.offset 
_struct_sheet_order.sense 
AA1 1 2 ? parallel      
AA2 1 2 ? anti-parallel 
AA2 2 3 ? anti-parallel 
AA2 3 4 ? anti-parallel 
AA3 1 2 ? anti-parallel 
AA3 2 3 ? anti-parallel 
AA3 3 4 ? anti-parallel 
AA3 4 5 ? parallel      
AA3 5 6 ? anti-parallel 
AA4 1 2 ? parallel      
AA4 2 3 ? parallel      
AA4 3 4 ? parallel      
AA4 4 5 ? parallel      
AA4 5 6 ? anti-parallel 
AA4 6 7 ? anti-parallel 
AA5 1 2 ? parallel      
AA5 2 3 ? parallel      
AA5 3 4 ? parallel      
AA5 4 5 ? parallel      
AA5 5 6 ? anti-parallel 
AA5 6 7 ? anti-parallel 
AA6 1 2 ? parallel      
AA7 1 2 ? anti-parallel 
AA7 2 3 ? anti-parallel 
AA7 3 4 ? anti-parallel 
AA8 1 2 ? anti-parallel 
AA8 2 3 ? anti-parallel 
AA8 3 4 ? anti-parallel 
AA8 4 5 ? parallel      
AA8 5 6 ? anti-parallel 
AA9 1 2 ? parallel      
AA9 2 3 ? parallel      
AA9 3 4 ? parallel      
AA9 4 5 ? parallel      
AA9 5 6 ? anti-parallel 
AA9 6 7 ? anti-parallel 
AB1 1 2 ? parallel      
AB1 2 3 ? parallel      
AB1 3 4 ? parallel      
AB1 4 5 ? parallel      
AB1 5 6 ? anti-parallel 
AB1 6 7 ? anti-parallel 
# 
loop_
_struct_sheet_range.sheet_id 
_struct_sheet_range.id 
_struct_sheet_range.beg_label_comp_id 
_struct_sheet_range.beg_label_asym_id 
_struct_sheet_range.beg_label_seq_id 
_struct_sheet_range.pdbx_beg_PDB_ins_code 
_struct_sheet_range.end_label_comp_id 
_struct_sheet_range.end_label_asym_id 
_struct_sheet_range.end_label_seq_id 
_struct_sheet_range.pdbx_end_PDB_ins_code 
_struct_sheet_range.beg_auth_comp_id 
_struct_sheet_range.beg_auth_asym_id 
_struct_sheet_range.beg_auth_seq_id 
_struct_sheet_range.end_auth_comp_id 
_struct_sheet_range.end_auth_asym_id 
_struct_sheet_range.end_auth_seq_id 
AA1 1 SER A 8   ? LEU A 9   ? SER A 8   LEU A 9   
AA1 2 ALA A 336 ? CYS A 337 ? ALA A 336 CYS A 337 
AA2 1 LEU A 87  ? GLN A 88  ? LEU A 87  GLN A 88  
AA2 2 VAL A 95  ? PRO A 99  ? VAL A 95  PRO A 99  
AA2 3 PHE A 52  ? VAL A 57  ? PHE A 52  VAL A 57  
AA2 4 LEU A 216 ? LEU A 218 ? LEU A 216 LEU A 218 
AA3 1 VAL A 130 ? TYR A 131 ? VAL A 130 TYR A 131 
AA3 2 MET A 194 ? PRO A 201 ? MET A 194 PRO A 201 
AA3 3 PHE A 171 ? SER A 177 ? PHE A 171 SER A 177 
AA3 4 VAL A 147 ? ASP A 153 ? VAL A 147 ASP A 153 
AA3 5 GLU A 113 ? GLY A 117 ? GLU A 113 GLY A 117 
AA3 6 ILE A 135 ? ALA A 138 ? ILE A 135 ALA A 138 
AA4 1 ILE A 287 ? CYS A 291 ? ILE A 287 CYS A 291 
AA4 2 GLU A 261 ? ASP A 266 ? GLU A 261 ASP A 266 
AA4 3 LYS A 237 ? ASP A 240 ? LYS A 237 ASP A 240 
AA4 4 PHE A 317 ? LEU A 322 ? PHE A 317 LEU A 322 
AA4 5 LEU A 362 ? THR A 372 ? LEU A 362 THR A 372 
AA4 6 PHE A 458 ? VAL A 464 ? PHE A 458 VAL A 464 
AA4 7 GLN A 395 ? LEU A 396 ? GLN A 395 LEU A 396 
AA5 1 ILE A 287 ? CYS A 291 ? ILE A 287 CYS A 291 
AA5 2 GLU A 261 ? ASP A 266 ? GLU A 261 ASP A 266 
AA5 3 LYS A 237 ? ASP A 240 ? LYS A 237 ASP A 240 
AA5 4 PHE A 317 ? LEU A 322 ? PHE A 317 LEU A 322 
AA5 5 LEU A 362 ? THR A 372 ? LEU A 362 THR A 372 
AA5 6 PHE A 458 ? VAL A 464 ? PHE A 458 VAL A 464 
AA5 7 GLN A 422 ? PHE A 424 ? GLN A 422 PHE A 424 
AA6 1 SER B 8   ? LEU B 9   ? SER B 8   LEU B 9   
AA6 2 ALA B 336 ? CYS B 337 ? ALA B 336 CYS B 337 
AA7 1 LEU B 87  ? GLN B 88  ? LEU B 87  GLN B 88  
AA7 2 VAL B 95  ? PRO B 99  ? VAL B 95  PRO B 99  
AA7 3 PHE B 52  ? VAL B 57  ? PHE B 52  VAL B 57  
AA7 4 LEU B 216 ? LEU B 218 ? LEU B 216 LEU B 218 
AA8 1 VAL B 130 ? TYR B 131 ? VAL B 130 TYR B 131 
AA8 2 MET B 194 ? PRO B 201 ? MET B 194 PRO B 201 
AA8 3 LYS B 169 ? SER B 177 ? LYS B 169 SER B 177 
AA8 4 VAL B 147 ? ASP B 153 ? VAL B 147 ASP B 153 
AA8 5 GLU B 113 ? VAL B 116 ? GLU B 113 VAL B 116 
AA8 6 ILE B 135 ? ALA B 138 ? ILE B 135 ALA B 138 
AA9 1 ILE B 287 ? CYS B 291 ? ILE B 287 CYS B 291 
AA9 2 GLU B 261 ? ASP B 266 ? GLU B 261 ASP B 266 
AA9 3 LYS B 237 ? ASP B 240 ? LYS B 237 ASP B 240 
AA9 4 PHE B 317 ? LEU B 322 ? PHE B 317 LEU B 322 
AA9 5 LEU B 362 ? THR B 372 ? LEU B 362 THR B 372 
AA9 6 PHE B 458 ? LYS B 465 ? PHE B 458 LYS B 465 
AA9 7 LEU B 394 ? LEU B 396 ? LEU B 394 LEU B 396 
AB1 1 ILE B 287 ? CYS B 291 ? ILE B 287 CYS B 291 
AB1 2 GLU B 261 ? ASP B 266 ? GLU B 261 ASP B 266 
AB1 3 LYS B 237 ? ASP B 240 ? LYS B 237 ASP B 240 
AB1 4 PHE B 317 ? LEU B 322 ? PHE B 317 LEU B 322 
AB1 5 LEU B 362 ? THR B 372 ? LEU B 362 THR B 372 
AB1 6 PHE B 458 ? LYS B 465 ? PHE B 458 LYS B 465 
AB1 7 GLN B 422 ? PHE B 424 ? GLN B 422 PHE B 424 
# 
loop_
_pdbx_struct_sheet_hbond.sheet_id 
_pdbx_struct_sheet_hbond.range_id_1 
_pdbx_struct_sheet_hbond.range_id_2 
_pdbx_struct_sheet_hbond.range_1_label_atom_id 
_pdbx_struct_sheet_hbond.range_1_label_comp_id 
_pdbx_struct_sheet_hbond.range_1_label_asym_id 
_pdbx_struct_sheet_hbond.range_1_label_seq_id 
_pdbx_struct_sheet_hbond.range_1_PDB_ins_code 
_pdbx_struct_sheet_hbond.range_1_auth_atom_id 
_pdbx_struct_sheet_hbond.range_1_auth_comp_id 
_pdbx_struct_sheet_hbond.range_1_auth_asym_id 
_pdbx_struct_sheet_hbond.range_1_auth_seq_id 
_pdbx_struct_sheet_hbond.range_2_label_atom_id 
_pdbx_struct_sheet_hbond.range_2_label_comp_id 
_pdbx_struct_sheet_hbond.range_2_label_asym_id 
_pdbx_struct_sheet_hbond.range_2_label_seq_id 
_pdbx_struct_sheet_hbond.range_2_PDB_ins_code 
_pdbx_struct_sheet_hbond.range_2_auth_atom_id 
_pdbx_struct_sheet_hbond.range_2_auth_comp_id 
_pdbx_struct_sheet_hbond.range_2_auth_asym_id 
_pdbx_struct_sheet_hbond.range_2_auth_seq_id 
AA1 1 2 N SER A 8   ? N SER A 8   O CYS A 337 ? O CYS A 337 
AA2 1 2 N LEU A 87  ? N LEU A 87  O LEU A 97  ? O LEU A 97  
AA2 2 3 O ILE A 98  ? O ILE A 98  N THR A 53  ? N THR A 53  
AA2 3 4 N ARG A 56  ? N ARG A 56  O PHE A 217 ? O PHE A 217 
AA3 1 2 N VAL A 130 ? N VAL A 130 O ILE A 196 ? O ILE A 196 
AA3 2 3 O ARG A 197 ? O ARG A 197 N ILE A 176 ? N ILE A 176 
AA3 3 4 O LEU A 172 ? O LEU A 172 N VAL A 150 ? N VAL A 150 
AA3 4 5 O TYR A 151 ? O TYR A 151 N ALA A 114 ? N ALA A 114 
AA3 5 6 N ILE A 115 ? N ILE A 115 O SER A 137 ? O SER A 137 
AA4 1 2 O ARG A 288 ? O ARG A 288 N VAL A 262 ? N VAL A 262 
AA4 2 3 O ILE A 263 ? O ILE A 263 N ILE A 238 ? N ILE A 238 
AA4 3 4 N LYS A 237 ? N LYS A 237 O ARG A 319 ? O ARG A 319 
AA4 4 5 N ILE A 320 ? N ILE A 320 O VAL A 367 ? O VAL A 367 
AA4 5 6 N THR A 372 ? N THR A 372 O PHE A 459 ? O PHE A 459 
AA4 6 7 O VAL A 464 ? O VAL A 464 N GLN A 395 ? N GLN A 395 
AA5 1 2 O ARG A 288 ? O ARG A 288 N VAL A 262 ? N VAL A 262 
AA5 2 3 O ILE A 263 ? O ILE A 263 N ILE A 238 ? N ILE A 238 
AA5 3 4 N LYS A 237 ? N LYS A 237 O ARG A 319 ? O ARG A 319 
AA5 4 5 N ILE A 320 ? N ILE A 320 O VAL A 367 ? O VAL A 367 
AA5 5 6 N THR A 372 ? N THR A 372 O PHE A 459 ? O PHE A 459 
AA5 6 7 O PHE A 458 ? O PHE A 458 N PHE A 424 ? N PHE A 424 
AA6 1 2 N SER B 8   ? N SER B 8   O CYS B 337 ? O CYS B 337 
AA7 1 2 N LEU B 87  ? N LEU B 87  O LEU B 97  ? O LEU B 97  
AA7 2 3 O ILE B 98  ? O ILE B 98  N THR B 53  ? N THR B 53  
AA7 3 4 N ARG B 56  ? N ARG B 56  O PHE B 217 ? O PHE B 217 
AA8 1 2 N VAL B 130 ? N VAL B 130 O ILE B 196 ? O ILE B 196 
AA8 2 3 O GLU B 200 ? O GLU B 200 N ASN B 174 ? N ASN B 174 
AA8 3 4 O LEU B 172 ? O LEU B 172 N VAL B 150 ? N VAL B 150 
AA8 4 5 O TYR B 151 ? O TYR B 151 N ALA B 114 ? N ALA B 114 
AA8 5 6 N ILE B 115 ? N ILE B 115 O SER B 137 ? O SER B 137 
AA9 1 2 O ARG B 288 ? O ARG B 288 N VAL B 262 ? N VAL B 262 
AA9 2 3 O ILE B 263 ? O ILE B 263 N ILE B 238 ? N ILE B 238 
AA9 3 4 N LEU B 239 ? N LEU B 239 O ARG B 319 ? O ARG B 319 
AA9 4 5 N PHE B 317 ? N PHE B 317 O LYS B 363 ? O LYS B 363 
AA9 5 6 N LEU B 368 ? N LEU B 368 O PHE B 463 ? O PHE B 463 
AA9 6 7 O VAL B 464 ? O VAL B 464 N GLN B 395 ? N GLN B 395 
AB1 1 2 O ARG B 288 ? O ARG B 288 N VAL B 262 ? N VAL B 262 
AB1 2 3 O ILE B 263 ? O ILE B 263 N ILE B 238 ? N ILE B 238 
AB1 3 4 N LEU B 239 ? N LEU B 239 O ARG B 319 ? O ARG B 319 
AB1 4 5 N PHE B 317 ? N PHE B 317 O LYS B 363 ? O LYS B 363 
AB1 5 6 N LEU B 368 ? N LEU B 368 O PHE B 463 ? O PHE B 463 
AB1 6 7 O ILE B 460 ? O ILE B 460 N GLN B 422 ? N GLN B 422 
# 
loop_
_struct_site.id 
_struct_site.pdbx_evidence_code 
_struct_site.pdbx_auth_asym_id 
_struct_site.pdbx_auth_comp_id 
_struct_site.pdbx_auth_seq_id 
_struct_site.pdbx_auth_ins_code 
_struct_site.pdbx_num_residues 
_struct_site.details 
AC1 Software A SFG 501 ? 13 'binding site for residue SFG A 501' 
AC2 Software B SFG 501 ? 14 'binding site for residue SFG B 501' 
# 
loop_
_struct_site_gen.id 
_struct_site_gen.site_id 
_struct_site_gen.pdbx_num_res 
_struct_site_gen.label_comp_id 
_struct_site_gen.label_asym_id 
_struct_site_gen.label_seq_id 
_struct_site_gen.pdbx_auth_ins_code 
_struct_site_gen.auth_comp_id 
_struct_site_gen.auth_asym_id 
_struct_site_gen.auth_seq_id 
_struct_site_gen.label_atom_id 
_struct_site_gen.label_alt_id 
_struct_site_gen.symmetry 
_struct_site_gen.details 
1  AC1 13 LEU A 241 ? LEU A 241 . ? 1_555 ? 
2  AC1 13 CYS A 242 ? CYS A 242 . ? 1_555 ? 
3  AC1 13 ALA A 243 ? ALA A 243 . ? 1_555 ? 
4  AC1 13 ALA A 244 ? ALA A 244 . ? 1_555 ? 
5  AC1 13 PRO A 245 ? PRO A 245 . ? 1_555 ? 
6  AC1 13 GLY A 247 ? GLY A 247 . ? 1_555 ? 
7  AC1 13 LYS A 248 ? LYS A 248 . ? 1_555 ? 
8  AC1 13 ASP A 266 ? ASP A 266 . ? 1_555 ? 
9  AC1 13 LYS A 271 ? LYS A 271 . ? 1_555 ? 
10 AC1 13 ASP A 293 ? ASP A 293 . ? 1_555 ? 
11 AC1 13 GLY A 294 ? GLY A 294 . ? 1_555 ? 
12 AC1 13 ASP A 323 ? ASP A 323 . ? 1_555 ? 
13 AC1 13 C   C 71  ? C   C 72  . ? 1_555 ? 
14 AC2 14 CYS B 242 ? CYS B 242 . ? 1_555 ? 
15 AC2 14 ALA B 243 ? ALA B 243 . ? 1_555 ? 
16 AC2 14 ALA B 244 ? ALA B 244 . ? 1_555 ? 
17 AC2 14 PRO B 245 ? PRO B 245 . ? 1_555 ? 
18 AC2 14 GLY B 247 ? GLY B 247 . ? 1_555 ? 
19 AC2 14 LYS B 248 ? LYS B 248 . ? 1_555 ? 
20 AC2 14 ASP B 266 ? ASP B 266 . ? 1_555 ? 
21 AC2 14 LYS B 267 ? LYS B 267 . ? 1_555 ? 
22 AC2 14 LYS B 271 ? LYS B 271 . ? 1_555 ? 
23 AC2 14 PHE B 292 ? PHE B 292 . ? 1_555 ? 
24 AC2 14 ASP B 293 ? ASP B 293 . ? 1_555 ? 
25 AC2 14 GLY B 294 ? GLY B 294 . ? 1_555 ? 
26 AC2 14 ASP B 323 ? ASP B 323 . ? 1_555 ? 
27 AC2 14 C   D 71  ? C   D 72  . ? 1_555 ? 
# 
_atom_sites.entry_id                    5WWR 
_atom_sites.fract_transf_matrix[1][1]   0.004833 
_atom_sites.fract_transf_matrix[1][2]   0.000000 
_atom_sites.fract_transf_matrix[1][3]   0.001622 
_atom_sites.fract_transf_matrix[2][1]   0.000000 
_atom_sites.fract_transf_matrix[2][2]   0.005866 
_atom_sites.fract_transf_matrix[2][3]   0.000000 
_atom_sites.fract_transf_matrix[3][1]   0.000000 
_atom_sites.fract_transf_matrix[3][2]   0.000000 
_atom_sites.fract_transf_matrix[3][3]   0.013699 
_atom_sites.fract_transf_vector[1]      0.000000 
_atom_sites.fract_transf_vector[2]      0.000000 
_atom_sites.fract_transf_vector[3]      0.000000 
# 
loop_
_atom_type.symbol 
C 
N 
O 
P 
S 
# 
loop_
_atom_site.group_PDB 
_atom_site.id 
_atom_site.type_symbol 
_atom_site.label_atom_id 
_atom_site.label_alt_id 
_atom_site.label_comp_id 
_atom_site.label_asym_id 
_atom_site.label_entity_id 
_atom_site.label_seq_id 
_atom_site.pdbx_PDB_ins_code 
_atom_site.Cartn_x 
_atom_site.Cartn_y 
_atom_site.Cartn_z 
_atom_site.occupancy 
_atom_site.B_iso_or_equiv 
_atom_site.pdbx_formal_charge 
_atom_site.auth_seq_id 
_atom_site.auth_comp_id 
_atom_site.auth_asym_id 
_atom_site.auth_atom_id 
_atom_site.pdbx_PDB_model_num 
ATOM   1     N N     . SER A 1 2   ? 79.037  -3.534  50.421 1.00 34.47  ? 2   SER A N     1 
ATOM   2     C CA    . SER A 1 2   ? 79.420  -4.788  51.058 1.00 35.40  ? 2   SER A CA    1 
ATOM   3     C C     . SER A 1 2   ? 80.385  -5.599  50.199 1.00 49.33  ? 2   SER A C     1 
ATOM   4     O O     . SER A 1 2   ? 81.602  -5.463  50.321 1.00 59.26  ? 2   SER A O     1 
ATOM   5     C CB    . SER A 1 2   ? 78.180  -5.628  51.373 1.00 34.02  ? 2   SER A CB    1 
ATOM   6     O OG    . SER A 1 2   ? 77.429  -5.062  52.434 1.00 42.71  ? 2   SER A OG    1 
ATOM   7     N N     . ILE A 1 3   ? 79.830  -6.430  49.322 1.00 46.60  ? 3   ILE A N     1 
ATOM   8     C CA    . ILE A 1 3   ? 80.611  -7.431  48.600 1.00 43.59  ? 3   ILE A CA    1 
ATOM   9     C C     . ILE A 1 3   ? 81.313  -6.892  47.348 1.00 30.86  ? 3   ILE A C     1 
ATOM   10    O O     . ILE A 1 3   ? 82.458  -7.256  47.072 1.00 42.63  ? 3   ILE A O     1 
ATOM   11    C CB    . ILE A 1 3   ? 79.713  -8.637  48.213 1.00 30.34  ? 3   ILE A CB    1 
ATOM   12    C CG1   . ILE A 1 3   ? 80.494  -9.673  47.404 1.00 27.80  ? 3   ILE A CG1   1 
ATOM   13    C CG2   . ILE A 1 3   ? 78.476  -8.181  47.454 1.00 32.38  ? 3   ILE A CG2   1 
ATOM   14    C CD1   . ILE A 1 3   ? 79.689  -10.914 47.073 1.00 36.17  ? 3   ILE A CD1   1 
ATOM   15    N N     . PHE A 1 4   ? 80.642  -6.019  46.603 1.00 31.44  ? 4   PHE A N     1 
ATOM   16    C CA    . PHE A 1 4   ? 81.195  -5.499  45.356 1.00 28.20  ? 4   PHE A CA    1 
ATOM   17    C C     . PHE A 1 4   ? 81.883  -4.152  45.565 1.00 26.84  ? 4   PHE A C     1 
ATOM   18    O O     . PHE A 1 4   ? 81.512  -3.397  46.462 1.00 29.89  ? 4   PHE A O     1 
ATOM   19    C CB    . PHE A 1 4   ? 80.095  -5.370  44.298 1.00 28.50  ? 4   PHE A CB    1 
ATOM   20    C CG    . PHE A 1 4   ? 79.411  -6.667  43.970 1.00 27.13  ? 4   PHE A CG    1 
ATOM   21    C CD1   . PHE A 1 4   ? 80.142  -7.760  43.536 1.00 36.02  ? 4   PHE A CD1   1 
ATOM   22    C CD2   . PHE A 1 4   ? 78.037  -6.792  44.085 1.00 33.04  ? 4   PHE A CD2   1 
ATOM   23    C CE1   . PHE A 1 4   ? 79.516  -8.955  43.236 1.00 31.64  ? 4   PHE A CE1   1 
ATOM   24    C CE2   . PHE A 1 4   ? 77.407  -7.985  43.783 1.00 35.71  ? 4   PHE A CE2   1 
ATOM   25    C CZ    . PHE A 1 4   ? 78.148  -9.066  43.357 1.00 34.38  ? 4   PHE A CZ    1 
ATOM   26    N N     . PRO A 1 5   ? 82.895  -3.846  44.735 1.00 22.01  ? 5   PRO A N     1 
ATOM   27    C CA    . PRO A 1 5   ? 83.570  -2.543  44.791 1.00 23.81  ? 5   PRO A CA    1 
ATOM   28    C C     . PRO A 1 5   ? 82.711  -1.423  44.211 1.00 28.01  ? 5   PRO A C     1 
ATOM   29    O O     . PRO A 1 5   ? 81.555  -1.661  43.871 1.00 36.36  ? 5   PRO A O     1 
ATOM   30    C CB    . PRO A 1 5   ? 84.820  -2.763  43.938 1.00 23.62  ? 5   PRO A CB    1 
ATOM   31    C CG    . PRO A 1 5   ? 84.420  -3.821  42.969 1.00 22.60  ? 5   PRO A CG    1 
ATOM   32    C CD    . PRO A 1 5   ? 83.510  -4.740  43.738 1.00 23.17  ? 5   PRO A CD    1 
ATOM   33    N N     . LYS A 1 6   ? 83.269  -0.222  44.098 1.00 31.14  ? 6   LYS A N     1 
ATOM   34    C CA    . LYS A 1 6   ? 82.552  0.896   43.494 1.00 28.95  ? 6   LYS A CA    1 
ATOM   35    C C     . LYS A 1 6   ? 82.351  0.664   41.998 1.00 30.38  ? 6   LYS A C     1 
ATOM   36    O O     . LYS A 1 6   ? 83.043  -0.152  41.392 1.00 34.76  ? 6   LYS A O     1 
ATOM   37    C CB    . LYS A 1 6   ? 83.305  2.206   43.727 1.00 34.17  ? 6   LYS A CB    1 
ATOM   38    C CG    . LYS A 1 6   ? 84.656  2.276   43.035 1.00 44.57  ? 6   LYS A CG    1 
ATOM   39    C CD    . LYS A 1 6   ? 85.434  3.522   43.436 1.00 43.59  ? 6   LYS A CD    1 
ATOM   40    C CE    . LYS A 1 6   ? 84.694  4.793   43.061 1.00 45.17  ? 6   LYS A CE    1 
ATOM   41    N NZ    . LYS A 1 6   ? 85.460  6.014   43.437 1.00 47.75  ? 6   LYS A NZ    1 
ATOM   42    N N     . ILE A 1 7   ? 81.399  1.381   41.408 1.00 27.35  ? 7   ILE A N     1 
ATOM   43    C CA    . ILE A 1 7   ? 81.136  1.266   39.977 1.00 25.59  ? 7   ILE A CA    1 
ATOM   44    C C     . ILE A 1 7   ? 82.328  1.765   39.164 1.00 26.55  ? 7   ILE A C     1 
ATOM   45    O O     . ILE A 1 7   ? 82.745  2.916   39.292 1.00 31.26  ? 7   ILE A O     1 
ATOM   46    C CB    . ILE A 1 7   ? 79.860  2.041   39.572 1.00 25.67  ? 7   ILE A CB    1 
ATOM   47    C CG1   . ILE A 1 7   ? 79.791  2.215   38.054 1.00 30.18  ? 7   ILE A CG1   1 
ATOM   48    C CG2   . ILE A 1 7   ? 79.805  3.391   40.262 1.00 29.62  ? 7   ILE A CG2   1 
ATOM   49    C CD1   . ILE A 1 7   ? 78.522  2.884   37.573 1.00 30.73  ? 7   ILE A CD1   1 
ATOM   50    N N     . SER A 1 8   ? 82.875  0.886   38.330 1.00 27.20  ? 8   SER A N     1 
ATOM   51    C CA    . SER A 1 8   ? 84.066  1.205   37.552 1.00 30.13  ? 8   SER A CA    1 
ATOM   52    C C     . SER A 1 8   ? 83.777  2.239   36.469 1.00 27.35  ? 8   SER A C     1 
ATOM   53    O O     . SER A 1 8   ? 83.304  1.903   35.383 1.00 29.95  ? 8   SER A O     1 
ATOM   54    C CB    . SER A 1 8   ? 84.646  -0.061  36.920 1.00 30.69  ? 8   SER A CB    1 
ATOM   55    O OG    . SER A 1 8   ? 85.852  0.228   36.232 1.00 32.14  ? 8   SER A OG    1 
ATOM   56    N N     . LEU A 1 9   ? 84.076  3.498   36.774 1.00 30.97  ? 9   LEU A N     1 
ATOM   57    C CA    . LEU A 1 9   ? 83.838  4.595   35.846 1.00 37.49  ? 9   LEU A CA    1 
ATOM   58    C C     . LEU A 1 9   ? 85.137  5.124   35.253 1.00 41.56  ? 9   LEU A C     1 
ATOM   59    O O     . LEU A 1 9   ? 86.204  4.995   35.854 1.00 49.84  ? 9   LEU A O     1 
ATOM   60    C CB    . LEU A 1 9   ? 83.096  5.733   36.549 1.00 35.07  ? 9   LEU A CB    1 
ATOM   61    C CG    . LEU A 1 9   ? 81.682  5.451   37.053 1.00 31.91  ? 9   LEU A CG    1 
ATOM   62    C CD1   . LEU A 1 9   ? 81.204  6.581   37.945 1.00 33.45  ? 9   LEU A CD1   1 
ATOM   63    C CD2   . LEU A 1 9   ? 80.738  5.266   35.883 1.00 33.94  ? 9   LEU A CD2   1 
ATOM   64    N N     . ARG A 1 10  ? 85.038  5.717   34.068 1.00 37.61  ? 10  ARG A N     1 
ATOM   65    C CA    . ARG A 1 10  ? 86.154  6.451   33.491 1.00 36.29  ? 10  ARG A CA    1 
ATOM   66    C C     . ARG A 1 10  ? 86.476  7.618   34.416 1.00 45.12  ? 10  ARG A C     1 
ATOM   67    O O     . ARG A 1 10  ? 85.572  8.171   35.043 1.00 48.99  ? 10  ARG A O     1 
ATOM   68    C CB    . ARG A 1 10  ? 85.813  6.944   32.082 1.00 44.18  ? 10  ARG A CB    1 
ATOM   69    C CG    . ARG A 1 10  ? 85.351  5.846   31.133 1.00 42.81  ? 10  ARG A CG    1 
ATOM   70    C CD    . ARG A 1 10  ? 86.398  5.532   30.075 1.00 51.03  ? 10  ARG A CD    1 
ATOM   71    N NE    . ARG A 1 10  ? 86.448  6.548   29.028 1.00 63.21  ? 10  ARG A NE    1 
ATOM   72    C CZ    . ARG A 1 10  ? 85.778  6.474   27.882 1.00 67.04  ? 10  ARG A CZ    1 
ATOM   73    N NH1   . ARG A 1 10  ? 85.003  5.428   27.630 1.00 58.49  ? 10  ARG A NH1   1 
ATOM   74    N NH2   . ARG A 1 10  ? 85.884  7.445   26.986 1.00 65.69  ? 10  ARG A NH2   1 
ATOM   75    N N     . PRO A 1 11  ? 87.763  7.983   34.522 1.00 37.72  ? 11  PRO A N     1 
ATOM   76    C CA    . PRO A 1 11  ? 88.176  9.083   35.402 1.00 46.29  ? 11  PRO A CA    1 
ATOM   77    C C     . PRO A 1 11  ? 87.412  10.369  35.104 1.00 49.10  ? 11  PRO A C     1 
ATOM   78    O O     . PRO A 1 11  ? 86.953  11.054  36.022 1.00 48.59  ? 11  PRO A O     1 
ATOM   79    C CB    . PRO A 1 11  ? 89.664  9.247   35.083 1.00 40.76  ? 11  PRO A CB    1 
ATOM   80    C CG    . PRO A 1 11  ? 90.090  7.911   34.591 1.00 38.46  ? 11  PRO A CG    1 
ATOM   81    C CD    . PRO A 1 11  ? 88.911  7.370   33.833 1.00 40.54  ? 11  PRO A CD    1 
ATOM   82    N N     . GLU A 1 12  ? 87.271  10.673  33.819 1.00 43.60  ? 12  GLU A N     1 
ATOM   83    C CA    . GLU A 1 12  ? 86.558  11.860  33.370 1.00 45.99  ? 12  GLU A CA    1 
ATOM   84    C C     . GLU A 1 12  ? 85.073  11.824  33.742 1.00 48.78  ? 12  GLU A C     1 
ATOM   85    O O     . GLU A 1 12  ? 84.504  12.840  34.143 1.00 65.20  ? 12  GLU A O     1 
ATOM   86    C CB    . GLU A 1 12  ? 86.725  12.022  31.857 1.00 48.64  ? 12  GLU A CB    1 
ATOM   87    C CG    . GLU A 1 12  ? 86.695  10.707  31.087 1.00 60.86  ? 12  GLU A CG    1 
ATOM   88    C CD    . GLU A 1 12  ? 86.785  10.901  29.583 1.00 79.56  ? 12  GLU A CD    1 
ATOM   89    O OE1   . GLU A 1 12  ? 86.174  11.861  29.067 1.00 60.03  ? 12  GLU A OE1   1 
ATOM   90    O OE2   . GLU A 1 12  ? 87.468  10.095  28.917 1.00 74.23  ? 12  GLU A OE2   1 
ATOM   91    N N     . VAL A 1 13  ? 84.452  10.654  33.609 1.00 45.76  ? 13  VAL A N     1 
ATOM   92    C CA    . VAL A 1 13  ? 83.044  10.481  33.960 1.00 43.12  ? 13  VAL A CA    1 
ATOM   93    C C     . VAL A 1 13  ? 82.821  10.636  35.460 1.00 45.24  ? 13  VAL A C     1 
ATOM   94    O O     . VAL A 1 13  ? 81.927  11.366  35.898 1.00 50.55  ? 13  VAL A O     1 
ATOM   95    C CB    . VAL A 1 13  ? 82.518  9.098   33.518 1.00 37.07  ? 13  VAL A CB    1 
ATOM   96    C CG1   . VAL A 1 13  ? 81.129  8.846   34.082 1.00 33.58  ? 13  VAL A CG1   1 
ATOM   97    C CG2   . VAL A 1 13  ? 82.509  8.988   32.006 1.00 44.04  ? 13  VAL A CG2   1 
ATOM   98    N N     . GLU A 1 14  ? 83.643  9.944   36.242 1.00 42.12  ? 14  GLU A N     1 
ATOM   99    C CA    . GLU A 1 14  ? 83.545  9.986   37.693 1.00 41.52  ? 14  GLU A CA    1 
ATOM   100   C C     . GLU A 1 14  ? 83.788  11.401  38.207 1.00 46.55  ? 14  GLU A C     1 
ATOM   101   O O     . GLU A 1 14  ? 83.146  11.839  39.162 1.00 49.31  ? 14  GLU A O     1 
ATOM   102   C CB    . GLU A 1 14  ? 84.536  9.004   38.321 1.00 40.26  ? 14  GLU A CB    1 
ATOM   103   C CG    . GLU A 1 14  ? 84.432  8.884   39.831 1.00 40.01  ? 14  GLU A CG    1 
ATOM   104   C CD    . GLU A 1 14  ? 85.136  7.651   40.368 1.00 47.80  ? 14  GLU A CD    1 
ATOM   105   O OE1   . GLU A 1 14  ? 85.205  6.639   39.638 1.00 40.58  ? 14  GLU A OE1   1 
ATOM   106   O OE2   . GLU A 1 14  ? 85.618  7.693   41.519 1.00 42.54  ? 14  GLU A OE2   1 
ATOM   107   N N     . ASN A 1 15  ? 84.706  12.116  37.561 1.00 59.81  ? 15  ASN A N     1 
ATOM   108   C CA    . ASN A 1 15  ? 84.961  13.510  37.904 1.00 63.76  ? 15  ASN A CA    1 
ATOM   109   C C     . ASN A 1 15  ? 83.814  14.422  37.472 1.00 58.02  ? 15  ASN A C     1 
ATOM   110   O O     . ASN A 1 15  ? 83.566  15.453  38.094 1.00 56.86  ? 15  ASN A O     1 
ATOM   111   C CB    . ASN A 1 15  ? 86.274  13.987  37.280 1.00 59.17  ? 15  ASN A CB    1 
ATOM   112   C CG    . ASN A 1 15  ? 87.493  13.434  37.993 1.00 77.65  ? 15  ASN A CG    1 
ATOM   113   O OD1   . ASN A 1 15  ? 87.520  13.340  39.221 1.00 68.24  ? 15  ASN A OD1   1 
ATOM   114   N ND2   . ASN A 1 15  ? 88.512  13.066  37.225 1.00 75.13  ? 15  ASN A ND2   1 
ATOM   115   N N     . TYR A 1 16  ? 83.124  14.039  36.401 1.00 54.84  ? 16  TYR A N     1 
ATOM   116   C CA    . TYR A 1 16  ? 81.940  14.759  35.938 1.00 55.82  ? 16  TYR A CA    1 
ATOM   117   C C     . TYR A 1 16  ? 80.833  14.680  36.986 1.00 52.91  ? 16  TYR A C     1 
ATOM   118   O O     . TYR A 1 16  ? 80.307  15.705  37.445 1.00 67.35  ? 16  TYR A O     1 
ATOM   119   C CB    . TYR A 1 16  ? 81.464  14.184  34.597 1.00 58.04  ? 16  TYR A CB    1 
ATOM   120   C CG    . TYR A 1 16  ? 80.186  14.781  34.042 1.00 60.35  ? 16  TYR A CG    1 
ATOM   121   C CD1   . TYR A 1 16  ? 78.944  14.262  34.387 1.00 56.14  ? 16  TYR A CD1   1 
ATOM   122   C CD2   . TYR A 1 16  ? 80.224  15.842  33.148 1.00 59.83  ? 16  TYR A CD2   1 
ATOM   123   C CE1   . TYR A 1 16  ? 77.776  14.798  33.874 1.00 59.27  ? 16  TYR A CE1   1 
ATOM   124   C CE2   . TYR A 1 16  ? 79.062  16.382  32.629 1.00 57.84  ? 16  TYR A CE2   1 
ATOM   125   C CZ    . TYR A 1 16  ? 77.842  15.857  32.995 1.00 58.05  ? 16  TYR A CZ    1 
ATOM   126   O OH    . TYR A 1 16  ? 76.683  16.392  32.481 1.00 58.47  ? 16  TYR A OH    1 
ATOM   127   N N     . LEU A 1 17  ? 80.488  13.451  37.361 1.00 54.18  ? 17  LEU A N     1 
ATOM   128   C CA    . LEU A 1 17  ? 79.487  13.219  38.394 1.00 51.04  ? 17  LEU A CA    1 
ATOM   129   C C     . LEU A 1 17  ? 79.905  13.879  39.704 1.00 51.42  ? 17  LEU A C     1 
ATOM   130   O O     . LEU A 1 17  ? 79.072  14.431  40.425 1.00 52.21  ? 17  LEU A O     1 
ATOM   131   C CB    . LEU A 1 17  ? 79.266  11.720  38.603 1.00 50.39  ? 17  LEU A CB    1 
ATOM   132   C CG    . LEU A 1 17  ? 78.854  10.909  37.373 1.00 39.88  ? 17  LEU A CG    1 
ATOM   133   C CD1   . LEU A 1 17  ? 78.523  9.479   37.763 1.00 33.74  ? 17  LEU A CD1   1 
ATOM   134   C CD2   . LEU A 1 17  ? 77.678  11.558  36.669 1.00 43.99  ? 17  LEU A CD2   1 
ATOM   135   N N     . LYS A 1 18  ? 81.201  13.825  39.998 1.00 52.07  ? 18  LYS A N     1 
ATOM   136   C CA    . LYS A 1 18  ? 81.751  14.478  41.179 1.00 53.26  ? 18  LYS A CA    1 
ATOM   137   C C     . LYS A 1 18  ? 81.478  15.977  41.141 1.00 54.98  ? 18  LYS A C     1 
ATOM   138   O O     . LYS A 1 18  ? 81.083  16.566  42.146 1.00 57.67  ? 18  LYS A O     1 
ATOM   139   C CB    . LYS A 1 18  ? 83.253  14.215  41.288 1.00 59.74  ? 18  LYS A CB    1 
ATOM   140   C CG    . LYS A 1 18  ? 83.918  14.885  42.475 1.00 60.67  ? 18  LYS A CG    1 
ATOM   141   C CD    . LYS A 1 18  ? 85.425  14.702  42.431 1.00 71.27  ? 18  LYS A CD    1 
ATOM   142   C CE    . LYS A 1 18  ? 86.103  15.479  43.546 1.00 74.11  ? 18  LYS A CE    1 
ATOM   143   N NZ    . LYS A 1 18  ? 87.587  15.406  43.453 1.00 55.06  ? 18  LYS A NZ    1 
ATOM   144   N N     . GLU A 1 19  ? 81.685  16.586  39.977 1.00 55.29  ? 19  GLU A N     1 
ATOM   145   C CA    . GLU A 1 19  ? 81.357  17.994  39.783 1.00 56.63  ? 19  GLU A CA    1 
ATOM   146   C C     . GLU A 1 19  ? 79.875  18.223  40.036 1.00 53.61  ? 19  GLU A C     1 
ATOM   147   O O     . GLU A 1 19  ? 79.477  19.260  40.567 1.00 59.41  ? 19  GLU A O     1 
ATOM   148   C CB    . GLU A 1 19  ? 81.723  18.459  38.371 1.00 60.88  ? 19  GLU A CB    1 
ATOM   149   C CG    . GLU A 1 19  ? 83.213  18.590  38.108 1.00 76.50  ? 19  GLU A CG    1 
ATOM   150   C CD    . GLU A 1 19  ? 83.509  19.061  36.698 1.00 70.60  ? 19  GLU A CD    1 
ATOM   151   O OE1   . GLU A 1 19  ? 82.568  19.514  36.012 1.00 57.75  ? 19  GLU A OE1   1 
ATOM   152   O OE2   . GLU A 1 19  ? 84.681  18.977  36.273 1.00 63.68  ? 19  GLU A OE2   1 
ATOM   153   N N     . GLY A 1 20  ? 79.062  17.245  39.651 1.00 65.18  ? 20  GLY A N     1 
ATOM   154   C CA    . GLY A 1 20  ? 77.632  17.327  39.882 1.00 57.25  ? 20  GLY A CA    1 
ATOM   155   C C     . GLY A 1 20  ? 77.243  17.349  41.350 1.00 51.00  ? 20  GLY A C     1 
ATOM   156   O O     . GLY A 1 20  ? 76.466  18.203  41.780 1.00 52.38  ? 20  GLY A O     1 
ATOM   157   N N     . PHE A 1 21  ? 77.789  16.417  42.125 1.00 52.80  ? 21  PHE A N     1 
ATOM   158   C CA    . PHE A 1 21  ? 77.378  16.239  43.516 1.00 50.84  ? 21  PHE A CA    1 
ATOM   159   C C     . PHE A 1 21  ? 78.140  17.123  44.500 1.00 56.10  ? 21  PHE A C     1 
ATOM   160   O O     . PHE A 1 21  ? 77.852  17.115  45.697 1.00 60.17  ? 21  PHE A O     1 
ATOM   161   C CB    . PHE A 1 21  ? 77.536  14.772  43.925 1.00 49.32  ? 21  PHE A CB    1 
ATOM   162   C CG    . PHE A 1 21  ? 76.524  13.854  43.298 1.00 45.01  ? 21  PHE A CG    1 
ATOM   163   C CD1   . PHE A 1 21  ? 76.671  13.427  41.990 1.00 59.73  ? 21  PHE A CD1   1 
ATOM   164   C CD2   . PHE A 1 21  ? 75.430  13.411  44.021 1.00 44.01  ? 21  PHE A CD2   1 
ATOM   165   C CE1   . PHE A 1 21  ? 75.744  12.584  41.411 1.00 53.85  ? 21  PHE A CE1   1 
ATOM   166   C CE2   . PHE A 1 21  ? 74.500  12.565  43.447 1.00 43.31  ? 21  PHE A CE2   1 
ATOM   167   C CZ    . PHE A 1 21  ? 74.657  12.153  42.141 1.00 47.37  ? 21  PHE A CZ    1 
ATOM   168   N N     . MET A 1 22  ? 79.109  17.884  44.002 1.00 58.08  ? 22  MET A N     1 
ATOM   169   C CA    . MET A 1 22  ? 79.934  18.720  44.868 1.00 60.46  ? 22  MET A CA    1 
ATOM   170   C C     . MET A 1 22  ? 79.847  20.196  44.488 1.00 68.84  ? 22  MET A C     1 
ATOM   171   O O     . MET A 1 22  ? 80.811  20.943  44.656 1.00 87.73  ? 22  MET A O     1 
ATOM   172   C CB    . MET A 1 22  ? 81.392  18.258  44.821 1.00 60.97  ? 22  MET A CB    1 
ATOM   173   C CG    . MET A 1 22  ? 81.600  16.812  45.240 1.00 62.25  ? 22  MET A CG    1 
ATOM   174   S SD    . MET A 1 22  ? 81.748  16.600  47.021 1.00 73.73  ? 22  MET A SD    1 
ATOM   175   C CE    . MET A 1 22  ? 83.403  17.229  47.284 1.00 82.28  ? 22  MET A CE    1 
ATOM   176   N N     . ASN A 1 23  ? 78.689  20.613  43.983 1.00 74.93  ? 23  ASN A N     1 
ATOM   177   C CA    . ASN A 1 23  ? 78.482  22.003  43.585 1.00 69.77  ? 23  ASN A CA    1 
ATOM   178   C C     . ASN A 1 23  ? 78.468  22.950  44.782 1.00 81.88  ? 23  ASN A C     1 
ATOM   179   O O     . ASN A 1 23  ? 78.447  22.509  45.931 1.00 78.16  ? 23  ASN A O     1 
ATOM   180   C CB    . ASN A 1 23  ? 77.181  22.145  42.792 1.00 73.10  ? 23  ASN A CB    1 
ATOM   181   C CG    . ASN A 1 23  ? 75.964  21.710  43.584 1.00 70.36  ? 23  ASN A CG    1 
ATOM   182   O OD1   . ASN A 1 23  ? 75.434  22.467  44.397 1.00 79.20  ? 23  ASN A OD1   1 
ATOM   183   N ND2   . ASN A 1 23  ? 75.507  20.487  43.341 1.00 73.46  ? 23  ASN A ND2   1 
ATOM   184   N N     . LYS A 1 24  ? 78.471  24.250  44.502 1.00 83.88  ? 24  LYS A N     1 
ATOM   185   C CA    . LYS A 1 24  ? 78.575  25.275  45.539 1.00 81.08  ? 24  LYS A CA    1 
ATOM   186   C C     . LYS A 1 24  ? 77.461  25.198  46.581 1.00 81.10  ? 24  LYS A C     1 
ATOM   187   O O     . LYS A 1 24  ? 77.705  25.394  47.771 1.00 87.72  ? 24  LYS A O     1 
ATOM   188   C CB    . LYS A 1 24  ? 78.580  26.670  44.908 1.00 83.57  ? 24  LYS A CB    1 
ATOM   189   C CG    . LYS A 1 24  ? 79.722  26.920  43.936 1.00 97.67  ? 24  LYS A CG    1 
ATOM   190   C CD    . LYS A 1 24  ? 79.806  28.391  43.554 1.00 103.14 ? 24  LYS A CD    1 
ATOM   191   C CE    . LYS A 1 24  ? 78.493  28.890  42.972 1.00 92.37  ? 24  LYS A CE    1 
ATOM   192   N NZ    . LYS A 1 24  ? 78.541  30.345  42.656 1.00 78.84  ? 24  LYS A NZ    1 
ATOM   193   N N     . GLU A 1 25  ? 76.244  24.914  46.129 1.00 78.45  ? 25  GLU A N     1 
ATOM   194   C CA    . GLU A 1 25  ? 75.081  24.914  47.010 1.00 75.29  ? 25  GLU A CA    1 
ATOM   195   C C     . GLU A 1 25  ? 75.131  23.759  48.009 1.00 76.82  ? 25  GLU A C     1 
ATOM   196   O O     . GLU A 1 25  ? 74.910  23.954  49.208 1.00 85.10  ? 25  GLU A O     1 
ATOM   197   C CB    . GLU A 1 25  ? 73.793  24.852  46.184 1.00 71.65  ? 25  GLU A CB    1 
ATOM   198   C CG    . GLU A 1 25  ? 72.536  25.238  46.950 1.00 75.53  ? 25  GLU A CG    1 
ATOM   199   C CD    . GLU A 1 25  ? 71.309  25.322  46.058 1.00 95.84  ? 25  GLU A CD    1 
ATOM   200   O OE1   . GLU A 1 25  ? 71.474  25.366  44.820 1.00 70.27  ? 25  GLU A OE1   1 
ATOM   201   O OE2   . GLU A 1 25  ? 70.181  25.343  46.595 1.00 90.87  ? 25  GLU A OE2   1 
ATOM   202   N N     . ILE A 1 26  ? 75.429  22.561  47.513 1.00 75.74  ? 26  ILE A N     1 
ATOM   203   C CA    . ILE A 1 26  ? 75.537  21.381  48.365 1.00 75.43  ? 26  ILE A CA    1 
ATOM   204   C C     . ILE A 1 26  ? 76.680  21.531  49.365 1.00 83.36  ? 26  ILE A C     1 
ATOM   205   O O     . ILE A 1 26  ? 76.526  21.213  50.544 1.00 80.15  ? 26  ILE A O     1 
ATOM   206   C CB    . ILE A 1 26  ? 75.753  20.098  47.537 1.00 71.27  ? 26  ILE A CB    1 
ATOM   207   C CG1   . ILE A 1 26  ? 74.557  19.848  46.617 1.00 68.21  ? 26  ILE A CG1   1 
ATOM   208   C CG2   . ILE A 1 26  ? 75.973  18.899  48.446 1.00 64.99  ? 26  ILE A CG2   1 
ATOM   209   C CD1   . ILE A 1 26  ? 74.629  18.533  45.878 1.00 59.84  ? 26  ILE A CD1   1 
ATOM   210   N N     . VAL A 1 27  ? 77.822  22.017  48.886 1.00 85.03  ? 27  VAL A N     1 
ATOM   211   C CA    . VAL A 1 27  ? 78.973  22.276  49.746 1.00 79.05  ? 27  VAL A CA    1 
ATOM   212   C C     . VAL A 1 27  ? 78.608  23.280  50.836 1.00 78.67  ? 27  VAL A C     1 
ATOM   213   O O     . VAL A 1 27  ? 78.989  23.121  51.995 1.00 82.02  ? 27  VAL A O     1 
ATOM   214   C CB    . VAL A 1 27  ? 80.181  22.802  48.936 1.00 82.08  ? 27  VAL A CB    1 
ATOM   215   C CG1   . VAL A 1 27  ? 81.273  23.314  49.862 1.00 87.68  ? 27  VAL A CG1   1 
ATOM   216   C CG2   . VAL A 1 27  ? 80.723  21.714  48.023 1.00 82.25  ? 27  VAL A CG2   1 
ATOM   217   N N     . THR A 1 28  ? 77.854  24.307  50.459 1.00 88.78  ? 28  THR A N     1 
ATOM   218   C CA    . THR A 1 28  ? 77.398  25.313  51.411 1.00 79.56  ? 28  THR A CA    1 
ATOM   219   C C     . THR A 1 28  ? 76.496  24.706  52.482 1.00 81.89  ? 28  THR A C     1 
ATOM   220   O O     . THR A 1 28  ? 76.661  24.977  53.672 1.00 93.92  ? 28  THR A O     1 
ATOM   221   C CB    . THR A 1 28  ? 76.637  26.453  50.703 1.00 79.47  ? 28  THR A CB    1 
ATOM   222   O OG1   . THR A 1 28  ? 77.525  27.147  49.818 1.00 78.17  ? 28  THR A OG1   1 
ATOM   223   C CG2   . THR A 1 28  ? 76.071  27.434  51.716 1.00 78.84  ? 28  THR A CG2   1 
ATOM   224   N N     . ALA A 1 29  ? 75.552  23.873  52.055 1.00 80.41  ? 29  ALA A N     1 
ATOM   225   C CA    . ALA A 1 29  ? 74.538  23.344  52.962 1.00 82.85  ? 29  ALA A CA    1 
ATOM   226   C C     . ALA A 1 29  ? 74.948  22.042  53.652 1.00 78.10  ? 29  ALA A C     1 
ATOM   227   O O     . ALA A 1 29  ? 74.166  21.474  54.413 1.00 75.87  ? 29  ALA A O     1 
ATOM   228   C CB    . ALA A 1 29  ? 73.229  23.142  52.211 1.00 83.66  ? 29  ALA A CB    1 
ATOM   229   N N     . LEU A 1 30  ? 76.165  21.568  53.397 1.00 80.32  ? 30  LEU A N     1 
ATOM   230   C CA    . LEU A 1 30  ? 76.604  20.298  53.974 1.00 77.62  ? 30  LEU A CA    1 
ATOM   231   C C     . LEU A 1 30  ? 78.099  20.235  54.281 1.00 73.56  ? 30  LEU A C     1 
ATOM   232   O O     . LEU A 1 30  ? 78.511  19.589  55.244 1.00 72.03  ? 30  LEU A O     1 
ATOM   233   C CB    . LEU A 1 30  ? 76.233  19.141  53.042 1.00 78.85  ? 30  LEU A CB    1 
ATOM   234   C CG    . LEU A 1 30  ? 74.908  18.436  53.338 1.00 73.31  ? 30  LEU A CG    1 
ATOM   235   C CD1   . LEU A 1 30  ? 74.644  17.333  52.327 1.00 73.43  ? 30  LEU A CD1   1 
ATOM   236   C CD2   . LEU A 1 30  ? 74.917  17.878  54.750 1.00 77.60  ? 30  LEU A CD2   1 
ATOM   237   N N     . GLY A 1 31  ? 78.910  20.894  53.461 1.00 77.94  ? 31  GLY A N     1 
ATOM   238   C CA    . GLY A 1 31  ? 80.351  20.832  53.623 1.00 78.11  ? 31  GLY A CA    1 
ATOM   239   C C     . GLY A 1 31  ? 80.966  19.781  52.720 1.00 83.18  ? 31  GLY A C     1 
ATOM   240   O O     . GLY A 1 31  ? 80.325  18.783  52.392 1.00 99.81  ? 31  GLY A O     1 
ATOM   241   N N     . LYS A 1 32  ? 82.214  20.006  52.322 1.00 83.11  ? 32  LYS A N     1 
ATOM   242   C CA    . LYS A 1 32  ? 82.912  19.109  51.407 1.00 83.47  ? 32  LYS A CA    1 
ATOM   243   C C     . LYS A 1 32  ? 83.119  17.723  52.013 1.00 91.22  ? 32  LYS A C     1 
ATOM   244   O O     . LYS A 1 32  ? 82.895  16.703  51.350 1.00 111.10 ? 32  LYS A O     1 
ATOM   245   C CB    . LYS A 1 32  ? 84.257  19.719  51.004 1.00 85.73  ? 32  LYS A CB    1 
ATOM   246   C CG    . LYS A 1 32  ? 85.053  18.897  50.006 1.00 88.03  ? 32  LYS A CG    1 
ATOM   247   C CD    . LYS A 1 32  ? 86.211  19.702  49.438 1.00 91.09  ? 32  LYS A CD    1 
ATOM   248   C CE    . LYS A 1 32  ? 85.713  20.962  48.747 1.00 100.41 ? 32  LYS A CE    1 
ATOM   249   N NZ    . LYS A 1 32  ? 86.829  21.778  48.192 1.00 104.91 ? 32  LYS A NZ    1 
ATOM   250   N N     . GLN A 1 33  ? 83.533  17.699  53.279 1.00 92.11  ? 33  GLN A N     1 
ATOM   251   C CA    . GLN A 1 33  ? 83.806  16.458  54.000 1.00 94.73  ? 33  GLN A CA    1 
ATOM   252   C C     . GLN A 1 33  ? 82.605  15.517  54.029 1.00 91.78  ? 33  GLN A C     1 
ATOM   253   O O     . GLN A 1 33  ? 82.764  14.299  54.107 1.00 103.70 ? 33  GLN A O     1 
ATOM   254   C CB    . GLN A 1 33  ? 84.248  16.761  55.436 1.00 103.57 ? 33  GLN A CB    1 
ATOM   255   C CG    . GLN A 1 33  ? 85.610  17.428  55.556 1.00 102.48 ? 33  GLN A CG    1 
ATOM   256   C CD    . GLN A 1 33  ? 86.027  17.641  57.001 1.00 102.10 ? 33  GLN A CD    1 
ATOM   257   O OE1   . GLN A 1 33  ? 85.234  17.448  57.923 1.00 100.53 ? 33  GLN A OE1   1 
ATOM   258   N NE2   . GLN A 1 33  ? 87.278  18.038  57.205 1.00 96.95  ? 33  GLN A NE2   1 
ATOM   259   N N     . GLU A 1 34  ? 81.405  16.086  53.968 1.00 89.53  ? 34  GLU A N     1 
ATOM   260   C CA    . GLU A 1 34  ? 80.182  15.295  54.011 1.00 88.17  ? 34  GLU A CA    1 
ATOM   261   C C     . GLU A 1 34  ? 79.718  14.914  52.608 1.00 86.82  ? 34  GLU A C     1 
ATOM   262   O O     . GLU A 1 34  ? 79.426  13.746  52.334 1.00 89.49  ? 34  GLU A O     1 
ATOM   263   C CB    . GLU A 1 34  ? 79.076  16.062  54.738 1.00 89.28  ? 34  GLU A CB    1 
ATOM   264   C CG    . GLU A 1 34  ? 78.233  15.206  55.668 1.00 94.89  ? 34  GLU A CG    1 
ATOM   265   C CD    . GLU A 1 34  ? 77.615  14.012  54.968 1.00 99.80  ? 34  GLU A CD    1 
ATOM   266   O OE1   . GLU A 1 34  ? 76.999  14.199  53.898 1.00 104.10 ? 34  GLU A OE1   1 
ATOM   267   O OE2   . GLU A 1 34  ? 77.750  12.885  55.487 1.00 109.40 ? 34  GLU A OE2   1 
ATOM   268   N N     . ALA A 1 35  ? 79.654  15.908  51.726 1.00 81.66  ? 35  ALA A N     1 
ATOM   269   C CA    . ALA A 1 35  ? 79.190  15.706  50.358 1.00 79.53  ? 35  ALA A CA    1 
ATOM   270   C C     . ALA A 1 35  ? 80.034  14.672  49.617 1.00 77.31  ? 35  ALA A C     1 
ATOM   271   O O     . ALA A 1 35  ? 79.502  13.850  48.864 1.00 79.79  ? 35  ALA A O     1 
ATOM   272   C CB    . ALA A 1 35  ? 79.191  17.027  49.603 1.00 75.13  ? 35  ALA A CB    1 
ATOM   273   N N     . GLU A 1 36  ? 81.345  14.712  49.839 1.00 81.60  ? 36  GLU A N     1 
ATOM   274   C CA    . GLU A 1 36  ? 82.250  13.771  49.186 1.00 81.92  ? 36  GLU A CA    1 
ATOM   275   C C     . GLU A 1 36  ? 81.944  12.338  49.615 1.00 81.80  ? 36  GLU A C     1 
ATOM   276   O O     . GLU A 1 36  ? 81.903  11.423  48.787 1.00 83.38  ? 36  GLU A O     1 
ATOM   277   C CB    . GLU A 1 36  ? 83.707  14.121  49.497 1.00 86.75  ? 36  GLU A CB    1 
ATOM   278   C CG    . GLU A 1 36  ? 84.701  13.608  48.466 1.00 88.13  ? 36  GLU A CG    1 
ATOM   279   C CD    . GLU A 1 36  ? 85.729  12.665  49.059 1.00 103.04 ? 36  GLU A CD    1 
ATOM   280   O OE1   . GLU A 1 36  ? 85.754  12.511  50.299 1.00 113.74 ? 36  GLU A OE1   1 
ATOM   281   O OE2   . GLU A 1 36  ? 86.512  12.075  48.284 1.00 91.02  ? 36  GLU A OE2   1 
ATOM   282   N N     . ARG A 1 37  ? 81.717  12.153  50.913 1.00 79.92  ? 37  ARG A N     1 
ATOM   283   C CA    . ARG A 1 37  ? 81.397  10.839  51.456 1.00 77.90  ? 37  ARG A CA    1 
ATOM   284   C C     . ARG A 1 37  ? 80.040  10.362  50.951 1.00 71.89  ? 37  ARG A C     1 
ATOM   285   O O     . ARG A 1 37  ? 79.838  9.169   50.732 1.00 87.29  ? 37  ARG A O     1 
ATOM   286   C CB    . ARG A 1 37  ? 81.418  10.867  52.986 1.00 87.70  ? 37  ARG A CB    1 
ATOM   287   C CG    . ARG A 1 37  ? 81.229  9.504   53.634 1.00 93.35  ? 37  ARG A CG    1 
ATOM   288   C CD    . ARG A 1 37  ? 81.451  9.560   55.138 1.00 108.53 ? 37  ARG A CD    1 
ATOM   289   N NE    . ARG A 1 37  ? 80.541  10.492  55.798 1.00 121.85 ? 37  ARG A NE    1 
ATOM   290   C CZ    . ARG A 1 37  ? 79.308  10.183  56.184 1.00 126.57 ? 37  ARG A CZ    1 
ATOM   291   N NH1   . ARG A 1 37  ? 78.831  8.964   55.972 1.00 121.69 ? 37  ARG A NH1   1 
ATOM   292   N NH2   . ARG A 1 37  ? 78.550  11.093  56.780 1.00 144.87 ? 37  ARG A NH2   1 
ATOM   293   N N     . LYS A 1 38  ? 79.115  11.300  50.767 1.00 70.56  ? 38  LYS A N     1 
ATOM   294   C CA    . LYS A 1 38  ? 77.811  10.983  50.194 1.00 64.88  ? 38  LYS A CA    1 
ATOM   295   C C     . LYS A 1 38  ? 77.981  10.438  48.776 1.00 65.04  ? 38  LYS A C     1 
ATOM   296   O O     . LYS A 1 38  ? 77.426  9.390   48.422 1.00 59.59  ? 38  LYS A O     1 
ATOM   297   C CB    . LYS A 1 38  ? 76.912  12.223  50.188 1.00 67.61  ? 38  LYS A CB    1 
ATOM   298   C CG    . LYS A 1 38  ? 75.426  11.929  50.053 1.00 64.43  ? 38  LYS A CG    1 
ATOM   299   C CD    . LYS A 1 38  ? 74.881  11.263  51.306 1.00 65.84  ? 38  LYS A CD    1 
ATOM   300   C CE    . LYS A 1 38  ? 73.373  11.080  51.233 1.00 61.71  ? 38  LYS A CE    1 
ATOM   301   N NZ    . LYS A 1 38  ? 72.826  10.508  52.496 1.00 58.61  ? 38  LYS A NZ    1 
ATOM   302   N N     . PHE A 1 39  ? 78.765  11.157  47.978 1.00 67.13  ? 39  PHE A N     1 
ATOM   303   C CA    . PHE A 1 39  ? 79.058  10.771  46.601 1.00 54.89  ? 39  PHE A CA    1 
ATOM   304   C C     . PHE A 1 39  ? 79.698  9.385   46.516 1.00 53.47  ? 39  PHE A C     1 
ATOM   305   O O     . PHE A 1 39  ? 79.250  8.521   45.751 1.00 48.33  ? 39  PHE A O     1 
ATOM   306   C CB    . PHE A 1 39  ? 79.970  11.820  45.962 1.00 54.50  ? 39  PHE A CB    1 
ATOM   307   C CG    . PHE A 1 39  ? 80.345  11.523  44.541 1.00 47.32  ? 39  PHE A CG    1 
ATOM   308   C CD1   . PHE A 1 39  ? 79.448  11.747  43.513 1.00 43.76  ? 39  PHE A CD1   1 
ATOM   309   C CD2   . PHE A 1 39  ? 81.607  11.047  44.231 1.00 49.75  ? 39  PHE A CD2   1 
ATOM   310   C CE1   . PHE A 1 39  ? 79.796  11.484  42.202 1.00 47.35  ? 39  PHE A CE1   1 
ATOM   311   C CE2   . PHE A 1 39  ? 81.961  10.785  42.921 1.00 45.14  ? 39  PHE A CE2   1 
ATOM   312   C CZ    . PHE A 1 39  ? 81.054  11.002  41.907 1.00 46.56  ? 39  PHE A CZ    1 
ATOM   313   N N     . GLU A 1 40  ? 80.743  9.180   47.313 1.00 56.65  ? 40  GLU A N     1 
ATOM   314   C CA    . GLU A 1 40  ? 81.444  7.902   47.337 1.00 52.40  ? 40  GLU A CA    1 
ATOM   315   C C     . GLU A 1 40  ? 80.530  6.767   47.792 1.00 51.12  ? 40  GLU A C     1 
ATOM   316   O O     . GLU A 1 40  ? 80.613  5.651   47.277 1.00 45.37  ? 40  GLU A O     1 
ATOM   317   C CB    . GLU A 1 40  ? 82.673  7.986   48.245 1.00 72.41  ? 40  GLU A CB    1 
ATOM   318   C CG    . GLU A 1 40  ? 83.754  8.935   47.744 1.00 71.87  ? 40  GLU A CG    1 
ATOM   319   C CD    . GLU A 1 40  ? 84.409  8.458   46.460 1.00 73.92  ? 40  GLU A CD    1 
ATOM   320   O OE1   . GLU A 1 40  ? 84.359  7.242   46.176 1.00 60.09  ? 40  GLU A OE1   1 
ATOM   321   O OE2   . GLU A 1 40  ? 84.973  9.302   45.733 1.00 61.17  ? 40  GLU A OE2   1 
ATOM   322   N N     . THR A 1 41  ? 79.661  7.058   48.755 1.00 52.02  ? 41  THR A N     1 
ATOM   323   C CA    . THR A 1 41  ? 78.694  6.079   49.237 1.00 48.96  ? 41  THR A CA    1 
ATOM   324   C C     . THR A 1 41  ? 77.752  5.676   48.109 1.00 45.63  ? 41  THR A C     1 
ATOM   325   O O     . THR A 1 41  ? 77.423  4.497   47.950 1.00 49.63  ? 41  THR A O     1 
ATOM   326   C CB    . THR A 1 41  ? 77.874  6.624   50.421 1.00 48.30  ? 41  THR A CB    1 
ATOM   327   O OG1   . THR A 1 41  ? 78.762  7.131   51.425 1.00 51.78  ? 41  THR A OG1   1 
ATOM   328   C CG2   . THR A 1 41  ? 77.004  5.533   51.020 1.00 48.22  ? 41  THR A CG2   1 
ATOM   329   N N     . LEU A 1 42  ? 77.326  6.665   47.328 1.00 56.98  ? 42  LEU A N     1 
ATOM   330   C CA    . LEU A 1 42  ? 76.506  6.409   46.148 1.00 40.92  ? 42  LEU A CA    1 
ATOM   331   C C     . LEU A 1 42  ? 77.216  5.477   45.173 1.00 39.81  ? 42  LEU A C     1 
ATOM   332   O O     . LEU A 1 42  ? 76.659  4.451   44.760 1.00 37.92  ? 42  LEU A O     1 
ATOM   333   C CB    . LEU A 1 42  ? 76.148  7.721   45.448 1.00 41.03  ? 42  LEU A CB    1 
ATOM   334   C CG    . LEU A 1 42  ? 75.626  7.606   44.015 1.00 31.44  ? 42  LEU A CG    1 
ATOM   335   C CD1   . LEU A 1 42  ? 74.286  6.899   43.984 1.00 56.66  ? 42  LEU A CD1   1 
ATOM   336   C CD2   . LEU A 1 42  ? 75.519  8.977   43.378 1.00 39.54  ? 42  LEU A CD2   1 
ATOM   337   N N     . LEU A 1 43  ? 78.447  5.837   44.815 1.00 43.51  ? 43  LEU A N     1 
ATOM   338   C CA    . LEU A 1 43  ? 79.227  5.037   43.876 1.00 34.19  ? 43  LEU A CA    1 
ATOM   339   C C     . LEU A 1 43  ? 79.459  3.622   44.396 1.00 31.66  ? 43  LEU A C     1 
ATOM   340   O O     . LEU A 1 43  ? 79.619  2.686   43.614 1.00 34.50  ? 43  LEU A O     1 
ATOM   341   C CB    . LEU A 1 43  ? 80.569  5.709   43.577 1.00 37.83  ? 43  LEU A CB    1 
ATOM   342   C CG    . LEU A 1 43  ? 80.537  6.997   42.751 1.00 35.72  ? 43  LEU A CG    1 
ATOM   343   C CD1   . LEU A 1 43  ? 81.936  7.361   42.281 1.00 39.31  ? 43  LEU A CD1   1 
ATOM   344   C CD2   . LEU A 1 43  ? 79.596  6.856   41.570 1.00 36.75  ? 43  LEU A CD2   1 
ATOM   345   N N     . LYS A 1 44  ? 79.474  3.473   45.717 1.00 40.66  ? 44  LYS A N     1 
ATOM   346   C CA    . LYS A 1 44  ? 79.633  2.164   46.341 1.00 44.35  ? 44  LYS A CA    1 
ATOM   347   C C     . LYS A 1 44  ? 78.333  1.369   46.272 1.00 41.00  ? 44  LYS A C     1 
ATOM   348   O O     . LYS A 1 44  ? 78.349  0.144   46.152 1.00 32.38  ? 44  LYS A O     1 
ATOM   349   C CB    . LYS A 1 44  ? 80.085  2.319   47.796 1.00 44.05  ? 44  LYS A CB    1 
ATOM   350   C CG    . LYS A 1 44  ? 80.398  1.013   48.517 1.00 63.86  ? 44  LYS A CG    1 
ATOM   351   C CD    . LYS A 1 44  ? 81.477  0.219   47.795 1.00 66.06  ? 44  LYS A CD    1 
ATOM   352   C CE    . LYS A 1 44  ? 82.155  -0.783  48.724 1.00 53.94  ? 44  LYS A CE    1 
ATOM   353   N NZ    . LYS A 1 44  ? 81.186  -1.681  49.411 1.00 44.45  ? 44  LYS A NZ    1 
ATOM   354   N N     . HIS A 1 45  ? 77.209  2.075   46.340 1.00 36.32  ? 45  HIS A N     1 
ATOM   355   C CA    . HIS A 1 45  ? 75.902  1.427   46.357 1.00 33.19  ? 45  HIS A CA    1 
ATOM   356   C C     . HIS A 1 45  ? 75.408  1.022   44.971 1.00 32.37  ? 45  HIS A C     1 
ATOM   357   O O     . HIS A 1 45  ? 74.651  0.060   44.840 1.00 29.56  ? 45  HIS A O     1 
ATOM   358   C CB    . HIS A 1 45  ? 74.866  2.339   47.017 1.00 36.48  ? 45  HIS A CB    1 
ATOM   359   C CG    . HIS A 1 45  ? 74.831  2.235   48.510 1.00 42.08  ? 45  HIS A CG    1 
ATOM   360   N ND1   . HIS A 1 45  ? 75.917  2.535   49.305 1.00 43.14  ? 45  HIS A ND1   1 
ATOM   361   C CD2   . HIS A 1 45  ? 73.839  1.867   49.354 1.00 39.14  ? 45  HIS A CD2   1 
ATOM   362   C CE1   . HIS A 1 45  ? 75.595  2.354   50.573 1.00 44.80  ? 45  HIS A CE1   1 
ATOM   363   N NE2   . HIS A 1 45  ? 74.339  1.949   50.630 1.00 46.89  ? 45  HIS A NE2   1 
ATOM   364   N N     . LEU A 1 46  ? 75.831  1.750   43.940 1.00 38.73  ? 46  LEU A N     1 
ATOM   365   C CA    . LEU A 1 46  ? 75.345  1.492   42.583 1.00 26.92  ? 46  LEU A CA    1 
ATOM   366   C C     . LEU A 1 46  ? 75.754  0.124   42.028 1.00 27.82  ? 46  LEU A C     1 
ATOM   367   O O     . LEU A 1 46  ? 75.208  -0.329  41.023 1.00 37.35  ? 46  LEU A O     1 
ATOM   368   C CB    . LEU A 1 46  ? 75.826  2.588   41.630 1.00 25.26  ? 46  LEU A CB    1 
ATOM   369   C CG    . LEU A 1 46  ? 75.154  3.953   41.780 1.00 25.22  ? 46  LEU A CG    1 
ATOM   370   C CD1   . LEU A 1 46  ? 75.627  4.909   40.701 1.00 25.13  ? 46  LEU A CD1   1 
ATOM   371   C CD2   . LEU A 1 46  ? 73.648  3.801   41.736 1.00 31.19  ? 46  LEU A CD2   1 
ATOM   372   N N     . SER A 1 47  ? 76.707  -0.532  42.681 1.00 37.75  ? 47  SER A N     1 
ATOM   373   C CA    . SER A 1 47  ? 77.217  -1.810  42.200 1.00 28.93  ? 47  SER A CA    1 
ATOM   374   C C     . SER A 1 47  ? 76.402  -2.991  42.716 1.00 24.89  ? 47  SER A C     1 
ATOM   375   O O     . SER A 1 47  ? 76.567  -4.119  42.254 1.00 38.61  ? 47  SER A O     1 
ATOM   376   C CB    . SER A 1 47  ? 78.679  -1.982  42.608 1.00 28.87  ? 47  SER A CB    1 
ATOM   377   O OG    . SER A 1 47  ? 79.452  -0.854  42.236 1.00 39.61  ? 47  SER A OG    1 
ATOM   378   N N     . HIS A 1 48  ? 75.528  -2.726  43.680 1.00 23.11  ? 48  HIS A N     1 
ATOM   379   C CA    . HIS A 1 48  ? 74.778  -3.787  44.336 1.00 23.23  ? 48  HIS A CA    1 
ATOM   380   C C     . HIS A 1 48  ? 73.305  -3.738  43.960 1.00 21.94  ? 48  HIS A C     1 
ATOM   381   O O     . HIS A 1 48  ? 72.728  -2.657  43.840 1.00 31.37  ? 48  HIS A O     1 
ATOM   382   C CB    . HIS A 1 48  ? 74.941  -3.689  45.855 1.00 25.09  ? 48  HIS A CB    1 
ATOM   383   C CG    . HIS A 1 48  ? 76.364  -3.760  46.313 1.00 27.92  ? 48  HIS A CG    1 
ATOM   384   N ND1   . HIS A 1 48  ? 77.268  -2.742  46.096 1.00 26.78  ? 48  HIS A ND1   1 
ATOM   385   C CD2   . HIS A 1 48  ? 77.041  -4.730  46.972 1.00 25.00  ? 48  HIS A CD2   1 
ATOM   386   C CE1   . HIS A 1 48  ? 78.440  -3.081  46.601 1.00 26.56  ? 48  HIS A CE1   1 
ATOM   387   N NE2   . HIS A 1 48  ? 78.329  -4.283  47.139 1.00 27.56  ? 48  HIS A NE2   1 
ATOM   388   N N     . PRO A 1 49  ? 72.694  -4.916  43.767 1.00 18.63  ? 49  PRO A N     1 
ATOM   389   C CA    . PRO A 1 49  ? 71.273  -5.036  43.427 1.00 20.94  ? 49  PRO A CA    1 
ATOM   390   C C     . PRO A 1 49  ? 70.379  -4.399  44.478 1.00 22.47  ? 49  PRO A C     1 
ATOM   391   O O     . PRO A 1 49  ? 70.764  -4.349  45.646 1.00 40.97  ? 49  PRO A O     1 
ATOM   392   C CB    . PRO A 1 49  ? 71.045  -6.551  43.383 1.00 20.11  ? 49  PRO A CB    1 
ATOM   393   C CG    . PRO A 1 49  ? 72.383  -7.136  43.149 1.00 30.02  ? 49  PRO A CG    1 
ATOM   394   C CD    . PRO A 1 49  ? 73.355  -6.230  43.838 1.00 31.93  ? 49  PRO A CD    1 
ATOM   395   N N     . PRO A 1 50  ? 69.201  -3.905  44.070 1.00 19.59  ? 50  PRO A N     1 
ATOM   396   C CA    . PRO A 1 50  ? 68.217  -3.450  45.053 1.00 22.12  ? 50  PRO A CA    1 
ATOM   397   C C     . PRO A 1 50  ? 67.825  -4.590  45.982 1.00 29.77  ? 50  PRO A C     1 
ATOM   398   O O     . PRO A 1 50  ? 67.741  -5.731  45.529 1.00 28.97  ? 50  PRO A O     1 
ATOM   399   C CB    . PRO A 1 50  ? 67.035  -3.008  44.188 1.00 22.34  ? 50  PRO A CB    1 
ATOM   400   C CG    . PRO A 1 50  ? 67.647  -2.646  42.884 1.00 19.94  ? 50  PRO A CG    1 
ATOM   401   C CD    . PRO A 1 50  ? 68.776  -3.617  42.690 1.00 21.19  ? 50  PRO A CD    1 
ATOM   402   N N     . SER A 1 51  ? 67.587  -4.292  47.254 1.00 33.09  ? 51  SER A N     1 
ATOM   403   C CA    . SER A 1 51  ? 67.304  -5.334  48.233 1.00 23.52  ? 51  SER A CA    1 
ATOM   404   C C     . SER A 1 51  ? 65.888  -5.887  48.131 1.00 23.35  ? 51  SER A C     1 
ATOM   405   O O     . SER A 1 51  ? 65.512  -6.773  48.899 1.00 24.83  ? 51  SER A O     1 
ATOM   406   C CB    . SER A 1 51  ? 67.548  -4.806  49.645 1.00 27.26  ? 51  SER A CB    1 
ATOM   407   O OG    . SER A 1 51  ? 67.014  -3.504  49.801 1.00 29.52  ? 51  SER A OG    1 
ATOM   408   N N     . PHE A 1 52  ? 65.108  -5.378  47.184 1.00 25.14  ? 52  PHE A N     1 
ATOM   409   C CA    . PHE A 1 52  ? 63.731  -5.827  47.025 1.00 24.42  ? 52  PHE A CA    1 
ATOM   410   C C     . PHE A 1 52  ? 63.325  -6.040  45.570 1.00 22.50  ? 52  PHE A C     1 
ATOM   411   O O     . PHE A 1 52  ? 63.425  -5.137  44.740 1.00 29.32  ? 52  PHE A O     1 
ATOM   412   C CB    . PHE A 1 52  ? 62.771  -4.832  47.680 1.00 35.23  ? 52  PHE A CB    1 
ATOM   413   C CG    . PHE A 1 52  ? 62.484  -5.126  49.126 1.00 36.34  ? 52  PHE A CG    1 
ATOM   414   C CD1   . PHE A 1 52  ? 61.521  -6.057  49.477 1.00 29.22  ? 52  PHE A CD1   1 
ATOM   415   C CD2   . PHE A 1 52  ? 63.171  -4.470  50.133 1.00 26.49  ? 52  PHE A CD2   1 
ATOM   416   C CE1   . PHE A 1 52  ? 61.252  -6.331  50.804 1.00 24.06  ? 52  PHE A CE1   1 
ATOM   417   C CE2   . PHE A 1 52  ? 62.905  -4.740  51.462 1.00 26.79  ? 52  PHE A CE2   1 
ATOM   418   C CZ    . PHE A 1 52  ? 61.944  -5.672  51.796 1.00 34.59  ? 52  PHE A CZ    1 
ATOM   419   N N     . THR A 1 53  ? 62.868  -7.252  45.278 1.00 18.64  ? 53  THR A N     1 
ATOM   420   C CA    . THR A 1 53  ? 62.233  -7.563  44.010 1.00 19.69  ? 53  THR A CA    1 
ATOM   421   C C     . THR A 1 53  ? 60.800  -7.044  44.038 1.00 20.61  ? 53  THR A C     1 
ATOM   422   O O     . THR A 1 53  ? 59.953  -7.578  44.758 1.00 27.91  ? 53  THR A O     1 
ATOM   423   C CB    . THR A 1 53  ? 62.234  -9.077  43.723 1.00 17.49  ? 53  THR A CB    1 
ATOM   424   O OG1   . THR A 1 53  ? 63.581  -9.538  43.566 1.00 28.99  ? 53  THR A OG1   1 
ATOM   425   C CG2   . THR A 1 53  ? 61.451  -9.382  42.458 1.00 18.00  ? 53  THR A CG2   1 
ATOM   426   N N     . THR A 1 54  ? 60.536  -5.995  43.265 1.00 23.24  ? 54  THR A N     1 
ATOM   427   C CA    . THR A 1 54  ? 59.216  -5.372  43.248 1.00 23.20  ? 54  THR A CA    1 
ATOM   428   C C     . THR A 1 54  ? 58.428  -5.810  42.016 1.00 23.76  ? 54  THR A C     1 
ATOM   429   O O     . THR A 1 54  ? 58.926  -5.734  40.894 1.00 20.94  ? 54  THR A O     1 
ATOM   430   C CB    . THR A 1 54  ? 59.320  -3.836  43.278 1.00 20.70  ? 54  THR A CB    1 
ATOM   431   O OG1   . THR A 1 54  ? 59.724  -3.357  41.991 1.00 33.98  ? 54  THR A OG1   1 
ATOM   432   C CG2   . THR A 1 54  ? 60.334  -3.392  44.322 1.00 20.61  ? 54  THR A CG2   1 
ATOM   433   N N     . VAL A 1 55  ? 57.198  -6.269  42.230 1.00 26.60  ? 55  VAL A N     1 
ATOM   434   C CA    . VAL A 1 55  ? 56.375  -6.794  41.142 1.00 18.34  ? 55  VAL A CA    1 
ATOM   435   C C     . VAL A 1 55  ? 55.059  -6.040  41.011 1.00 20.05  ? 55  VAL A C     1 
ATOM   436   O O     . VAL A 1 55  ? 54.300  -5.955  41.972 1.00 25.56  ? 55  VAL A O     1 
ATOM   437   C CB    . VAL A 1 55  ? 56.052  -8.284  41.349 1.00 14.88  ? 55  VAL A CB    1 
ATOM   438   C CG1   . VAL A 1 55  ? 55.276  -8.823  40.163 1.00 18.90  ? 55  VAL A CG1   1 
ATOM   439   C CG2   . VAL A 1 55  ? 57.321  -9.077  41.564 1.00 22.74  ? 55  VAL A CG2   1 
ATOM   440   N N     . ARG A 1 56  ? 54.775  -5.505  39.827 1.00 20.91  ? 56  ARG A N     1 
ATOM   441   C CA    . ARG A 1 56  ? 53.500  -4.827  39.618 1.00 15.81  ? 56  ARG A CA    1 
ATOM   442   C C     . ARG A 1 56  ? 52.416  -5.821  39.228 1.00 17.87  ? 56  ARG A C     1 
ATOM   443   O O     . ARG A 1 56  ? 52.613  -6.659  38.350 1.00 16.02  ? 56  ARG A O     1 
ATOM   444   C CB    . ARG A 1 56  ? 53.615  -3.735  38.552 1.00 13.08  ? 56  ARG A CB    1 
ATOM   445   C CG    . ARG A 1 56  ? 52.304  -2.992  38.322 1.00 14.17  ? 56  ARG A CG    1 
ATOM   446   C CD    . ARG A 1 56  ? 52.485  -1.711  37.529 1.00 13.24  ? 56  ARG A CD    1 
ATOM   447   N NE    . ARG A 1 56  ? 52.861  -1.965  36.144 1.00 16.60  ? 56  ARG A NE    1 
ATOM   448   C CZ    . ARG A 1 56  ? 52.000  -2.277  35.182 1.00 16.17  ? 56  ARG A CZ    1 
ATOM   449   N NH1   . ARG A 1 56  ? 50.706  -2.382  35.453 1.00 22.61  ? 56  ARG A NH1   1 
ATOM   450   N NH2   . ARG A 1 56  ? 52.432  -2.487  33.949 1.00 21.79  ? 56  ARG A NH2   1 
ATOM   451   N N     . VAL A 1 57  ? 51.271  -5.719  39.893 1.00 16.90  ? 57  VAL A N     1 
ATOM   452   C CA    . VAL A 1 57  ? 50.129  -6.581  39.623 1.00 17.74  ? 57  VAL A CA    1 
ATOM   453   C C     . VAL A 1 57  ? 49.227  -5.984  38.545 1.00 30.62  ? 57  VAL A C     1 
ATOM   454   O O     . VAL A 1 57  ? 48.846  -4.817  38.627 1.00 29.74  ? 57  VAL A O     1 
ATOM   455   C CB    . VAL A 1 57  ? 49.297  -6.820  40.901 1.00 18.00  ? 57  VAL A CB    1 
ATOM   456   C CG1   . VAL A 1 57  ? 48.045  -7.622  40.587 1.00 20.37  ? 57  VAL A CG1   1 
ATOM   457   C CG2   . VAL A 1 57  ? 50.136  -7.519  41.957 1.00 18.36  ? 57  VAL A CG2   1 
ATOM   458   N N     . ASN A 1 58  ? 48.895  -6.782  37.534 1.00 40.26  ? 58  ASN A N     1 
ATOM   459   C CA    . ASN A 1 58  ? 47.952  -6.359  36.502 1.00 23.25  ? 58  ASN A CA    1 
ATOM   460   C C     . ASN A 1 58  ? 46.525  -6.436  37.030 1.00 36.92  ? 58  ASN A C     1 
ATOM   461   O O     . ASN A 1 58  ? 45.854  -7.460  36.891 1.00 35.47  ? 58  ASN A O     1 
ATOM   462   C CB    . ASN A 1 58  ? 48.107  -7.219  35.245 1.00 23.29  ? 58  ASN A CB    1 
ATOM   463   C CG    . ASN A 1 58  ? 47.262  -6.724  34.086 1.00 31.10  ? 58  ASN A CG    1 
ATOM   464   O OD1   . ASN A 1 58  ? 46.885  -5.555  34.030 1.00 44.85  ? 58  ASN A OD1   1 
ATOM   465   N ND2   . ASN A 1 58  ? 46.965  -7.618  33.148 1.00 29.07  ? 58  ASN A ND2   1 
ATOM   466   N N     . THR A 1 59  ? 46.068  -5.346  37.638 1.00 37.65  ? 59  THR A N     1 
ATOM   467   C CA    . THR A 1 59  ? 44.761  -5.303  38.285 1.00 19.91  ? 59  THR A CA    1 
ATOM   468   C C     . THR A 1 59  ? 43.599  -5.472  37.310 1.00 23.71  ? 59  THR A C     1 
ATOM   469   O O     . THR A 1 59  ? 42.464  -5.694  37.729 1.00 35.81  ? 59  THR A O     1 
ATOM   470   C CB    . THR A 1 59  ? 44.565  -3.981  39.048 1.00 23.47  ? 59  THR A CB    1 
ATOM   471   O OG1   . THR A 1 59  ? 44.913  -2.883  38.197 1.00 20.09  ? 59  THR A OG1   1 
ATOM   472   C CG2   . THR A 1 59  ? 45.443  -3.948  40.287 1.00 26.05  ? 59  THR A CG2   1 
ATOM   473   N N     . HIS A 1 60  ? 43.878  -5.369  36.014 1.00 22.53  ? 60  HIS A N     1 
ATOM   474   C CA    . HIS A 1 60  ? 42.831  -5.475  35.006 1.00 22.25  ? 60  HIS A CA    1 
ATOM   475   C C     . HIS A 1 60  ? 42.555  -6.925  34.610 1.00 22.08  ? 60  HIS A C     1 
ATOM   476   O O     . HIS A 1 60  ? 41.658  -7.191  33.813 1.00 21.49  ? 60  HIS A O     1 
ATOM   477   C CB    . HIS A 1 60  ? 43.199  -4.657  33.765 1.00 22.07  ? 60  HIS A CB    1 
ATOM   478   C CG    . HIS A 1 60  ? 42.046  -4.411  32.842 1.00 21.22  ? 60  HIS A CG    1 
ATOM   479   N ND1   . HIS A 1 60  ? 41.650  -5.321  31.886 1.00 38.18  ? 60  HIS A ND1   1 
ATOM   480   C CD2   . HIS A 1 60  ? 41.199  -3.361  32.735 1.00 24.70  ? 60  HIS A CD2   1 
ATOM   481   C CE1   . HIS A 1 60  ? 40.612  -4.840  31.227 1.00 36.98  ? 60  HIS A CE1   1 
ATOM   482   N NE2   . HIS A 1 60  ? 40.316  -3.653  31.724 1.00 33.06  ? 60  HIS A NE2   1 
ATOM   483   N N     . LEU A 1 61  ? 43.322  -7.859  35.162 1.00 31.43  ? 61  LEU A N     1 
ATOM   484   C CA    . LEU A 1 61  ? 43.103  -9.275  34.882 1.00 20.64  ? 61  LEU A CA    1 
ATOM   485   C C     . LEU A 1 61  ? 43.096  -10.119 36.153 1.00 21.04  ? 61  LEU A C     1 
ATOM   486   O O     . LEU A 1 61  ? 42.525  -11.208 36.178 1.00 34.79  ? 61  LEU A O     1 
ATOM   487   C CB    . LEU A 1 61  ? 44.163  -9.804  33.914 1.00 16.96  ? 61  LEU A CB    1 
ATOM   488   C CG    . LEU A 1 61  ? 43.895  -9.579  32.427 1.00 21.24  ? 61  LEU A CG    1 
ATOM   489   C CD1   . LEU A 1 61  ? 44.834  -10.419 31.582 1.00 19.24  ? 61  LEU A CD1   1 
ATOM   490   C CD2   . LEU A 1 61  ? 42.453  -9.904  32.103 1.00 21.35  ? 61  LEU A CD2   1 
ATOM   491   N N     . ALA A 1 62  ? 43.732  -9.615  37.205 1.00 24.25  ? 62  ALA A N     1 
ATOM   492   C CA    . ALA A 1 62  ? 43.786  -10.333 38.474 1.00 19.11  ? 62  ALA A CA    1 
ATOM   493   C C     . ALA A 1 62  ? 44.020  -9.381  39.639 1.00 20.47  ? 62  ALA A C     1 
ATOM   494   O O     . ALA A 1 62  ? 44.796  -8.435  39.528 1.00 21.63  ? 62  ALA A O     1 
ATOM   495   C CB    . ALA A 1 62  ? 44.870  -11.391 38.435 1.00 22.61  ? 62  ALA A CB    1 
ATOM   496   N N     . SER A 1 63  ? 43.346  -9.631  40.757 1.00 17.39  ? 63  SER A N     1 
ATOM   497   C CA    . SER A 1 63  ? 43.513  -8.800  41.943 1.00 18.56  ? 63  SER A CA    1 
ATOM   498   C C     . SER A 1 63  ? 44.851  -9.075  42.615 1.00 27.13  ? 63  SER A C     1 
ATOM   499   O O     . SER A 1 63  ? 45.499  -10.082 42.338 1.00 25.24  ? 63  SER A O     1 
ATOM   500   C CB    . SER A 1 63  ? 42.373  -9.033  42.931 1.00 28.07  ? 63  SER A CB    1 
ATOM   501   O OG    . SER A 1 63  ? 42.310  -10.391 43.330 1.00 43.84  ? 63  SER A OG    1 
ATOM   502   N N     . VAL A 1 64  ? 45.255  -8.173  43.503 1.00 23.85  ? 64  VAL A N     1 
ATOM   503   C CA    . VAL A 1 64  ? 46.541  -8.275  44.181 1.00 20.26  ? 64  VAL A CA    1 
ATOM   504   C C     . VAL A 1 64  ? 46.584  -9.476  45.125 1.00 22.09  ? 64  VAL A C     1 
ATOM   505   O O     . VAL A 1 64  ? 47.620  -10.122 45.268 1.00 31.19  ? 64  VAL A O     1 
ATOM   506   C CB    . VAL A 1 64  ? 46.851  -6.985  44.965 1.00 24.23  ? 64  VAL A CB    1 
ATOM   507   C CG1   . VAL A 1 64  ? 48.207  -7.074  45.634 1.00 26.76  ? 64  VAL A CG1   1 
ATOM   508   C CG2   . VAL A 1 64  ? 46.795  -5.781  44.038 1.00 22.81  ? 64  VAL A CG2   1 
ATOM   509   N N     . GLN A 1 65  ? 45.452  -9.774  45.756 1.00 25.51  ? 65  GLN A N     1 
ATOM   510   C CA    . GLN A 1 65  ? 45.334  -10.908 46.671 1.00 28.13  ? 65  GLN A CA    1 
ATOM   511   C C     . GLN A 1 65  ? 45.596  -12.237 45.956 1.00 31.87  ? 65  GLN A C     1 
ATOM   512   O O     . GLN A 1 65  ? 46.442  -13.036 46.381 1.00 51.09  ? 65  GLN A O     1 
ATOM   513   C CB    . GLN A 1 65  ? 43.942  -10.904 47.315 1.00 34.98  ? 65  GLN A CB    1 
ATOM   514   C CG    . GLN A 1 65  ? 43.741  -11.897 48.452 1.00 48.13  ? 65  GLN A CG    1 
ATOM   515   C CD    . GLN A 1 65  ? 42.402  -11.710 49.154 1.00 43.69  ? 65  GLN A CD    1 
ATOM   516   O OE1   . GLN A 1 65  ? 41.751  -10.676 49.009 1.00 34.18  ? 65  GLN A OE1   1 
ATOM   517   N NE2   . GLN A 1 65  ? 41.988  -12.715 49.918 1.00 40.93  ? 65  GLN A NE2   1 
ATOM   518   N N     . HIS A 1 66  ? 44.868  -12.452 44.865 1.00 28.19  ? 66  HIS A N     1 
ATOM   519   C CA    . HIS A 1 66  ? 44.997  -13.649 44.039 1.00 29.00  ? 66  HIS A CA    1 
ATOM   520   C C     . HIS A 1 66  ? 46.433  -13.859 43.564 1.00 29.99  ? 66  HIS A C     1 
ATOM   521   O O     . HIS A 1 66  ? 47.023  -14.928 43.764 1.00 43.12  ? 66  HIS A O     1 
ATOM   522   C CB    . HIS A 1 66  ? 44.053  -13.543 42.840 1.00 30.76  ? 66  HIS A CB    1 
ATOM   523   C CG    . HIS A 1 66  ? 43.986  -14.780 42.003 1.00 30.24  ? 66  HIS A CG    1 
ATOM   524   N ND1   . HIS A 1 66  ? 43.673  -16.016 42.524 1.00 40.81  ? 66  HIS A ND1   1 
ATOM   525   C CD2   . HIS A 1 66  ? 44.172  -14.968 40.674 1.00 37.51  ? 66  HIS A CD2   1 
ATOM   526   C CE1   . HIS A 1 66  ? 43.679  -16.915 41.556 1.00 60.82  ? 66  HIS A CE1   1 
ATOM   527   N NE2   . HIS A 1 66  ? 43.979  -16.304 40.424 1.00 50.85  ? 66  HIS A NE2   1 
ATOM   528   N N     . VAL A 1 67  ? 46.981  -12.823 42.938 1.00 24.54  ? 67  VAL A N     1 
ATOM   529   C CA    . VAL A 1 67  ? 48.348  -12.836 42.437 1.00 21.90  ? 67  VAL A CA    1 
ATOM   530   C C     . VAL A 1 67  ? 49.352  -13.116 43.552 1.00 26.10  ? 67  VAL A C     1 
ATOM   531   O O     . VAL A 1 67  ? 50.319  -13.847 43.349 1.00 31.25  ? 67  VAL A O     1 
ATOM   532   C CB    . VAL A 1 67  ? 48.693  -11.496 41.755 1.00 20.84  ? 67  VAL A CB    1 
ATOM   533   C CG1   . VAL A 1 67  ? 50.173  -11.400 41.466 1.00 21.19  ? 67  VAL A CG1   1 
ATOM   534   C CG2   . VAL A 1 67  ? 47.890  -11.332 40.479 1.00 21.55  ? 67  VAL A CG2   1 
ATOM   535   N N     . LYS A 1 68  ? 49.110  -12.544 44.728 1.00 32.70  ? 68  LYS A N     1 
ATOM   536   C CA    . LYS A 1 68  ? 49.978  -12.758 45.880 1.00 24.04  ? 68  LYS A CA    1 
ATOM   537   C C     . LYS A 1 68  ? 49.977  -14.218 46.300 1.00 27.20  ? 68  LYS A C     1 
ATOM   538   O O     . LYS A 1 68  ? 51.030  -14.786 46.588 1.00 32.89  ? 68  LYS A O     1 
ATOM   539   C CB    . LYS A 1 68  ? 49.549  -11.879 47.056 1.00 25.22  ? 68  LYS A CB    1 
ATOM   540   C CG    . LYS A 1 68  ? 50.353  -12.108 48.325 1.00 29.44  ? 68  LYS A CG    1 
ATOM   541   C CD    . LYS A 1 68  ? 49.757  -11.362 49.513 1.00 31.95  ? 68  LYS A CD    1 
ATOM   542   C CE    . LYS A 1 68  ? 50.462  -11.740 50.809 1.00 37.48  ? 68  LYS A CE    1 
ATOM   543   N NZ    . LYS A 1 68  ? 49.849  -11.087 51.998 1.00 51.57  ? 68  LYS A NZ    1 
ATOM   544   N N     . ASN A 1 69  ? 48.792  -14.822 46.336 1.00 29.99  ? 69  ASN A N     1 
ATOM   545   C CA    . ASN A 1 69  ? 48.681  -16.237 46.680 1.00 36.18  ? 69  ASN A CA    1 
ATOM   546   C C     . ASN A 1 69  ? 49.393  -17.132 45.664 1.00 35.62  ? 69  ASN A C     1 
ATOM   547   O O     . ASN A 1 69  ? 50.175  -18.024 46.034 1.00 43.01  ? 69  ASN A O     1 
ATOM   548   C CB    . ASN A 1 69  ? 47.210  -16.639 46.799 1.00 38.13  ? 69  ASN A CB    1 
ATOM   549   C CG    . ASN A 1 69  ? 46.493  -15.899 47.915 1.00 52.99  ? 69  ASN A CG    1 
ATOM   550   O OD1   . ASN A 1 69  ? 47.102  -15.515 48.915 1.00 42.17  ? 69  ASN A OD1   1 
ATOM   551   N ND2   . ASN A 1 69  ? 45.190  -15.701 47.751 1.00 51.95  ? 69  ASN A ND2   1 
ATOM   552   N N     . LEU A 1 70  ? 49.121  -16.886 44.384 1.00 37.00  ? 70  LEU A N     1 
ATOM   553   C CA    . LEU A 1 70  ? 49.767  -17.635 43.310 1.00 35.55  ? 70  LEU A CA    1 
ATOM   554   C C     . LEU A 1 70  ? 51.287  -17.509 43.378 1.00 34.79  ? 70  LEU A C     1 
ATOM   555   O O     . LEU A 1 70  ? 52.011  -18.479 43.146 1.00 36.50  ? 70  LEU A O     1 
ATOM   556   C CB    . LEU A 1 70  ? 49.262  -17.162 41.945 1.00 31.08  ? 70  LEU A CB    1 
ATOM   557   C CG    . LEU A 1 70  ? 47.805  -17.482 41.604 1.00 29.19  ? 70  LEU A CG    1 
ATOM   558   C CD1   . LEU A 1 70  ? 47.446  -16.960 40.224 1.00 26.16  ? 70  LEU A CD1   1 
ATOM   559   C CD2   . LEU A 1 70  ? 47.567  -18.976 41.689 1.00 48.06  ? 70  LEU A CD2   1 
ATOM   560   N N     . LEU A 1 71  ? 51.763  -16.313 43.707 1.00 30.12  ? 71  LEU A N     1 
ATOM   561   C CA    . LEU A 1 71  ? 53.193  -16.071 43.842 1.00 28.80  ? 71  LEU A CA    1 
ATOM   562   C C     . LEU A 1 71  ? 53.751  -16.735 45.093 1.00 37.05  ? 71  LEU A C     1 
ATOM   563   O O     . LEU A 1 71  ? 54.935  -17.052 45.150 1.00 39.94  ? 71  LEU A O     1 
ATOM   564   C CB    . LEU A 1 71  ? 53.492  -14.571 43.869 1.00 28.38  ? 71  LEU A CB    1 
ATOM   565   C CG    . LEU A 1 71  ? 53.520  -13.860 42.517 1.00 25.11  ? 71  LEU A CG    1 
ATOM   566   C CD1   . LEU A 1 71  ? 53.963  -12.415 42.680 1.00 20.68  ? 71  LEU A CD1   1 
ATOM   567   C CD2   . LEU A 1 71  ? 54.434  -14.596 41.557 1.00 25.60  ? 71  LEU A CD2   1 
ATOM   568   N N     . LEU A 1 72  ? 52.902  -16.935 46.096 1.00 43.47  ? 72  LEU A N     1 
ATOM   569   C CA    . LEU A 1 72  ? 53.306  -17.679 47.283 1.00 38.54  ? 72  LEU A CA    1 
ATOM   570   C C     . LEU A 1 72  ? 53.548  -19.135 46.910 1.00 42.62  ? 72  LEU A C     1 
ATOM   571   O O     . LEU A 1 72  ? 54.553  -19.730 47.314 1.00 52.54  ? 72  LEU A O     1 
ATOM   572   C CB    . LEU A 1 72  ? 52.254  -17.573 48.390 1.00 47.22  ? 72  LEU A CB    1 
ATOM   573   C CG    . LEU A 1 72  ? 52.307  -16.311 49.251 1.00 34.58  ? 72  LEU A CG    1 
ATOM   574   C CD1   . LEU A 1 72  ? 51.249  -16.349 50.343 1.00 55.98  ? 72  LEU A CD1   1 
ATOM   575   C CD2   . LEU A 1 72  ? 53.687  -16.157 49.852 1.00 34.77  ? 72  LEU A CD2   1 
ATOM   576   N N     . ASP A 1 73  ? 52.633  -19.702 46.128 1.00 42.99  ? 73  ASP A N     1 
ATOM   577   C CA    . ASP A 1 73  ? 52.824  -21.058 45.617 1.00 47.44  ? 73  ASP A CA    1 
ATOM   578   C C     . ASP A 1 73  ? 54.080  -21.148 44.743 1.00 45.64  ? 73  ASP A C     1 
ATOM   579   O O     . ASP A 1 73  ? 54.854  -22.111 44.831 1.00 55.68  ? 73  ASP A O     1 
ATOM   580   C CB    . ASP A 1 73  ? 51.598  -21.518 44.824 1.00 49.06  ? 73  ASP A CB    1 
ATOM   581   C CG    . ASP A 1 73  ? 50.382  -21.746 45.704 1.00 75.23  ? 73  ASP A CG    1 
ATOM   582   O OD1   . ASP A 1 73  ? 50.557  -21.954 46.923 1.00 80.93  ? 73  ASP A OD1   1 
ATOM   583   O OD2   . ASP A 1 73  ? 49.251  -21.730 45.174 1.00 70.54  ? 73  ASP A OD2   1 
ATOM   584   N N     . GLU A 1 74  ? 54.281  -20.133 43.908 1.00 47.29  ? 74  GLU A N     1 
ATOM   585   C CA    . GLU A 1 74  ? 55.425  -20.097 43.004 1.00 36.28  ? 74  GLU A CA    1 
ATOM   586   C C     . GLU A 1 74  ? 56.749  -20.052 43.764 1.00 37.80  ? 74  GLU A C     1 
ATOM   587   O O     . GLU A 1 74  ? 57.685  -20.777 43.430 1.00 41.96  ? 74  GLU A O     1 
ATOM   588   C CB    . GLU A 1 74  ? 55.320  -18.899 42.060 1.00 37.34  ? 74  GLU A CB    1 
ATOM   589   C CG    . GLU A 1 74  ? 56.349  -18.899 40.946 1.00 33.48  ? 74  GLU A CG    1 
ATOM   590   C CD    . GLU A 1 74  ? 56.204  -20.092 40.024 1.00 39.41  ? 74  GLU A CD    1 
ATOM   591   O OE1   . GLU A 1 74  ? 57.236  -20.589 39.527 1.00 31.60  ? 74  GLU A OE1   1 
ATOM   592   O OE2   . GLU A 1 74  ? 55.058  -20.530 39.789 1.00 31.94  ? 74  GLU A OE2   1 
ATOM   593   N N     . LEU A 1 75  ? 56.821  -19.204 44.786 1.00 38.38  ? 75  LEU A N     1 
ATOM   594   C CA    . LEU A 1 75  ? 58.026  -19.105 45.602 1.00 34.43  ? 75  LEU A CA    1 
ATOM   595   C C     . LEU A 1 75  ? 58.221  -20.376 46.418 1.00 39.43  ? 75  LEU A C     1 
ATOM   596   O O     . LEU A 1 75  ? 59.350  -20.752 46.737 1.00 43.13  ? 75  LEU A O     1 
ATOM   597   C CB    . LEU A 1 75  ? 57.967  -17.884 46.523 1.00 30.95  ? 75  LEU A CB    1 
ATOM   598   C CG    . LEU A 1 75  ? 57.958  -16.512 45.846 1.00 24.47  ? 75  LEU A CG    1 
ATOM   599   C CD1   . LEU A 1 75  ? 58.481  -15.436 46.784 1.00 25.35  ? 75  LEU A CD1   1 
ATOM   600   C CD2   . LEU A 1 75  ? 58.757  -16.541 44.559 1.00 26.41  ? 75  LEU A CD2   1 
ATOM   601   N N     . GLN A 1 76  ? 57.114  -21.031 46.757 1.00 45.47  ? 76  GLN A N     1 
ATOM   602   C CA    . GLN A 1 76  ? 57.169  -22.338 47.399 1.00 51.44  ? 76  GLN A CA    1 
ATOM   603   C C     . GLN A 1 76  ? 57.867  -23.341 46.483 1.00 53.69  ? 76  GLN A C     1 
ATOM   604   O O     . GLN A 1 76  ? 58.683  -24.146 46.936 1.00 61.29  ? 76  GLN A O     1 
ATOM   605   C CB    . GLN A 1 76  ? 55.759  -22.822 47.750 1.00 65.41  ? 76  GLN A CB    1 
ATOM   606   C CG    . GLN A 1 76  ? 55.693  -24.171 48.449 1.00 66.67  ? 76  GLN A CG    1 
ATOM   607   C CD    . GLN A 1 76  ? 55.895  -24.061 49.946 1.00 70.72  ? 76  GLN A CD    1 
ATOM   608   O OE1   . GLN A 1 76  ? 56.903  -23.533 50.413 1.00 67.45  ? 76  GLN A OE1   1 
ATOM   609   N NE2   . GLN A 1 76  ? 54.927  -24.556 50.710 1.00 90.92  ? 76  GLN A NE2   1 
ATOM   610   N N     . LYS A 1 77  ? 57.551  -23.278 45.192 1.00 53.11  ? 77  LYS A N     1 
ATOM   611   C CA    . LYS A 1 77  ? 58.137  -24.200 44.220 1.00 47.82  ? 77  LYS A CA    1 
ATOM   612   C C     . LYS A 1 77  ? 59.603  -23.895 43.902 1.00 45.85  ? 77  LYS A C     1 
ATOM   613   O O     . LYS A 1 77  ? 60.443  -24.796 43.912 1.00 46.08  ? 77  LYS A O     1 
ATOM   614   C CB    . LYS A 1 77  ? 57.321  -24.191 42.925 1.00 52.76  ? 77  LYS A CB    1 
ATOM   615   C CG    . LYS A 1 77  ? 55.890  -24.676 43.091 1.00 67.92  ? 77  LYS A CG    1 
ATOM   616   C CD    . LYS A 1 77  ? 55.086  -24.501 41.812 1.00 78.64  ? 77  LYS A CD    1 
ATOM   617   C CE    . LYS A 1 77  ? 53.631  -24.885 42.025 1.00 60.68  ? 77  LYS A CE    1 
ATOM   618   N NZ    . LYS A 1 77  ? 52.802  -24.616 40.818 1.00 62.55  ? 77  LYS A NZ    1 
ATOM   619   N N     . GLN A 1 78  ? 59.902  -22.630 43.617 1.00 48.85  ? 78  GLN A N     1 
ATOM   620   C CA    . GLN A 1 78  ? 61.242  -22.231 43.185 1.00 39.87  ? 78  GLN A CA    1 
ATOM   621   C C     . GLN A 1 78  ? 62.297  -22.408 44.270 1.00 40.93  ? 78  GLN A C     1 
ATOM   622   O O     . GLN A 1 78  ? 63.401  -22.879 43.999 1.00 41.14  ? 78  GLN A O     1 
ATOM   623   C CB    . GLN A 1 78  ? 61.245  -20.771 42.718 1.00 34.85  ? 78  GLN A CB    1 
ATOM   624   C CG    . GLN A 1 78  ? 60.402  -20.496 41.484 1.00 37.82  ? 78  GLN A CG    1 
ATOM   625   C CD    . GLN A 1 78  ? 60.657  -19.119 40.899 1.00 25.59  ? 78  GLN A CD    1 
ATOM   626   O OE1   . GLN A 1 78  ? 61.721  -18.533 41.098 1.00 24.82  ? 78  GLN A OE1   1 
ATOM   627   N NE2   . GLN A 1 78  ? 59.680  -18.598 40.168 1.00 35.41  ? 78  GLN A NE2   1 
ATOM   628   N N     . PHE A 1 79  ? 61.958  -22.018 45.493 1.00 43.82  ? 79  PHE A N     1 
ATOM   629   C CA    . PHE A 1 79  ? 62.922  -22.027 46.588 1.00 49.21  ? 79  PHE A CA    1 
ATOM   630   C C     . PHE A 1 79  ? 62.893  -23.329 47.392 1.00 65.45  ? 79  PHE A C     1 
ATOM   631   O O     . PHE A 1 79  ? 63.428  -23.389 48.501 1.00 63.88  ? 79  PHE A O     1 
ATOM   632   C CB    . PHE A 1 79  ? 62.673  -20.834 47.513 1.00 43.08  ? 79  PHE A CB    1 
ATOM   633   C CG    . PHE A 1 79  ? 62.984  -19.501 46.887 1.00 32.38  ? 79  PHE A CG    1 
ATOM   634   C CD1   . PHE A 1 79  ? 63.820  -19.410 45.786 1.00 33.26  ? 79  PHE A CD1   1 
ATOM   635   C CD2   . PHE A 1 79  ? 62.443  -18.337 47.406 1.00 36.92  ? 79  PHE A CD2   1 
ATOM   636   C CE1   . PHE A 1 79  ? 64.107  -18.183 45.214 1.00 32.77  ? 79  PHE A CE1   1 
ATOM   637   C CE2   . PHE A 1 79  ? 62.727  -17.109 46.838 1.00 38.90  ? 79  PHE A CE2   1 
ATOM   638   C CZ    . PHE A 1 79  ? 63.559  -17.032 45.741 1.00 33.20  ? 79  PHE A CZ    1 
ATOM   639   N N     . ASN A 1 80  ? 62.268  -24.360 46.825 1.00 68.90  ? 80  ASN A N     1 
ATOM   640   C CA    . ASN A 1 80  ? 62.204  -25.692 47.432 1.00 64.85  ? 80  ASN A CA    1 
ATOM   641   C C     . ASN A 1 80  ? 61.622  -25.672 48.844 1.00 67.09  ? 80  ASN A C     1 
ATOM   642   O O     . ASN A 1 80  ? 61.955  -26.515 49.676 1.00 70.31  ? 80  ASN A O     1 
ATOM   643   C CB    . ASN A 1 80  ? 63.595  -26.339 47.449 1.00 78.39  ? 80  ASN A CB    1 
ATOM   644   C CG    . ASN A 1 80  ? 63.539  -27.851 47.607 1.00 92.06  ? 80  ASN A CG    1 
ATOM   645   O OD1   . ASN A 1 80  ? 62.573  -28.496 47.196 1.00 94.61  ? 80  ASN A OD1   1 
ATOM   646   N ND2   . ASN A 1 80  ? 64.577  -28.422 48.209 1.00 91.77  ? 80  ASN A ND2   1 
ATOM   647   N N     . GLY A 1 81  ? 60.752  -24.704 49.108 1.00 64.73  ? 81  GLY A N     1 
ATOM   648   C CA    . GLY A 1 81  ? 60.085  -24.620 50.393 1.00 74.63  ? 81  GLY A CA    1 
ATOM   649   C C     . GLY A 1 81  ? 60.741  -23.681 51.387 1.00 71.52  ? 81  GLY A C     1 
ATOM   650   O O     . GLY A 1 81  ? 60.640  -23.889 52.596 1.00 86.15  ? 81  GLY A O     1 
ATOM   651   N N     . LEU A 1 82  ? 61.411  -22.646 50.890 1.00 60.63  ? 82  LEU A N     1 
ATOM   652   C CA    . LEU A 1 82  ? 61.981  -21.627 51.766 1.00 60.00  ? 82  LEU A CA    1 
ATOM   653   C C     . LEU A 1 82  ? 60.856  -20.736 52.285 1.00 64.87  ? 82  LEU A C     1 
ATOM   654   O O     . LEU A 1 82  ? 59.689  -20.952 51.957 1.00 74.12  ? 82  LEU A O     1 
ATOM   655   C CB    . LEU A 1 82  ? 63.036  -20.796 51.032 1.00 55.00  ? 82  LEU A CB    1 
ATOM   656   C CG    . LEU A 1 82  ? 64.198  -20.232 51.854 1.00 51.31  ? 82  LEU A CG    1 
ATOM   657   C CD1   . LEU A 1 82  ? 65.154  -21.344 52.251 1.00 63.16  ? 82  LEU A CD1   1 
ATOM   658   C CD2   . LEU A 1 82  ? 64.931  -19.142 51.090 1.00 42.84  ? 82  LEU A CD2   1 
ATOM   659   N N     . SER A 1 83  ? 61.196  -19.738 53.092 1.00 66.71  ? 83  SER A N     1 
ATOM   660   C CA    . SER A 1 83  ? 60.178  -18.855 53.650 1.00 70.54  ? 83  SER A CA    1 
ATOM   661   C C     . SER A 1 83  ? 60.532  -17.380 53.492 1.00 59.56  ? 83  SER A C     1 
ATOM   662   O O     . SER A 1 83  ? 61.040  -16.752 54.422 1.00 59.53  ? 83  SER A O     1 
ATOM   663   C CB    . SER A 1 83  ? 59.947  -19.178 55.128 1.00 61.36  ? 83  SER A CB    1 
ATOM   664   O OG    . SER A 1 83  ? 58.872  -18.418 55.652 1.00 49.31  ? 83  SER A OG    1 
ATOM   665   N N     . VAL A 1 84  ? 60.261  -16.833 52.310 1.00 44.34  ? 84  VAL A N     1 
ATOM   666   C CA    . VAL A 1 84  ? 60.398  -15.399 52.076 1.00 46.23  ? 84  VAL A CA    1 
ATOM   667   C C     . VAL A 1 84  ? 59.015  -14.766 51.950 1.00 39.61  ? 84  VAL A C     1 
ATOM   668   O O     . VAL A 1 84  ? 58.142  -15.299 51.266 1.00 36.48  ? 84  VAL A O     1 
ATOM   669   C CB    . VAL A 1 84  ? 61.231  -15.095 50.811 1.00 36.77  ? 84  VAL A CB    1 
ATOM   670   C CG1   . VAL A 1 84  ? 62.708  -15.331 51.076 1.00 37.55  ? 84  VAL A CG1   1 
ATOM   671   C CG2   . VAL A 1 84  ? 60.756  -15.940 49.644 1.00 51.12  ? 84  VAL A CG2   1 
ATOM   672   N N     . PRO A 1 85  ? 58.804  -13.629 52.629 1.00 29.95  ? 85  PRO A N     1 
ATOM   673   C CA    . PRO A 1 85  ? 57.491  -12.976 52.642 1.00 26.79  ? 85  PRO A CA    1 
ATOM   674   C C     . PRO A 1 85  ? 57.181  -12.240 51.344 1.00 32.23  ? 85  PRO A C     1 
ATOM   675   O O     . PRO A 1 85  ? 58.087  -11.963 50.562 1.00 30.08  ? 85  PRO A O     1 
ATOM   676   C CB    . PRO A 1 85  ? 57.608  -11.991 53.807 1.00 27.19  ? 85  PRO A CB    1 
ATOM   677   C CG    . PRO A 1 85  ? 59.060  -11.666 53.865 1.00 30.05  ? 85  PRO A CG    1 
ATOM   678   C CD    . PRO A 1 85  ? 59.779  -12.931 53.485 1.00 35.74  ? 85  PRO A CD    1 
ATOM   679   N N     . ILE A 1 86  ? 55.906  -11.942 51.118 1.00 24.53  ? 86  ILE A N     1 
ATOM   680   C CA    . ILE A 1 86  ? 55.508  -11.096 50.002 1.00 19.94  ? 86  ILE A CA    1 
ATOM   681   C C     . ILE A 1 86  ? 54.653  -9.948  50.524 1.00 22.31  ? 86  ILE A C     1 
ATOM   682   O O     . ILE A 1 86  ? 53.434  -10.069 50.646 1.00 25.41  ? 86  ILE A O     1 
ATOM   683   C CB    . ILE A 1 86  ? 54.735  -11.880 48.924 1.00 24.78  ? 86  ILE A CB    1 
ATOM   684   C CG1   . ILE A 1 86  ? 55.566  -13.064 48.428 1.00 21.24  ? 86  ILE A CG1   1 
ATOM   685   C CG2   . ILE A 1 86  ? 54.384  -10.974 47.754 1.00 25.60  ? 86  ILE A CG2   1 
ATOM   686   C CD1   . ILE A 1 86  ? 54.932  -13.819 47.284 1.00 24.88  ? 86  ILE A CD1   1 
ATOM   687   N N     . LEU A 1 87  ? 55.310  -8.839  50.845 1.00 29.01  ? 87  LEU A N     1 
ATOM   688   C CA    . LEU A 1 87  ? 54.636  -7.661  51.374 1.00 41.25  ? 87  LEU A CA    1 
ATOM   689   C C     . LEU A 1 87  ? 53.798  -6.968  50.305 1.00 31.35  ? 87  LEU A C     1 
ATOM   690   O O     . LEU A 1 87  ? 54.016  -7.162  49.110 1.00 33.04  ? 87  LEU A O     1 
ATOM   691   C CB    . LEU A 1 87  ? 55.658  -6.676  51.946 1.00 25.98  ? 87  LEU A CB    1 
ATOM   692   C CG    . LEU A 1 87  ? 56.655  -7.201  52.979 1.00 23.79  ? 87  LEU A CG    1 
ATOM   693   C CD1   . LEU A 1 87  ? 57.609  -6.099  53.399 1.00 28.43  ? 87  LEU A CD1   1 
ATOM   694   C CD2   . LEU A 1 87  ? 55.927  -7.763  54.183 1.00 36.63  ? 87  LEU A CD2   1 
ATOM   695   N N     . GLN A 1 88  ? 52.836  -6.164  50.745 1.00 26.83  ? 88  GLN A N     1 
ATOM   696   C CA    . GLN A 1 88  ? 52.064  -5.314  49.847 1.00 26.09  ? 88  GLN A CA    1 
ATOM   697   C C     . GLN A 1 88  ? 52.250  -3.859  50.260 1.00 30.75  ? 88  GLN A C     1 
ATOM   698   O O     . GLN A 1 88  ? 51.999  -3.500  51.409 1.00 53.62  ? 88  GLN A O     1 
ATOM   699   C CB    . GLN A 1 88  ? 50.582  -5.695  49.865 1.00 35.14  ? 88  GLN A CB    1 
ATOM   700   C CG    . GLN A 1 88  ? 49.698  -4.793  49.016 1.00 41.00  ? 88  GLN A CG    1 
ATOM   701   C CD    . GLN A 1 88  ? 48.242  -5.223  49.026 1.00 60.98  ? 88  GLN A CD    1 
ATOM   702   O OE1   . GLN A 1 88  ? 47.885  -6.231  49.637 1.00 44.47  ? 88  GLN A OE1   1 
ATOM   703   N NE2   . GLN A 1 88  ? 47.393  -4.460  48.346 1.00 48.25  ? 88  GLN A NE2   1 
ATOM   704   N N     . HIS A 1 89  ? 52.702  -3.030  49.325 1.00 33.45  ? 89  HIS A N     1 
ATOM   705   C CA    . HIS A 1 89  ? 52.977  -1.628  49.617 1.00 28.52  ? 89  HIS A CA    1 
ATOM   706   C C     . HIS A 1 89  ? 51.701  -0.897  50.015 1.00 30.59  ? 89  HIS A C     1 
ATOM   707   O O     . HIS A 1 89  ? 50.675  -1.030  49.349 1.00 41.05  ? 89  HIS A O     1 
ATOM   708   C CB    . HIS A 1 89  ? 53.619  -0.946  48.408 1.00 26.28  ? 89  HIS A CB    1 
ATOM   709   C CG    . HIS A 1 89  ? 54.590  0.134   48.766 1.00 22.08  ? 89  HIS A CG    1 
ATOM   710   N ND1   . HIS A 1 89  ? 54.193  1.382   49.196 1.00 24.93  ? 89  HIS A ND1   1 
ATOM   711   C CD2   . HIS A 1 89  ? 55.943  0.155   48.747 1.00 18.54  ? 89  HIS A CD2   1 
ATOM   712   C CE1   . HIS A 1 89  ? 55.261  2.123   49.433 1.00 25.27  ? 89  HIS A CE1   1 
ATOM   713   N NE2   . HIS A 1 89  ? 56.335  1.402   49.169 1.00 22.26  ? 89  HIS A NE2   1 
ATOM   714   N N     . PRO A 1 90  ? 51.762  -0.121  51.108 1.00 32.03  ? 90  PRO A N     1 
ATOM   715   C CA    . PRO A 1 90  ? 50.608  0.637   51.604 1.00 32.98  ? 90  PRO A CA    1 
ATOM   716   C C     . PRO A 1 90  ? 50.281  1.845   50.729 1.00 45.33  ? 90  PRO A C     1 
ATOM   717   O O     . PRO A 1 90  ? 49.112  2.212   50.599 1.00 44.19  ? 90  PRO A O     1 
ATOM   718   C CB    . PRO A 1 90  ? 51.055  1.078   52.999 1.00 35.99  ? 90  PRO A CB    1 
ATOM   719   C CG    . PRO A 1 90  ? 52.539  1.145   52.909 1.00 33.56  ? 90  PRO A CG    1 
ATOM   720   C CD    . PRO A 1 90  ? 52.941  0.036   51.977 1.00 31.26  ? 90  PRO A CD    1 
ATOM   721   N N     . ASP A 1 91  ? 51.306  2.453   50.142 1.00 39.98  ? 91  ASP A N     1 
ATOM   722   C CA    . ASP A 1 91  ? 51.121  3.616   49.284 1.00 33.88  ? 91  ASP A CA    1 
ATOM   723   C C     . ASP A 1 91  ? 50.834  3.196   47.847 1.00 34.03  ? 91  ASP A C     1 
ATOM   724   O O     . ASP A 1 91  ? 49.872  3.659   47.238 1.00 39.52  ? 91  ASP A O     1 
ATOM   725   C CB    . ASP A 1 91  ? 52.353  4.519   49.338 1.00 48.95  ? 91  ASP A CB    1 
ATOM   726   C CG    . ASP A 1 91  ? 52.574  5.120   50.712 1.00 45.97  ? 91  ASP A CG    1 
ATOM   727   O OD1   . ASP A 1 91  ? 51.580  5.515   51.354 1.00 37.21  ? 91  ASP A OD1   1 
ATOM   728   O OD2   . ASP A 1 91  ? 53.741  5.196   51.150 1.00 66.00  ? 91  ASP A OD2   1 
ATOM   729   N N     . LEU A 1 92  ? 51.677  2.320   47.310 1.00 35.78  ? 92  LEU A N     1 
ATOM   730   C CA    . LEU A 1 92  ? 51.455  1.766   45.980 1.00 29.67  ? 92  LEU A CA    1 
ATOM   731   C C     . LEU A 1 92  ? 50.592  0.511   46.091 1.00 30.99  ? 92  LEU A C     1 
ATOM   732   O O     . LEU A 1 92  ? 51.091  -0.578  46.372 1.00 40.84  ? 92  LEU A O     1 
ATOM   733   C CB    . LEU A 1 92  ? 52.788  1.459   45.293 1.00 26.31  ? 92  LEU A CB    1 
ATOM   734   C CG    . LEU A 1 92  ? 53.771  2.630   45.211 1.00 21.32  ? 92  LEU A CG    1 
ATOM   735   C CD1   . LEU A 1 92  ? 54.984  2.268   44.375 1.00 21.45  ? 92  LEU A CD1   1 
ATOM   736   C CD2   . LEU A 1 92  ? 53.092  3.866   44.652 1.00 37.36  ? 92  LEU A CD2   1 
ATOM   737   N N     . GLN A 1 93  ? 49.293  0.684   45.866 1.00 31.76  ? 93  GLN A N     1 
ATOM   738   C CA    . GLN A 1 93  ? 48.296  -0.348  46.128 1.00 34.45  ? 93  GLN A CA    1 
ATOM   739   C C     . GLN A 1 93  ? 48.481  -1.618  45.300 1.00 40.96  ? 93  GLN A C     1 
ATOM   740   O O     . GLN A 1 93  ? 48.176  -2.716  45.767 1.00 31.20  ? 93  GLN A O     1 
ATOM   741   C CB    . GLN A 1 93  ? 46.895  0.216   45.882 1.00 45.76  ? 93  GLN A CB    1 
ATOM   742   C CG    . GLN A 1 93  ? 46.595  1.516   46.624 1.00 69.11  ? 93  GLN A CG    1 
ATOM   743   C CD    . GLN A 1 93  ? 47.030  2.753   45.864 1.00 65.01  ? 93  GLN A CD    1 
ATOM   744   O OE1   . GLN A 1 93  ? 48.036  2.740   45.155 1.00 68.02  ? 93  GLN A OE1   1 
ATOM   745   N NE2   . GLN A 1 93  ? 46.270  3.832   46.008 1.00 47.07  ? 93  GLN A NE2   1 
ATOM   746   N N     . ASP A 1 94  ? 48.979  -1.468  44.076 1.00 41.47  ? 94  ASP A N     1 
ATOM   747   C CA    . ASP A 1 94  ? 49.111  -2.602  43.166 1.00 25.43  ? 94  ASP A CA    1 
ATOM   748   C C     . ASP A 1 94  ? 50.557  -3.069  43.002 1.00 25.64  ? 94  ASP A C     1 
ATOM   749   O O     . ASP A 1 94  ? 50.936  -3.563  41.941 1.00 20.32  ? 94  ASP A O     1 
ATOM   750   C CB    . ASP A 1 94  ? 48.524  -2.254  41.795 1.00 25.29  ? 94  ASP A CB    1 
ATOM   751   C CG    . ASP A 1 94  ? 49.062  -0.947  41.241 1.00 29.41  ? 94  ASP A CG    1 
ATOM   752   O OD1   . ASP A 1 94  ? 50.031  -0.404  41.811 1.00 21.96  ? 94  ASP A OD1   1 
ATOM   753   O OD2   . ASP A 1 94  ? 48.521  -0.463  40.225 1.00 46.24  ? 94  ASP A OD2   1 
ATOM   754   N N     . VAL A 1 95  ? 51.359  -2.923  44.051 1.00 22.37  ? 95  VAL A N     1 
ATOM   755   C CA    . VAL A 1 95  ? 52.756  -3.342  43.997 1.00 25.76  ? 95  VAL A CA    1 
ATOM   756   C C     . VAL A 1 95  ? 53.100  -4.315  45.122 1.00 19.92  ? 95  VAL A C     1 
ATOM   757   O O     . VAL A 1 95  ? 52.827  -4.044  46.290 1.00 34.77  ? 95  VAL A O     1 
ATOM   758   C CB    . VAL A 1 95  ? 53.704  -2.130  44.065 1.00 19.61  ? 95  VAL A CB    1 
ATOM   759   C CG1   . VAL A 1 95  ? 55.141  -2.584  44.262 1.00 20.13  ? 95  VAL A CG1   1 
ATOM   760   C CG2   . VAL A 1 95  ? 53.573  -1.298  42.805 1.00 22.10  ? 95  VAL A CG2   1 
ATOM   761   N N     . LEU A 1 96  ? 53.695  -5.447  44.756 1.00 22.25  ? 96  LEU A N     1 
ATOM   762   C CA    . LEU A 1 96  ? 54.135  -6.449  45.721 1.00 17.20  ? 96  LEU A CA    1 
ATOM   763   C C     . LEU A 1 96  ? 55.648  -6.377  45.934 1.00 21.44  ? 96  LEU A C     1 
ATOM   764   O O     . LEU A 1 96  ? 56.394  -6.021  45.021 1.00 21.74  ? 96  LEU A O     1 
ATOM   765   C CB    . LEU A 1 96  ? 53.727  -7.849  45.256 1.00 19.01  ? 96  LEU A CB    1 
ATOM   766   C CG    . LEU A 1 96  ? 52.224  -8.115  45.186 1.00 14.86  ? 96  LEU A CG    1 
ATOM   767   C CD1   . LEU A 1 96  ? 51.934  -9.515  44.673 1.00 22.02  ? 96  LEU A CD1   1 
ATOM   768   C CD2   . LEU A 1 96  ? 51.614  -7.921  46.553 1.00 23.54  ? 96  LEU A CD2   1 
ATOM   769   N N     . LEU A 1 97  ? 56.094  -6.719  47.139 1.00 18.20  ? 97  LEU A N     1 
ATOM   770   C CA    . LEU A 1 97  ? 57.506  -6.618  47.496 1.00 18.25  ? 97  LEU A CA    1 
ATOM   771   C C     . LEU A 1 97  ? 58.044  -7.945  48.029 1.00 21.61  ? 97  LEU A C     1 
ATOM   772   O O     . LEU A 1 97  ? 57.487  -8.516  48.964 1.00 19.71  ? 97  LEU A O     1 
ATOM   773   C CB    . LEU A 1 97  ? 57.709  -5.510  48.535 1.00 20.86  ? 97  LEU A CB    1 
ATOM   774   C CG    . LEU A 1 97  ? 57.076  -4.152  48.219 1.00 18.40  ? 97  LEU A CG    1 
ATOM   775   C CD1   . LEU A 1 97  ? 57.265  -3.181  49.372 1.00 30.22  ? 97  LEU A CD1   1 
ATOM   776   C CD2   . LEU A 1 97  ? 57.654  -3.575  46.943 1.00 26.66  ? 97  LEU A CD2   1 
ATOM   777   N N     . ILE A 1 98  ? 59.126  -8.432  47.427 1.00 18.97  ? 98  ILE A N     1 
ATOM   778   C CA    . ILE A 1 98  ? 59.763  -9.673  47.868 1.00 17.02  ? 98  ILE A CA    1 
ATOM   779   C C     . ILE A 1 98  ? 61.227  -9.421  48.219 1.00 22.23  ? 98  ILE A C     1 
ATOM   780   O O     . ILE A 1 98  ? 61.992  -8.981  47.370 1.00 30.95  ? 98  ILE A O     1 
ATOM   781   C CB    . ILE A 1 98  ? 59.677  -10.769 46.782 1.00 16.03  ? 98  ILE A CB    1 
ATOM   782   C CG1   . ILE A 1 98  ? 58.220  -11.026 46.395 1.00 15.40  ? 98  ILE A CG1   1 
ATOM   783   C CG2   . ILE A 1 98  ? 60.340  -12.053 47.254 1.00 21.23  ? 98  ILE A CG2   1 
ATOM   784   C CD1   . ILE A 1 98  ? 58.055  -12.044 45.296 1.00 15.93  ? 98  ILE A CD1   1 
ATOM   785   N N     . PRO A 1 99  ? 61.627  -9.711  49.468 1.00 17.91  ? 99  PRO A N     1 
ATOM   786   C CA    . PRO A 1 99  ? 62.995  -9.415  49.910 1.00 34.16  ? 99  PRO A CA    1 
ATOM   787   C C     . PRO A 1 99  ? 64.052  -10.246 49.186 1.00 22.46  ? 99  PRO A C     1 
ATOM   788   O O     . PRO A 1 99  ? 63.765  -11.358 48.744 1.00 21.13  ? 99  PRO A O     1 
ATOM   789   C CB    . PRO A 1 99  ? 62.961  -9.762  51.399 1.00 22.30  ? 99  PRO A CB    1 
ATOM   790   C CG    . PRO A 1 99  ? 61.894  -10.789 51.512 1.00 29.78  ? 99  PRO A CG    1 
ATOM   791   C CD    . PRO A 1 99  ? 60.842  -10.376 50.521 1.00 22.59  ? 99  PRO A CD    1 
ATOM   792   N N     . VAL A 1 100 ? 65.259  -9.702  49.069 1.00 24.47  ? 100 VAL A N     1 
ATOM   793   C CA    . VAL A 1 100 ? 66.352  -10.385 48.389 1.00 26.25  ? 100 VAL A CA    1 
ATOM   794   C C     . VAL A 1 100 ? 67.319  -10.990 49.397 1.00 32.60  ? 100 VAL A C     1 
ATOM   795   O O     . VAL A 1 100 ? 67.874  -10.282 50.236 1.00 32.85  ? 100 VAL A O     1 
ATOM   796   C CB    . VAL A 1 100 ? 67.121  -9.429  47.456 1.00 24.08  ? 100 VAL A CB    1 
ATOM   797   C CG1   . VAL A 1 100 ? 68.335  -10.125 46.858 1.00 26.74  ? 100 VAL A CG1   1 
ATOM   798   C CG2   . VAL A 1 100 ? 66.205  -8.914  46.362 1.00 31.16  ? 100 VAL A CG2   1 
ATOM   799   N N     . ILE A 1 101 ? 67.519  -12.302 49.311 1.00 30.69  ? 101 ILE A N     1 
ATOM   800   C CA    . ILE A 1 101 ? 68.393  -13.001 50.246 1.00 24.98  ? 101 ILE A CA    1 
ATOM   801   C C     . ILE A 1 101 ? 69.830  -13.034 49.735 1.00 30.18  ? 101 ILE A C     1 
ATOM   802   O O     . ILE A 1 101 ? 70.194  -13.884 48.921 1.00 27.30  ? 101 ILE A O     1 
ATOM   803   C CB    . ILE A 1 101 ? 67.908  -14.439 50.501 1.00 22.21  ? 101 ILE A CB    1 
ATOM   804   C CG1   . ILE A 1 101 ? 66.421  -14.439 50.854 1.00 25.12  ? 101 ILE A CG1   1 
ATOM   805   C CG2   . ILE A 1 101 ? 68.713  -15.084 51.615 1.00 32.23  ? 101 ILE A CG2   1 
ATOM   806   C CD1   . ILE A 1 101 ? 66.081  -13.553 52.026 1.00 30.26  ? 101 ILE A CD1   1 
ATOM   807   N N     . GLY A 1 102 ? 70.643  -12.101 50.219 1.00 28.13  ? 102 GLY A N     1 
ATOM   808   C CA    . GLY A 1 102 ? 72.032  -12.001 49.807 1.00 27.35  ? 102 GLY A CA    1 
ATOM   809   C C     . GLY A 1 102 ? 72.725  -10.820 50.459 1.00 32.43  ? 102 GLY A C     1 
ATOM   810   O O     . GLY A 1 102 ? 72.078  -10.017 51.128 1.00 42.97  ? 102 GLY A O     1 
ATOM   811   N N     . PRO A 1 103 ? 74.047  -10.698 50.261 1.00 35.80  ? 103 PRO A N     1 
ATOM   812   C CA    . PRO A 1 103 ? 74.856  -11.613 49.450 1.00 34.57  ? 103 PRO A CA    1 
ATOM   813   C C     . PRO A 1 103 ? 75.277  -12.872 50.201 1.00 32.45  ? 103 PRO A C     1 
ATOM   814   O O     . PRO A 1 103 ? 75.239  -12.899 51.429 1.00 51.21  ? 103 PRO A O     1 
ATOM   815   C CB    . PRO A 1 103 ? 76.080  -10.766 49.098 1.00 29.81  ? 103 PRO A CB    1 
ATOM   816   C CG    . PRO A 1 103 ? 76.234  -9.862  50.266 1.00 33.12  ? 103 PRO A CG    1 
ATOM   817   C CD    . PRO A 1 103 ? 74.838  -9.551  50.743 1.00 37.63  ? 103 PRO A CD    1 
ATOM   818   N N     . ARG A 1 104 ? 75.664  -13.901 49.455 1.00 29.60  ? 104 ARG A N     1 
ATOM   819   C CA    . ARG A 1 104 ? 76.180  -15.132 50.038 1.00 31.78  ? 104 ARG A CA    1 
ATOM   820   C C     . ARG A 1 104 ? 77.655  -15.285 49.689 1.00 45.01  ? 104 ARG A C     1 
ATOM   821   O O     . ARG A 1 104 ? 78.002  -15.550 48.537 1.00 42.79  ? 104 ARG A O     1 
ATOM   822   C CB    . ARG A 1 104 ? 75.392  -16.339 49.537 1.00 31.96  ? 104 ARG A CB    1 
ATOM   823   C CG    . ARG A 1 104 ? 73.890  -16.247 49.740 1.00 33.92  ? 104 ARG A CG    1 
ATOM   824   C CD    . ARG A 1 104 ? 73.177  -17.080 48.691 1.00 30.79  ? 104 ARG A CD    1 
ATOM   825   N NE    . ARG A 1 104 ? 71.966  -17.715 49.197 1.00 30.44  ? 104 ARG A NE    1 
ATOM   826   C CZ    . ARG A 1 104 ? 71.284  -18.640 48.530 1.00 47.99  ? 104 ARG A CZ    1 
ATOM   827   N NH1   . ARG A 1 104 ? 71.699  -19.035 47.334 1.00 39.67  ? 104 ARG A NH1   1 
ATOM   828   N NH2   . ARG A 1 104 ? 70.193  -19.175 49.059 1.00 40.86  ? 104 ARG A NH2   1 
ATOM   829   N N     . LYS A 1 105 ? 78.517  -15.124 50.686 1.00 51.78  ? 105 LYS A N     1 
ATOM   830   C CA    . LYS A 1 105 ? 79.958  -15.111 50.463 1.00 57.54  ? 105 LYS A CA    1 
ATOM   831   C C     . LYS A 1 105 ? 80.572  -16.505 50.585 1.00 49.84  ? 105 LYS A C     1 
ATOM   832   O O     . LYS A 1 105 ? 81.772  -16.685 50.372 1.00 51.72  ? 105 LYS A O     1 
ATOM   833   C CB    . LYS A 1 105 ? 80.628  -14.153 51.451 1.00 51.52  ? 105 LYS A CB    1 
ATOM   834   C CG    . LYS A 1 105 ? 79.793  -12.916 51.767 1.00 49.57  ? 105 LYS A CG    1 
ATOM   835   C CD    . LYS A 1 105 ? 80.364  -12.129 52.940 1.00 62.11  ? 105 LYS A CD    1 
ATOM   836   C CE    . LYS A 1 105 ? 81.507  -11.226 52.511 1.00 70.51  ? 105 LYS A CE    1 
ATOM   837   N NZ    . LYS A 1 105 ? 81.029  -10.092 51.674 1.00 50.98  ? 105 LYS A NZ    1 
ATOM   838   N N     . ASN A 1 106 ? 79.746  -17.490 50.923 1.00 47.22  ? 106 ASN A N     1 
ATOM   839   C CA    . ASN A 1 106 ? 80.232  -18.845 51.160 1.00 47.58  ? 106 ASN A CA    1 
ATOM   840   C C     . ASN A 1 106 ? 80.026  -19.778 49.968 1.00 51.54  ? 106 ASN A C     1 
ATOM   841   O O     . ASN A 1 106 ? 79.994  -20.998 50.126 1.00 51.47  ? 106 ASN A O     1 
ATOM   842   C CB    . ASN A 1 106 ? 79.553  -19.437 52.396 1.00 62.31  ? 106 ASN A CB    1 
ATOM   843   C CG    . ASN A 1 106 ? 78.062  -19.634 52.206 1.00 68.95  ? 106 ASN A CG    1 
ATOM   844   O OD1   . ASN A 1 106 ? 77.417  -18.908 51.449 1.00 56.69  ? 106 ASN A OD1   1 
ATOM   845   N ND2   . ASN A 1 106 ? 77.505  -20.622 52.896 1.00 67.38  ? 106 ASN A ND2   1 
ATOM   846   N N     . ILE A 1 107 ? 79.888  -19.202 48.779 1.00 46.21  ? 107 ILE A N     1 
ATOM   847   C CA    . ILE A 1 107 ? 79.725  -20.000 47.570 1.00 48.62  ? 107 ILE A CA    1 
ATOM   848   C C     . ILE A 1 107 ? 81.080  -20.518 47.102 1.00 44.32  ? 107 ILE A C     1 
ATOM   849   O O     . ILE A 1 107 ? 81.996  -19.733 46.858 1.00 41.36  ? 107 ILE A O     1 
ATOM   850   C CB    . ILE A 1 107 ? 79.073  -19.196 46.429 1.00 40.67  ? 107 ILE A CB    1 
ATOM   851   C CG1   . ILE A 1 107 ? 77.837  -18.445 46.928 1.00 37.36  ? 107 ILE A CG1   1 
ATOM   852   C CG2   . ILE A 1 107 ? 78.704  -20.118 45.280 1.00 40.89  ? 107 ILE A CG2   1 
ATOM   853   C CD1   . ILE A 1 107 ? 76.666  -19.344 47.256 1.00 39.21  ? 107 ILE A CD1   1 
ATOM   854   N N     . LYS A 1 108 ? 81.207  -21.836 46.981 1.00 43.25  ? 108 LYS A N     1 
ATOM   855   C CA    . LYS A 1 108 ? 82.464  -22.439 46.544 1.00 41.70  ? 108 LYS A CA    1 
ATOM   856   C C     . LYS A 1 108 ? 82.573  -22.430 45.022 1.00 44.73  ? 108 LYS A C     1 
ATOM   857   O O     . LYS A 1 108 ? 81.717  -22.973 44.323 1.00 40.41  ? 108 LYS A O     1 
ATOM   858   C CB    . LYS A 1 108 ? 82.599  -23.869 47.069 1.00 44.25  ? 108 LYS A CB    1 
ATOM   859   C CG    . LYS A 1 108 ? 84.000  -24.441 46.903 1.00 56.17  ? 108 LYS A CG    1 
ATOM   860   C CD    . LYS A 1 108 ? 84.050  -25.929 47.206 1.00 60.03  ? 108 LYS A CD    1 
ATOM   861   C CE    . LYS A 1 108 ? 85.452  -26.479 46.990 1.00 66.27  ? 108 LYS A CE    1 
ATOM   862   N NZ    . LYS A 1 108 ? 85.498  -27.963 47.101 1.00 87.19  ? 108 LYS A NZ    1 
ATOM   863   N N     . LYS A 1 109 ? 83.639  -21.819 44.518 1.00 36.85  ? 109 LYS A N     1 
ATOM   864   C CA    . LYS A 1 109 ? 83.810  -21.620 43.085 1.00 33.30  ? 109 LYS A CA    1 
ATOM   865   C C     . LYS A 1 109 ? 84.297  -22.882 42.382 1.00 35.60  ? 109 LYS A C     1 
ATOM   866   O O     . LYS A 1 109 ? 85.329  -23.445 42.743 1.00 44.54  ? 109 LYS A O     1 
ATOM   867   C CB    . LYS A 1 109 ? 84.780  -20.463 42.836 1.00 35.63  ? 109 LYS A CB    1 
ATOM   868   C CG    . LYS A 1 109 ? 84.405  -19.195 43.587 1.00 37.99  ? 109 LYS A CG    1 
ATOM   869   C CD    . LYS A 1 109 ? 85.384  -18.063 43.329 1.00 36.44  ? 109 LYS A CD    1 
ATOM   870   C CE    . LYS A 1 109 ? 84.992  -16.821 44.117 1.00 31.94  ? 109 LYS A CE    1 
ATOM   871   N NZ    . LYS A 1 109 ? 85.910  -15.675 43.869 1.00 35.30  ? 109 LYS A NZ    1 
ATOM   872   N N     . GLN A 1 110 ? 83.545  -23.319 41.376 1.00 41.27  ? 110 GLN A N     1 
ATOM   873   C CA    . GLN A 1 110 ? 83.888  -24.511 40.608 1.00 38.23  ? 110 GLN A CA    1 
ATOM   874   C C     . GLN A 1 110 ? 84.967  -24.205 39.573 1.00 50.48  ? 110 GLN A C     1 
ATOM   875   O O     . GLN A 1 110 ? 85.307  -23.043 39.351 1.00 39.63  ? 110 GLN A O     1 
ATOM   876   C CB    . GLN A 1 110 ? 82.645  -25.074 39.919 1.00 39.86  ? 110 GLN A CB    1 
ATOM   877   C CG    . GLN A 1 110 ? 81.442  -25.241 40.834 1.00 39.37  ? 110 GLN A CG    1 
ATOM   878   C CD    . GLN A 1 110 ? 81.654  -26.298 41.894 1.00 36.21  ? 110 GLN A CD    1 
ATOM   879   O OE1   . GLN A 1 110 ? 82.161  -26.013 42.978 1.00 51.54  ? 110 GLN A OE1   1 
ATOM   880   N NE2   . GLN A 1 110 ? 81.261  -27.528 41.589 1.00 36.90  ? 110 GLN A NE2   1 
ATOM   881   N N     . GLN A 1 111 ? 85.503  -25.245 38.940 1.00 44.01  ? 111 GLN A N     1 
ATOM   882   C CA    . GLN A 1 111 ? 86.542  -25.064 37.929 1.00 47.37  ? 111 GLN A CA    1 
ATOM   883   C C     . GLN A 1 111 ? 85.944  -24.799 36.553 1.00 42.06  ? 111 GLN A C     1 
ATOM   884   O O     . GLN A 1 111 ? 86.494  -24.026 35.770 1.00 45.96  ? 111 GLN A O     1 
ATOM   885   C CB    . GLN A 1 111 ? 87.463  -26.285 37.867 1.00 57.29  ? 111 GLN A CB    1 
ATOM   886   C CG    . GLN A 1 111 ? 88.343  -26.469 39.091 1.00 62.04  ? 111 GLN A CG    1 
ATOM   887   C CD    . GLN A 1 111 ? 89.477  -27.447 38.851 1.00 69.27  ? 111 GLN A CD    1 
ATOM   888   O OE1   . GLN A 1 111 ? 89.719  -27.873 37.721 1.00 77.95  ? 111 GLN A OE1   1 
ATOM   889   N NE2   . GLN A 1 111 ? 90.181  -27.806 39.916 1.00 96.57  ? 111 GLN A NE2   1 
ATOM   890   N N     . CYS A 1 112 ? 84.826  -25.451 36.256 1.00 44.44  ? 112 CYS A N     1 
ATOM   891   C CA    . CYS A 1 112 ? 84.139  -25.223 34.992 1.00 43.18  ? 112 CYS A CA    1 
ATOM   892   C C     . CYS A 1 112 ? 83.460  -23.859 35.022 1.00 44.89  ? 112 CYS A C     1 
ATOM   893   O O     . CYS A 1 112 ? 82.519  -23.644 35.785 1.00 48.60  ? 112 CYS A O     1 
ATOM   894   C CB    . CYS A 1 112 ? 83.119  -26.328 34.719 1.00 39.49  ? 112 CYS A CB    1 
ATOM   895   S SG    . CYS A 1 112 ? 82.530  -26.375 33.015 1.00 39.78  ? 112 CYS A SG    1 
ATOM   896   N N     . GLU A 1 113 ? 83.943  -22.939 34.193 1.00 35.25  ? 113 GLU A N     1 
ATOM   897   C CA    . GLU A 1 113 ? 83.488  -21.554 34.249 1.00 35.51  ? 113 GLU A CA    1 
ATOM   898   C C     . GLU A 1 113 ? 82.675  -21.146 33.026 1.00 34.90  ? 113 GLU A C     1 
ATOM   899   O O     . GLU A 1 113 ? 82.744  -21.786 31.977 1.00 47.50  ? 113 GLU A O     1 
ATOM   900   C CB    . GLU A 1 113 ? 84.685  -20.614 34.408 1.00 36.82  ? 113 GLU A CB    1 
ATOM   901   C CG    . GLU A 1 113 ? 85.470  -20.826 35.692 1.00 40.32  ? 113 GLU A CG    1 
ATOM   902   C CD    . GLU A 1 113 ? 86.645  -19.876 35.825 1.00 46.63  ? 113 GLU A CD    1 
ATOM   903   O OE1   . GLU A 1 113 ? 86.986  -19.203 34.829 1.00 42.43  ? 113 GLU A OE1   1 
ATOM   904   O OE2   . GLU A 1 113 ? 87.226  -19.803 36.928 1.00 46.51  ? 113 GLU A OE2   1 
ATOM   905   N N     . ALA A 1 114 ? 81.904  -20.073 33.178 1.00 38.27  ? 114 ALA A N     1 
ATOM   906   C CA    . ALA A 1 114 ? 81.132  -19.496 32.085 1.00 33.11  ? 114 ALA A CA    1 
ATOM   907   C C     . ALA A 1 114 ? 81.065  -17.984 32.256 1.00 30.77  ? 114 ALA A C     1 
ATOM   908   O O     . ALA A 1 114 ? 80.947  -17.488 33.376 1.00 29.69  ? 114 ALA A O     1 
ATOM   909   C CB    . ALA A 1 114 ? 79.735  -20.095 32.039 1.00 31.64  ? 114 ALA A CB    1 
ATOM   910   N N     . ILE A 1 115 ? 81.144  -17.252 31.151 1.00 30.05  ? 115 ILE A N     1 
ATOM   911   C CA    . ILE A 1 115 ? 81.117  -15.796 31.208 1.00 26.43  ? 115 ILE A CA    1 
ATOM   912   C C     . ILE A 1 115 ? 79.956  -15.227 30.401 1.00 31.72  ? 115 ILE A C     1 
ATOM   913   O O     . ILE A 1 115 ? 79.801  -15.528 29.216 1.00 41.89  ? 115 ILE A O     1 
ATOM   914   C CB    . ILE A 1 115 ? 82.441  -15.195 30.701 1.00 25.80  ? 115 ILE A CB    1 
ATOM   915   C CG1   . ILE A 1 115 ? 83.576  -15.555 31.656 1.00 27.96  ? 115 ILE A CG1   1 
ATOM   916   C CG2   . ILE A 1 115 ? 82.337  -13.689 30.564 1.00 28.07  ? 115 ILE A CG2   1 
ATOM   917   C CD1   . ILE A 1 115 ? 84.900  -14.987 31.251 1.00 32.16  ? 115 ILE A CD1   1 
ATOM   918   N N     . VAL A 1 116 ? 79.141  -14.405 31.055 1.00 23.85  ? 116 VAL A N     1 
ATOM   919   C CA    . VAL A 1 116 ? 77.997  -13.775 30.407 1.00 23.61  ? 116 VAL A CA    1 
ATOM   920   C C     . VAL A 1 116 ? 78.258  -12.299 30.141 1.00 28.34  ? 116 VAL A C     1 
ATOM   921   O O     . VAL A 1 116 ? 79.266  -11.751 30.585 1.00 31.92  ? 116 VAL A O     1 
ATOM   922   C CB    . VAL A 1 116 ? 76.729  -13.901 31.260 1.00 23.25  ? 116 VAL A CB    1 
ATOM   923   C CG1   . VAL A 1 116 ? 76.464  -15.354 31.593 1.00 25.40  ? 116 VAL A CG1   1 
ATOM   924   C CG2   . VAL A 1 116 ? 76.876  -13.087 32.532 1.00 23.50  ? 116 VAL A CG2   1 
ATOM   925   N N     . GLY A 1 117 ? 77.348  -11.658 29.417 1.00 31.15  ? 117 GLY A N     1 
ATOM   926   C CA    . GLY A 1 117 ? 77.436  -10.227 29.199 1.00 23.65  ? 117 GLY A CA    1 
ATOM   927   C C     . GLY A 1 117 ? 77.167  -9.484  30.491 1.00 31.06  ? 117 GLY A C     1 
ATOM   928   O O     . GLY A 1 117 ? 76.573  -10.040 31.414 1.00 34.62  ? 117 GLY A O     1 
ATOM   929   N N     . ALA A 1 118 ? 77.607  -8.232  30.560 1.00 22.47  ? 118 ALA A N     1 
ATOM   930   C CA    . ALA A 1 118 ? 77.407  -7.414  31.749 1.00 21.77  ? 118 ALA A CA    1 
ATOM   931   C C     . ALA A 1 118 ? 75.926  -7.270  32.072 1.00 25.42  ? 118 ALA A C     1 
ATOM   932   O O     . ALA A 1 118 ? 75.520  -7.374  33.228 1.00 31.02  ? 118 ALA A O     1 
ATOM   933   C CB    . ALA A 1 118 ? 78.043  -6.050  31.563 1.00 27.48  ? 118 ALA A CB    1 
ATOM   934   N N     . GLN A 1 119 ? 75.127  -7.038  31.036 1.00 28.85  ? 119 GLN A N     1 
ATOM   935   C CA    . GLN A 1 119 ? 73.685  -6.893  31.180 1.00 31.29  ? 119 GLN A CA    1 
ATOM   936   C C     . GLN A 1 119 ? 73.060  -8.193  31.682 1.00 26.16  ? 119 GLN A C     1 
ATOM   937   O O     . GLN A 1 119 ? 72.203  -8.178  32.570 1.00 28.06  ? 119 GLN A O     1 
ATOM   938   C CB    . GLN A 1 119 ? 73.067  -6.469  29.845 1.00 42.03  ? 119 GLN A CB    1 
ATOM   939   C CG    . GLN A 1 119 ? 71.646  -5.936  29.934 1.00 57.79  ? 119 GLN A CG    1 
ATOM   940   C CD    . GLN A 1 119 ? 71.297  -5.021  28.771 1.00 67.22  ? 119 GLN A CD    1 
ATOM   941   O OE1   . GLN A 1 119 ? 72.178  -4.426  28.151 1.00 59.29  ? 119 GLN A OE1   1 
ATOM   942   N NE2   . GLN A 1 119 ? 70.007  -4.903  28.474 1.00 76.69  ? 119 GLN A NE2   1 
ATOM   943   N N     . CYS A 1 120 ? 73.499  -9.313  31.116 1.00 25.66  ? 120 CYS A N     1 
ATOM   944   C CA    . CYS A 1 120 ? 73.037  -10.626 31.552 1.00 23.85  ? 120 CYS A CA    1 
ATOM   945   C C     . CYS A 1 120 ? 73.403  -10.873 33.009 1.00 27.71  ? 120 CYS A C     1 
ATOM   946   O O     . CYS A 1 120 ? 72.611  -11.429 33.766 1.00 24.39  ? 120 CYS A O     1 
ATOM   947   C CB    . CYS A 1 120 ? 73.626  -11.728 30.671 1.00 25.09  ? 120 CYS A CB    1 
ATOM   948   S SG    . CYS A 1 120 ? 73.128  -13.395 31.144 1.00 29.99  ? 120 CYS A SG    1 
ATOM   949   N N     . GLY A 1 121 ? 74.605  -10.456 33.394 1.00 30.10  ? 121 GLY A N     1 
ATOM   950   C CA    . GLY A 1 121 ? 75.049  -10.576 34.770 1.00 26.53  ? 121 GLY A CA    1 
ATOM   951   C C     . GLY A 1 121 ? 74.168  -9.784  35.714 1.00 29.55  ? 121 GLY A C     1 
ATOM   952   O O     . GLY A 1 121 ? 73.723  -10.298 36.746 1.00 28.17  ? 121 GLY A O     1 
ATOM   953   N N     . ASN A 1 122 ? 73.915  -8.529  35.351 1.00 34.81  ? 122 ASN A N     1 
ATOM   954   C CA    . ASN A 1 122 ? 73.019  -7.671  36.114 1.00 22.81  ? 122 ASN A CA    1 
ATOM   955   C C     . ASN A 1 122 ? 71.635  -8.290  36.248 1.00 24.50  ? 122 ASN A C     1 
ATOM   956   O O     . ASN A 1 122 ? 70.985  -8.159  37.283 1.00 27.10  ? 122 ASN A O     1 
ATOM   957   C CB    . ASN A 1 122 ? 72.920  -6.293  35.460 1.00 25.58  ? 122 ASN A CB    1 
ATOM   958   C CG    . ASN A 1 122 ? 74.254  -5.580  35.406 1.00 29.00  ? 122 ASN A CG    1 
ATOM   959   O OD1   . ASN A 1 122 ? 75.291  -6.153  35.742 1.00 35.69  ? 122 ASN A OD1   1 
ATOM   960   N ND2   . ASN A 1 122 ? 74.235  -4.323  34.984 1.00 42.38  ? 122 ASN A ND2   1 
ATOM   961   N N     . ALA A 1 123 ? 71.191  -8.966  35.193 1.00 39.57  ? 123 ALA A N     1 
ATOM   962   C CA    . ALA A 1 123 ? 69.921  -9.679  35.222 1.00 28.78  ? 123 ALA A CA    1 
ATOM   963   C C     . ALA A 1 123 ? 69.963  -10.845 36.206 1.00 24.19  ? 123 ALA A C     1 
ATOM   964   O O     . ALA A 1 123 ? 69.005  -11.082 36.940 1.00 22.69  ? 123 ALA A O     1 
ATOM   965   C CB    . ALA A 1 123 ? 69.567  -10.177 33.835 1.00 33.93  ? 123 ALA A CB    1 
ATOM   966   N N     . VAL A 1 124 ? 71.079  -11.567 36.214 1.00 36.35  ? 124 VAL A N     1 
ATOM   967   C CA    . VAL A 1 124 ? 71.246  -12.725 37.084 1.00 28.01  ? 124 VAL A CA    1 
ATOM   968   C C     . VAL A 1 124 ? 71.257  -12.320 38.556 1.00 25.04  ? 124 VAL A C     1 
ATOM   969   O O     . VAL A 1 124 ? 70.667  -13.001 39.398 1.00 22.82  ? 124 VAL A O     1 
ATOM   970   C CB    . VAL A 1 124 ? 72.540  -13.488 36.747 1.00 20.44  ? 124 VAL A CB    1 
ATOM   971   C CG1   . VAL A 1 124 ? 72.826  -14.548 37.788 1.00 22.04  ? 124 VAL A CG1   1 
ATOM   972   C CG2   . VAL A 1 124 ? 72.429  -14.117 35.375 1.00 23.11  ? 124 VAL A CG2   1 
ATOM   973   N N     . LEU A 1 125 ? 71.915  -11.204 38.860 1.00 25.61  ? 125 LEU A N     1 
ATOM   974   C CA    . LEU A 1 125 ? 71.943  -10.681 40.224 1.00 21.13  ? 125 LEU A CA    1 
ATOM   975   C C     . LEU A 1 125 ? 70.544  -10.310 40.709 1.00 20.36  ? 125 LEU A C     1 
ATOM   976   O O     . LEU A 1 125 ? 70.277  -10.295 41.910 1.00 27.57  ? 125 LEU A O     1 
ATOM   977   C CB    . LEU A 1 125 ? 72.868  -9.464  40.314 1.00 17.12  ? 125 LEU A CB    1 
ATOM   978   C CG    . LEU A 1 125 ? 74.364  -9.734  40.146 1.00 20.82  ? 125 LEU A CG    1 
ATOM   979   C CD1   . LEU A 1 125 ? 75.158  -8.438  40.169 1.00 21.19  ? 125 LEU A CD1   1 
ATOM   980   C CD2   . LEU A 1 125 ? 74.856  -10.679 41.226 1.00 23.79  ? 125 LEU A CD2   1 
ATOM   981   N N     . ARG A 1 126 ? 69.655  -10.014 39.767 1.00 20.75  ? 126 ARG A N     1 
ATOM   982   C CA    . ARG A 1 126 ? 68.284  -9.646  40.094 1.00 19.44  ? 126 ARG A CA    1 
ATOM   983   C C     . ARG A 1 126 ? 67.380  -10.870 40.132 1.00 20.31  ? 126 ARG A C     1 
ATOM   984   O O     . ARG A 1 126 ? 66.163  -10.747 40.274 1.00 27.56  ? 126 ARG A O     1 
ATOM   985   C CB    . ARG A 1 126 ? 67.753  -8.627  39.087 1.00 23.61  ? 126 ARG A CB    1 
ATOM   986   C CG    . ARG A 1 126 ? 68.481  -7.296  39.122 1.00 24.20  ? 126 ARG A CG    1 
ATOM   987   C CD    . ARG A 1 126 ? 67.851  -6.351  40.125 1.00 18.04  ? 126 ARG A CD    1 
ATOM   988   N NE    . ARG A 1 126 ? 66.890  -5.454  39.491 1.00 19.45  ? 126 ARG A NE    1 
ATOM   989   C CZ    . ARG A 1 126 ? 65.947  -4.788  40.147 1.00 29.88  ? 126 ARG A CZ    1 
ATOM   990   N NH1   . ARG A 1 126 ? 65.826  -4.928  41.459 1.00 26.51  ? 126 ARG A NH1   1 
ATOM   991   N NH2   . ARG A 1 126 ? 65.118  -3.990  39.491 1.00 25.16  ? 126 ARG A NH2   1 
ATOM   992   N N     . GLY A 1 127 ? 67.978  -12.049 39.993 1.00 21.46  ? 127 GLY A N     1 
ATOM   993   C CA    . GLY A 1 127 ? 67.248  -13.295 40.135 1.00 36.12  ? 127 GLY A CA    1 
ATOM   994   C C     . GLY A 1 127 ? 66.851  -13.973 38.838 1.00 21.46  ? 127 GLY A C     1 
ATOM   995   O O     . GLY A 1 127 ? 65.863  -14.706 38.795 1.00 21.62  ? 127 GLY A O     1 
ATOM   996   N N     . ALA A 1 128 ? 67.620  -13.740 37.780 1.00 20.21  ? 128 ALA A N     1 
ATOM   997   C CA    . ALA A 1 128 ? 67.336  -14.357 36.490 1.00 24.27  ? 128 ALA A CA    1 
ATOM   998   C C     . ALA A 1 128 ? 68.319  -15.480 36.192 1.00 32.38  ? 128 ALA A C     1 
ATOM   999   O O     . ALA A 1 128 ? 69.474  -15.435 36.616 1.00 33.11  ? 128 ALA A O     1 
ATOM   1000  C CB    . ALA A 1 128 ? 67.377  -13.320 35.385 1.00 25.76  ? 128 ALA A CB    1 
ATOM   1001  N N     . HIS A 1 129 ? 67.855  -16.487 35.459 1.00 29.42  ? 129 HIS A N     1 
ATOM   1002  C CA    . HIS A 1 129 ? 68.732  -17.547 34.981 1.00 23.42  ? 129 HIS A CA    1 
ATOM   1003  C C     . HIS A 1 129 ? 69.505  -17.056 33.763 1.00 21.65  ? 129 HIS A C     1 
ATOM   1004  O O     . HIS A 1 129 ? 69.221  -15.980 33.236 1.00 26.94  ? 129 HIS A O     1 
ATOM   1005  C CB    . HIS A 1 129 ? 67.935  -18.804 34.631 1.00 21.11  ? 129 HIS A CB    1 
ATOM   1006  C CG    . HIS A 1 129 ? 67.187  -19.392 35.788 1.00 24.37  ? 129 HIS A CG    1 
ATOM   1007  N ND1   . HIS A 1 129 ? 67.788  -20.199 36.730 1.00 24.53  ? 129 HIS A ND1   1 
ATOM   1008  C CD2   . HIS A 1 129 ? 65.885  -19.304 36.144 1.00 27.80  ? 129 HIS A CD2   1 
ATOM   1009  C CE1   . HIS A 1 129 ? 66.890  -20.576 37.621 1.00 40.20  ? 129 HIS A CE1   1 
ATOM   1010  N NE2   . HIS A 1 129 ? 65.726  -20.047 37.289 1.00 30.55  ? 129 HIS A NE2   1 
ATOM   1011  N N     . VAL A 1 130 ? 70.478  -17.841 33.313 1.00 21.68  ? 130 VAL A N     1 
ATOM   1012  C CA    . VAL A 1 130 ? 71.260  -17.470 32.139 1.00 23.14  ? 130 VAL A CA    1 
ATOM   1013  C C     . VAL A 1 130 ? 70.738  -18.168 30.892 1.00 27.94  ? 130 VAL A C     1 
ATOM   1014  O O     . VAL A 1 130 ? 70.941  -19.368 30.714 1.00 30.88  ? 130 VAL A O     1 
ATOM   1015  C CB    . VAL A 1 130 ? 72.748  -17.814 32.308 1.00 20.89  ? 130 VAL A CB    1 
ATOM   1016  C CG1   . VAL A 1 130 ? 73.522  -17.407 31.068 1.00 22.03  ? 130 VAL A CG1   1 
ATOM   1017  C CG2   . VAL A 1 130 ? 73.317  -17.130 33.533 1.00 21.83  ? 130 VAL A CG2   1 
ATOM   1018  N N     . TYR A 1 131 ? 70.070  -17.412 30.029 1.00 26.03  ? 131 TYR A N     1 
ATOM   1019  C CA    . TYR A 1 131 ? 69.531  -17.970 28.797 1.00 26.00  ? 131 TYR A CA    1 
ATOM   1020  C C     . TYR A 1 131 ? 70.576  -17.881 27.688 1.00 35.40  ? 131 TYR A C     1 
ATOM   1021  O O     . TYR A 1 131 ? 71.447  -17.014 27.721 1.00 37.21  ? 131 TYR A O     1 
ATOM   1022  C CB    . TYR A 1 131 ? 68.236  -17.250 28.409 1.00 22.16  ? 131 TYR A CB    1 
ATOM   1023  C CG    . TYR A 1 131 ? 67.196  -17.292 29.509 1.00 25.59  ? 131 TYR A CG    1 
ATOM   1024  C CD1   . TYR A 1 131 ? 66.381  -18.403 29.681 1.00 23.25  ? 131 TYR A CD1   1 
ATOM   1025  C CD2   . TYR A 1 131 ? 67.039  -16.230 30.385 1.00 21.70  ? 131 TYR A CD2   1 
ATOM   1026  C CE1   . TYR A 1 131 ? 65.438  -18.449 30.692 1.00 19.94  ? 131 TYR A CE1   1 
ATOM   1027  C CE2   . TYR A 1 131 ? 66.099  -16.269 31.395 1.00 19.94  ? 131 TYR A CE2   1 
ATOM   1028  C CZ    . TYR A 1 131 ? 65.303  -17.380 31.544 1.00 18.10  ? 131 TYR A CZ    1 
ATOM   1029  O OH    . TYR A 1 131 ? 64.368  -17.421 32.550 1.00 20.40  ? 131 TYR A OH    1 
ATOM   1030  N N     . ALA A 1 132 ? 70.473  -18.782 26.713 1.00 30.40  ? 132 ALA A N     1 
ATOM   1031  C CA    . ALA A 1 132 ? 71.494  -18.979 25.678 1.00 30.69  ? 132 ALA A CA    1 
ATOM   1032  C C     . ALA A 1 132 ? 72.079  -17.710 25.030 1.00 30.06  ? 132 ALA A C     1 
ATOM   1033  O O     . ALA A 1 132 ? 73.291  -17.636 24.828 1.00 27.44  ? 132 ALA A O     1 
ATOM   1034  C CB    . ALA A 1 132 ? 70.938  -19.898 24.590 1.00 34.20  ? 132 ALA A CB    1 
ATOM   1035  N N     . PRO A 1 133 ? 71.238  -16.711 24.694 1.00 22.69  ? 133 PRO A N     1 
ATOM   1036  C CA    . PRO A 1 133 ? 71.841  -15.531 24.058 1.00 24.87  ? 133 PRO A CA    1 
ATOM   1037  C C     . PRO A 1 133 ? 72.753  -14.712 24.976 1.00 28.65  ? 133 PRO A C     1 
ATOM   1038  O O     . PRO A 1 133 ? 73.403  -13.777 24.508 1.00 26.61  ? 133 PRO A O     1 
ATOM   1039  C CB    . PRO A 1 133 ? 70.621  -14.698 23.644 1.00 28.77  ? 133 PRO A CB    1 
ATOM   1040  C CG    . PRO A 1 133 ? 69.506  -15.675 23.552 1.00 34.54  ? 133 PRO A CG    1 
ATOM   1041  C CD    . PRO A 1 133 ? 69.766  -16.656 24.646 1.00 25.99  ? 133 PRO A CD    1 
ATOM   1042  N N     . GLY A 1 134 ? 72.801  -15.059 26.258 1.00 27.42  ? 134 GLY A N     1 
ATOM   1043  C CA    . GLY A 1 134 ? 73.598  -14.313 27.214 1.00 33.89  ? 134 GLY A CA    1 
ATOM   1044  C C     . GLY A 1 134 ? 75.044  -14.762 27.325 1.00 25.21  ? 134 GLY A C     1 
ATOM   1045  O O     . GLY A 1 134 ? 75.933  -13.947 27.565 1.00 34.95  ? 134 GLY A O     1 
ATOM   1046  N N     . ILE A 1 135 ? 75.280  -16.059 27.153 1.00 21.58  ? 135 ILE A N     1 
ATOM   1047  C CA    . ILE A 1 135 ? 76.619  -16.622 27.294 1.00 22.44  ? 135 ILE A CA    1 
ATOM   1048  C C     . ILE A 1 135 ? 77.542  -16.153 26.171 1.00 28.65  ? 135 ILE A C     1 
ATOM   1049  O O     . ILE A 1 135 ? 77.245  -16.351 24.991 1.00 32.35  ? 135 ILE A O     1 
ATOM   1050  C CB    . ILE A 1 135 ? 76.575  -18.164 27.309 1.00 24.47  ? 135 ILE A CB    1 
ATOM   1051  C CG1   . ILE A 1 135 ? 75.556  -18.652 28.339 1.00 21.95  ? 135 ILE A CG1   1 
ATOM   1052  C CG2   . ILE A 1 135 ? 77.948  -18.739 27.604 1.00 25.86  ? 135 ILE A CG2   1 
ATOM   1053  C CD1   . ILE A 1 135 ? 75.451  -20.152 28.435 1.00 21.70  ? 135 ILE A CD1   1 
ATOM   1054  N N     . VAL A 1 136 ? 78.660  -15.534 26.542 1.00 24.41  ? 136 VAL A N     1 
ATOM   1055  C CA    . VAL A 1 136 ? 79.620  -15.033 25.563 1.00 28.66  ? 136 VAL A CA    1 
ATOM   1056  C C     . VAL A 1 136 ? 80.963  -15.747 25.690 1.00 30.22  ? 136 VAL A C     1 
ATOM   1057  O O     . VAL A 1 136 ? 81.890  -15.481 24.923 1.00 28.99  ? 136 VAL A O     1 
ATOM   1058  C CB    . VAL A 1 136 ? 79.839  -13.516 25.708 1.00 25.06  ? 136 VAL A CB    1 
ATOM   1059  C CG1   . VAL A 1 136 ? 78.514  -12.781 25.594 1.00 50.34  ? 136 VAL A CG1   1 
ATOM   1060  C CG2   . VAL A 1 136 ? 80.507  -13.202 27.033 1.00 28.54  ? 136 VAL A CG2   1 
ATOM   1061  N N     . SER A 1 137 ? 81.053  -16.655 26.659 1.00 33.37  ? 137 SER A N     1 
ATOM   1062  C CA    . SER A 1 137 ? 82.256  -17.457 26.871 1.00 26.27  ? 137 SER A CA    1 
ATOM   1063  C C     . SER A 1 137 ? 81.972  -18.646 27.784 1.00 35.01  ? 137 SER A C     1 
ATOM   1064  O O     . SER A 1 137 ? 81.096  -18.581 28.646 1.00 45.71  ? 137 SER A O     1 
ATOM   1065  C CB    . SER A 1 137 ? 83.379  -16.604 27.463 1.00 32.58  ? 137 SER A CB    1 
ATOM   1066  O OG    . SER A 1 137 ? 84.525  -17.394 27.724 1.00 30.43  ? 137 SER A OG    1 
ATOM   1067  N N     . ALA A 1 138 ? 82.724  -19.727 27.595 1.00 28.21  ? 138 ALA A N     1 
ATOM   1068  C CA    . ALA A 1 138 ? 82.557  -20.927 28.407 1.00 35.94  ? 138 ALA A CA    1 
ATOM   1069  C C     . ALA A 1 138 ? 83.781  -21.827 28.319 1.00 42.10  ? 138 ALA A C     1 
ATOM   1070  O O     . ALA A 1 138 ? 84.493  -21.817 27.317 1.00 49.40  ? 138 ALA A O     1 
ATOM   1071  C CB    . ALA A 1 138 ? 81.315  -21.690 27.975 1.00 37.89  ? 138 ALA A CB    1 
ATOM   1072  N N     . SER A 1 139 ? 84.019  -22.605 29.370 1.00 41.80  ? 139 SER A N     1 
ATOM   1073  C CA    . SER A 1 139 ? 85.084  -23.600 29.356 1.00 38.25  ? 139 SER A CA    1 
ATOM   1074  C C     . SER A 1 139 ? 84.830  -24.610 28.242 1.00 41.72  ? 139 SER A C     1 
ATOM   1075  O O     . SER A 1 139 ? 83.722  -25.129 28.113 1.00 54.48  ? 139 SER A O     1 
ATOM   1076  C CB    . SER A 1 139 ? 85.179  -24.307 30.708 1.00 42.39  ? 139 SER A CB    1 
ATOM   1077  O OG    . SER A 1 139 ? 85.410  -23.380 31.754 1.00 46.49  ? 139 SER A OG    1 
ATOM   1078  N N     . GLN A 1 140 ? 85.857  -24.884 27.443 1.00 39.88  ? 140 GLN A N     1 
ATOM   1079  C CA    . GLN A 1 140 ? 85.715  -25.728 26.257 1.00 43.23  ? 140 GLN A CA    1 
ATOM   1080  C C     . GLN A 1 140 ? 85.313  -27.160 26.588 1.00 39.03  ? 140 GLN A C     1 
ATOM   1081  O O     . GLN A 1 140 ? 84.834  -27.893 25.722 1.00 42.77  ? 140 GLN A O     1 
ATOM   1082  C CB    . GLN A 1 140 ? 87.018  -25.731 25.453 1.00 43.79  ? 140 GLN A CB    1 
ATOM   1083  C CG    . GLN A 1 140 ? 88.248  -26.117 26.260 1.00 43.22  ? 140 GLN A CG    1 
ATOM   1084  C CD    . GLN A 1 140 ? 89.518  -26.131 25.428 1.00 45.20  ? 140 GLN A CD    1 
ATOM   1085  O OE1   . GLN A 1 140 ? 89.471  -26.208 24.200 1.00 48.18  ? 140 GLN A OE1   1 
ATOM   1086  N NE2   . GLN A 1 140 ? 90.662  -26.057 26.098 1.00 56.99  ? 140 GLN A NE2   1 
ATOM   1087  N N     . PHE A 1 141 ? 85.502  -27.552 27.843 1.00 44.32  ? 141 PHE A N     1 
ATOM   1088  C CA    . PHE A 1 141 ? 85.193  -28.907 28.278 1.00 43.14  ? 141 PHE A CA    1 
ATOM   1089  C C     . PHE A 1 141 ? 83.839  -28.997 28.972 1.00 45.18  ? 141 PHE A C     1 
ATOM   1090  O O     . PHE A 1 141 ? 83.548  -29.985 29.644 1.00 52.45  ? 141 PHE A O     1 
ATOM   1091  C CB    . PHE A 1 141 ? 86.289  -29.423 29.211 1.00 47.16  ? 141 PHE A CB    1 
ATOM   1092  C CG    . PHE A 1 141 ? 86.555  -28.531 30.392 1.00 41.47  ? 141 PHE A CG    1 
ATOM   1093  C CD1   . PHE A 1 141 ? 87.484  -27.507 30.307 1.00 42.86  ? 141 PHE A CD1   1 
ATOM   1094  C CD2   . PHE A 1 141 ? 85.884  -28.721 31.589 1.00 42.89  ? 141 PHE A CD2   1 
ATOM   1095  C CE1   . PHE A 1 141 ? 87.734  -26.686 31.390 1.00 43.96  ? 141 PHE A CE1   1 
ATOM   1096  C CE2   . PHE A 1 141 ? 86.131  -27.901 32.676 1.00 44.29  ? 141 PHE A CE2   1 
ATOM   1097  C CZ    . PHE A 1 141 ? 87.057  -26.883 32.574 1.00 43.39  ? 141 PHE A CZ    1 
ATOM   1098  N N     . MET A 1 142 ? 83.013  -27.969 28.808 1.00 46.21  ? 142 MET A N     1 
ATOM   1099  C CA    . MET A 1 142 ? 81.704  -27.939 29.451 1.00 47.93  ? 142 MET A CA    1 
ATOM   1100  C C     . MET A 1 142 ? 80.702  -28.860 28.764 1.00 55.73  ? 142 MET A C     1 
ATOM   1101  O O     . MET A 1 142 ? 80.483  -28.767 27.556 1.00 53.95  ? 142 MET A O     1 
ATOM   1102  C CB    . MET A 1 142 ? 81.145  -26.516 29.476 1.00 53.65  ? 142 MET A CB    1 
ATOM   1103  C CG    . MET A 1 142 ? 79.722  -26.435 30.010 1.00 51.89  ? 142 MET A CG    1 
ATOM   1104  S SD    . MET A 1 142 ? 78.962  -24.821 29.759 1.00 44.38  ? 142 MET A SD    1 
ATOM   1105  C CE    . MET A 1 142 ? 80.094  -23.777 30.672 1.00 89.04  ? 142 MET A CE    1 
ATOM   1106  N N     . LYS A 1 143 ? 80.097  -29.747 29.547 1.00 53.65  ? 143 LYS A N     1 
ATOM   1107  C CA    . LYS A 1 143 ? 79.016  -30.595 29.063 1.00 60.44  ? 143 LYS A CA    1 
ATOM   1108  C C     . LYS A 1 143 ? 77.704  -30.158 29.699 1.00 51.67  ? 143 LYS A C     1 
ATOM   1109  O O     . LYS A 1 143 ? 77.701  -29.470 30.719 1.00 50.57  ? 143 LYS A O     1 
ATOM   1110  C CB    . LYS A 1 143 ? 79.291  -32.068 29.377 1.00 80.01  ? 143 LYS A CB    1 
ATOM   1111  C CG    . LYS A 1 143 ? 80.477  -32.665 28.634 1.00 76.90  ? 143 LYS A CG    1 
ATOM   1112  C CD    . LYS A 1 143 ? 80.759  -34.090 29.093 1.00 85.01  ? 143 LYS A CD    1 
ATOM   1113  C CE    . LYS A 1 143 ? 81.828  -34.749 28.236 1.00 106.75 ? 143 LYS A CE    1 
ATOM   1114  N NZ    . LYS A 1 143 ? 81.387  -34.903 26.821 1.00 100.93 ? 143 LYS A NZ    1 
ATOM   1115  N N     . ALA A 1 144 ? 76.590  -30.558 29.097 1.00 47.13  ? 144 ALA A N     1 
ATOM   1116  C CA    . ALA A 1 144 ? 75.279  -30.242 29.647 1.00 50.56  ? 144 ALA A CA    1 
ATOM   1117  C C     . ALA A 1 144 ? 75.049  -31.004 30.948 1.00 50.13  ? 144 ALA A C     1 
ATOM   1118  O O     . ALA A 1 144 ? 74.957  -32.232 30.948 1.00 75.60  ? 144 ALA A O     1 
ATOM   1119  C CB    . ALA A 1 144 ? 74.191  -30.567 28.642 1.00 57.46  ? 144 ALA A CB    1 
ATOM   1120  N N     . GLY A 1 145 ? 74.959  -30.273 32.054 1.00 46.69  ? 145 GLY A N     1 
ATOM   1121  C CA    . GLY A 1 145 ? 74.751  -30.887 33.351 1.00 43.71  ? 145 GLY A CA    1 
ATOM   1122  C C     . GLY A 1 145 ? 75.847  -30.546 34.341 1.00 43.26  ? 145 GLY A C     1 
ATOM   1123  O O     . GLY A 1 145 ? 75.707  -30.787 35.540 1.00 43.03  ? 145 GLY A O     1 
ATOM   1124  N N     . ASP A 1 146 ? 76.940  -29.982 33.838 1.00 42.29  ? 146 ASP A N     1 
ATOM   1125  C CA    . ASP A 1 146 ? 78.066  -29.605 34.685 1.00 42.30  ? 146 ASP A CA    1 
ATOM   1126  C C     . ASP A 1 146 ? 77.708  -28.442 35.602 1.00 37.93  ? 146 ASP A C     1 
ATOM   1127  O O     . ASP A 1 146 ? 77.169  -27.431 35.151 1.00 37.57  ? 146 ASP A O     1 
ATOM   1128  C CB    . ASP A 1 146 ? 79.283  -29.237 33.833 1.00 48.49  ? 146 ASP A CB    1 
ATOM   1129  C CG    . ASP A 1 146 ? 79.774  -30.394 32.984 1.00 70.60  ? 146 ASP A CG    1 
ATOM   1130  O OD1   . ASP A 1 146 ? 79.461  -31.556 33.319 1.00 85.04  ? 146 ASP A OD1   1 
ATOM   1131  O OD2   . ASP A 1 146 ? 80.479  -30.140 31.985 1.00 69.25  ? 146 ASP A OD2   1 
ATOM   1132  N N     . VAL A 1 147 ? 78.003  -28.591 36.889 1.00 37.70  ? 147 VAL A N     1 
ATOM   1133  C CA    . VAL A 1 147 ? 77.820  -27.499 37.835 1.00 39.65  ? 147 VAL A CA    1 
ATOM   1134  C C     . VAL A 1 147 ? 78.893  -26.449 37.588 1.00 39.71  ? 147 VAL A C     1 
ATOM   1135  O O     . VAL A 1 147 ? 80.052  -26.638 37.956 1.00 44.32  ? 147 VAL A O     1 
ATOM   1136  C CB    . VAL A 1 147 ? 77.886  -27.986 39.294 1.00 46.45  ? 147 VAL A CB    1 
ATOM   1137  C CG1   . VAL A 1 147 ? 77.753  -26.813 40.253 1.00 51.27  ? 147 VAL A CG1   1 
ATOM   1138  C CG2   . VAL A 1 147 ? 76.802  -29.022 39.559 1.00 44.30  ? 147 VAL A CG2   1 
ATOM   1139  N N     . ILE A 1 148 ? 78.506  -25.346 36.956 1.00 39.82  ? 148 ILE A N     1 
ATOM   1140  C CA    . ILE A 1 148 ? 79.470  -24.333 36.544 1.00 43.30  ? 148 ILE A CA    1 
ATOM   1141  C C     . ILE A 1 148 ? 79.341  -23.046 37.345 1.00 31.88  ? 148 ILE A C     1 
ATOM   1142  O O     . ILE A 1 148 ? 78.314  -22.789 37.969 1.00 35.61  ? 148 ILE A O     1 
ATOM   1143  C CB    . ILE A 1 148 ? 79.324  -23.998 35.048 1.00 41.44  ? 148 ILE A CB    1 
ATOM   1144  C CG1   . ILE A 1 148 ? 78.017  -23.252 34.792 1.00 35.05  ? 148 ILE A CG1   1 
ATOM   1145  C CG2   . ILE A 1 148 ? 79.381  -25.262 34.211 1.00 51.54  ? 148 ILE A CG2   1 
ATOM   1146  C CD1   . ILE A 1 148 ? 77.743  -23.011 33.330 1.00 56.22  ? 148 ILE A CD1   1 
ATOM   1147  N N     . SER A 1 149 ? 80.396  -22.240 37.321 1.00 30.86  ? 149 SER A N     1 
ATOM   1148  C CA    . SER A 1 149 ? 80.401  -20.956 38.006 1.00 33.12  ? 149 SER A CA    1 
ATOM   1149  C C     . SER A 1 149 ? 80.265  -19.822 37.001 1.00 34.13  ? 149 SER A C     1 
ATOM   1150  O O     . SER A 1 149 ? 81.108  -19.663 36.119 1.00 32.18  ? 149 SER A O     1 
ATOM   1151  C CB    . SER A 1 149 ? 81.681  -20.788 38.825 1.00 33.30  ? 149 SER A CB    1 
ATOM   1152  O OG    . SER A 1 149 ? 81.780  -21.788 39.820 1.00 35.94  ? 149 SER A OG    1 
ATOM   1153  N N     . VAL A 1 150 ? 79.204  -19.034 37.140 1.00 42.88  ? 150 VAL A N     1 
ATOM   1154  C CA    . VAL A 1 150 ? 78.930  -17.944 36.210 1.00 25.28  ? 150 VAL A CA    1 
ATOM   1155  C C     . VAL A 1 150 ? 79.630  -16.655 36.626 1.00 23.82  ? 150 VAL A C     1 
ATOM   1156  O O     . VAL A 1 150 ? 79.503  -16.209 37.767 1.00 26.80  ? 150 VAL A O     1 
ATOM   1157  C CB    . VAL A 1 150 ? 77.420  -17.674 36.093 1.00 21.85  ? 150 VAL A CB    1 
ATOM   1158  C CG1   . VAL A 1 150 ? 77.153  -16.589 35.064 1.00 22.47  ? 150 VAL A CG1   1 
ATOM   1159  C CG2   . VAL A 1 150 ? 76.681  -18.948 35.728 1.00 24.61  ? 150 VAL A CG2   1 
ATOM   1160  N N     . TYR A 1 151 ? 80.364  -16.058 35.694 1.00 23.12  ? 151 TYR A N     1 
ATOM   1161  C CA    . TYR A 1 151 ? 81.052  -14.798 35.947 1.00 23.41  ? 151 TYR A CA    1 
ATOM   1162  C C     . TYR A 1 151 ? 80.520  -13.713 35.014 1.00 23.77  ? 151 TYR A C     1 
ATOM   1163  O O     . TYR A 1 151 ? 80.132  -13.998 33.882 1.00 43.70  ? 151 TYR A O     1 
ATOM   1164  C CB    . TYR A 1 151 ? 82.566  -14.966 35.772 1.00 29.61  ? 151 TYR A CB    1 
ATOM   1165  C CG    . TYR A 1 151 ? 83.206  -15.919 36.762 1.00 36.08  ? 151 TYR A CG    1 
ATOM   1166  C CD1   . TYR A 1 151 ? 83.158  -17.292 36.565 1.00 53.82  ? 151 TYR A CD1   1 
ATOM   1167  C CD2   . TYR A 1 151 ? 83.867  -15.444 37.885 1.00 29.33  ? 151 TYR A CD2   1 
ATOM   1168  C CE1   . TYR A 1 151 ? 83.743  -18.166 37.464 1.00 48.49  ? 151 TYR A CE1   1 
ATOM   1169  C CE2   . TYR A 1 151 ? 84.456  -16.313 38.790 1.00 45.27  ? 151 TYR A CE2   1 
ATOM   1170  C CZ    . TYR A 1 151 ? 84.390  -17.672 38.574 1.00 46.32  ? 151 TYR A CZ    1 
ATOM   1171  O OH    . TYR A 1 151 ? 84.975  -18.538 39.470 1.00 38.87  ? 151 TYR A OH    1 
ATOM   1172  N N     . SER A 1 152 ? 80.504  -12.471 35.490 1.00 21.88  ? 152 SER A N     1 
ATOM   1173  C CA    . SER A 1 152 ? 79.984  -11.355 34.704 1.00 19.01  ? 152 SER A CA    1 
ATOM   1174  C C     . SER A 1 152 ? 81.101  -10.509 34.097 1.00 20.53  ? 152 SER A C     1 
ATOM   1175  O O     . SER A 1 152 ? 81.904  -9.917  34.817 1.00 24.75  ? 152 SER A O     1 
ATOM   1176  C CB    . SER A 1 152 ? 79.076  -10.476 35.569 1.00 29.14  ? 152 SER A CB    1 
ATOM   1177  O OG    . SER A 1 152 ? 78.641  -9.329  34.863 1.00 30.30  ? 152 SER A OG    1 
ATOM   1178  N N     . ASP A 1 153 ? 81.146  -10.458 32.770 1.00 29.06  ? 153 ASP A N     1 
ATOM   1179  C CA    . ASP A 1 153 ? 82.080  -9.593  32.060 1.00 30.20  ? 153 ASP A CA    1 
ATOM   1180  C C     . ASP A 1 153 ? 81.614  -8.142  32.161 1.00 28.46  ? 153 ASP A C     1 
ATOM   1181  O O     . ASP A 1 153 ? 81.028  -7.601  31.224 1.00 30.90  ? 153 ASP A O     1 
ATOM   1182  C CB    . ASP A 1 153 ? 82.200  -10.031 30.599 1.00 23.40  ? 153 ASP A CB    1 
ATOM   1183  C CG    . ASP A 1 153 ? 83.216  -9.222  29.823 1.00 24.23  ? 153 ASP A CG    1 
ATOM   1184  O OD1   . ASP A 1 153 ? 84.157  -8.683  30.443 1.00 29.90  ? 153 ASP A OD1   1 
ATOM   1185  O OD2   . ASP A 1 153 ? 83.076  -9.130  28.586 1.00 26.45  ? 153 ASP A OD2   1 
ATOM   1186  N N     . ILE A 1 154 ? 81.877  -7.523  33.308 1.00 26.94  ? 154 ILE A N     1 
ATOM   1187  C CA    . ILE A 1 154 ? 81.343  -6.200  33.617 1.00 27.17  ? 154 ILE A CA    1 
ATOM   1188  C C     . ILE A 1 154 ? 81.886  -5.114  32.692 1.00 22.73  ? 154 ILE A C     1 
ATOM   1189  O O     . ILE A 1 154 ? 81.242  -4.085  32.491 1.00 24.49  ? 154 ILE A O     1 
ATOM   1190  C CB    . ILE A 1 154 ? 81.637  -5.807  35.082 1.00 35.12  ? 154 ILE A CB    1 
ATOM   1191  C CG1   . ILE A 1 154 ? 83.138  -5.622  35.307 1.00 25.25  ? 154 ILE A CG1   1 
ATOM   1192  C CG2   . ILE A 1 154 ? 81.097  -6.860  36.031 1.00 29.99  ? 154 ILE A CG2   1 
ATOM   1193  C CD1   . ILE A 1 154 ? 83.486  -5.085  36.674 1.00 21.27  ? 154 ILE A CD1   1 
ATOM   1194  N N     . LYS A 1 155 ? 83.069  -5.343  32.135 1.00 25.48  ? 155 LYS A N     1 
ATOM   1195  C CA    . LYS A 1 155 ? 83.687  -4.370  31.245 1.00 29.03  ? 155 LYS A CA    1 
ATOM   1196  C C     . LYS A 1 155 ? 83.201  -4.560  29.814 1.00 31.73  ? 155 LYS A C     1 
ATOM   1197  O O     . LYS A 1 155 ? 83.304  -3.649  28.993 1.00 29.17  ? 155 LYS A O     1 
ATOM   1198  C CB    . LYS A 1 155 ? 85.213  -4.481  31.303 1.00 32.45  ? 155 LYS A CB    1 
ATOM   1199  C CG    . LYS A 1 155 ? 85.850  -3.974  32.595 1.00 43.98  ? 155 LYS A CG    1 
ATOM   1200  C CD    . LYS A 1 155 ? 86.079  -2.468  32.562 1.00 33.96  ? 155 LYS A CD    1 
ATOM   1201  C CE    . LYS A 1 155 ? 86.989  -2.028  33.702 1.00 31.03  ? 155 LYS A CE    1 
ATOM   1202  N NZ    . LYS A 1 155 ? 87.427  -0.610  33.559 1.00 41.01  ? 155 LYS A NZ    1 
ATOM   1203  N N     . GLY A 1 156 ? 82.669  -5.743  29.520 1.00 32.16  ? 156 GLY A N     1 
ATOM   1204  C CA    . GLY A 1 156 ? 82.230  -6.065  28.175 1.00 30.35  ? 156 GLY A CA    1 
ATOM   1205  C C     . GLY A 1 156 ? 83.409  -6.139  27.226 1.00 32.57  ? 156 GLY A C     1 
ATOM   1206  O O     . GLY A 1 156 ? 83.379  -5.573  26.134 1.00 35.82  ? 156 GLY A O     1 
ATOM   1207  N N     . LYS A 1 157 ? 84.452  -6.843  27.652 1.00 31.83  ? 157 LYS A N     1 
ATOM   1208  C CA    . LYS A 1 157 ? 85.689  -6.925  26.888 1.00 27.75  ? 157 LYS A CA    1 
ATOM   1209  C C     . LYS A 1 157 ? 85.975  -8.337  26.390 1.00 29.35  ? 157 LYS A C     1 
ATOM   1210  O O     . LYS A 1 157 ? 86.950  -8.560  25.674 1.00 43.11  ? 157 LYS A O     1 
ATOM   1211  C CB    . LYS A 1 157 ? 86.865  -6.430  27.732 1.00 31.91  ? 157 LYS A CB    1 
ATOM   1212  C CG    . LYS A 1 157 ? 87.009  -4.918  27.777 1.00 32.61  ? 157 LYS A CG    1 
ATOM   1213  C CD    . LYS A 1 157 ? 87.309  -4.357  26.396 1.00 47.99  ? 157 LYS A CD    1 
ATOM   1214  C CE    . LYS A 1 157 ? 87.609  -2.868  26.452 1.00 40.15  ? 157 LYS A CE    1 
ATOM   1215  N NZ    . LYS A 1 157 ? 86.464  -2.085  26.987 1.00 41.92  ? 157 LYS A NZ    1 
ATOM   1216  N N     . CYS A 1 158 ? 85.130  -9.291  26.768 1.00 26.82  ? 158 CYS A N     1 
ATOM   1217  C CA    . CYS A 1 158 ? 85.312  -10.668 26.325 1.00 30.74  ? 158 CYS A CA    1 
ATOM   1218  C C     . CYS A 1 158 ? 84.781  -10.861 24.911 1.00 27.30  ? 158 CYS A C     1 
ATOM   1219  O O     . CYS A 1 158 ? 83.586  -10.704 24.662 1.00 34.84  ? 158 CYS A O     1 
ATOM   1220  C CB    . CYS A 1 158 ? 84.624  -11.643 27.281 1.00 35.15  ? 158 CYS A CB    1 
ATOM   1221  S SG    . CYS A 1 158 ? 84.932  -13.385 26.905 1.00 38.92  ? 158 CYS A SG    1 
ATOM   1222  N N     . LYS A 1 159 ? 85.674  -11.194 23.986 1.00 28.16  ? 159 LYS A N     1 
ATOM   1223  C CA    . LYS A 1 159 ? 85.275  -11.467 22.613 1.00 32.07  ? 159 LYS A CA    1 
ATOM   1224  C C     . LYS A 1 159 ? 84.603  -12.835 22.541 1.00 31.09  ? 159 LYS A C     1 
ATOM   1225  O O     . LYS A 1 159 ? 85.158  -13.833 22.999 1.00 27.12  ? 159 LYS A O     1 
ATOM   1226  C CB    . LYS A 1 159 ? 86.481  -11.385 21.673 1.00 24.38  ? 159 LYS A CB    1 
ATOM   1227  C CG    . LYS A 1 159 ? 86.975  -9.958  21.464 1.00 29.11  ? 159 LYS A CG    1 
ATOM   1228  C CD    . LYS A 1 159 ? 88.143  -9.874  20.492 1.00 43.08  ? 159 LYS A CD    1 
ATOM   1229  C CE    . LYS A 1 159 ? 89.456  -10.272 21.145 1.00 35.98  ? 159 LYS A CE    1 
ATOM   1230  N NZ    . LYS A 1 159 ? 90.619  -9.980  20.257 1.00 39.36  ? 159 LYS A NZ    1 
ATOM   1231  N N     . LYS A 1 160 ? 83.403  -12.859 21.965 1.00 26.79  ? 160 LYS A N     1 
ATOM   1232  C CA    . LYS A 1 160 ? 82.512  -14.019 22.009 1.00 23.52  ? 160 LYS A CA    1 
ATOM   1233  C C     . LYS A 1 160 ? 83.147  -15.306 21.493 1.00 21.49  ? 160 LYS A C     1 
ATOM   1234  O O     . LYS A 1 160 ? 83.766  -15.321 20.428 1.00 24.68  ? 160 LYS A O     1 
ATOM   1235  C CB    . LYS A 1 160 ? 81.239  -13.721 21.211 1.00 26.91  ? 160 LYS A CB    1 
ATOM   1236  C CG    . LYS A 1 160 ? 80.181  -14.814 21.284 1.00 24.50  ? 160 LYS A CG    1 
ATOM   1237  C CD    . LYS A 1 160 ? 78.823  -14.303 20.822 1.00 25.00  ? 160 LYS A CD    1 
ATOM   1238  C CE    . LYS A 1 160 ? 77.727  -15.309 21.134 1.00 23.48  ? 160 LYS A CE    1 
ATOM   1239  N NZ    . LYS A 1 160 ? 76.364  -14.747 20.924 1.00 35.78  ? 160 LYS A NZ    1 
ATOM   1240  N N     . GLY A 1 161 ? 82.993  -16.383 22.259 1.00 22.92  ? 161 GLY A N     1 
ATOM   1241  C CA    . GLY A 1 161 ? 83.496  -17.684 21.859 1.00 31.34  ? 161 GLY A CA    1 
ATOM   1242  C C     . GLY A 1 161 ? 84.826  -18.049 22.490 1.00 30.15  ? 161 GLY A C     1 
ATOM   1243  O O     . GLY A 1 161 ? 85.266  -19.196 22.401 1.00 40.02  ? 161 GLY A O     1 
ATOM   1244  N N     . ALA A 1 162 ? 85.461  -17.072 23.130 1.00 25.90  ? 162 ALA A N     1 
ATOM   1245  C CA    . ALA A 1 162 ? 86.780  -17.258 23.728 1.00 26.09  ? 162 ALA A CA    1 
ATOM   1246  C C     . ALA A 1 162 ? 86.791  -18.398 24.740 1.00 27.10  ? 162 ALA A C     1 
ATOM   1247  O O     . ALA A 1 162 ? 85.775  -18.685 25.374 1.00 27.31  ? 162 ALA A O     1 
ATOM   1248  C CB    . ALA A 1 162 ? 87.244  -15.971 24.385 1.00 30.63  ? 162 ALA A CB    1 
ATOM   1249  N N     . LYS A 1 163 ? 87.944  -19.045 24.882 1.00 29.37  ? 163 LYS A N     1 
ATOM   1250  C CA    . LYS A 1 163 ? 88.096  -20.156 25.814 1.00 29.94  ? 163 LYS A CA    1 
ATOM   1251  C C     . LYS A 1 163 ? 88.814  -19.713 27.084 1.00 32.68  ? 163 LYS A C     1 
ATOM   1252  O O     . LYS A 1 163 ? 88.895  -20.463 28.057 1.00 45.93  ? 163 LYS A O     1 
ATOM   1253  C CB    . LYS A 1 163 ? 88.854  -21.308 25.153 1.00 30.88  ? 163 LYS A CB    1 
ATOM   1254  C CG    . LYS A 1 163 ? 88.153  -21.894 23.934 1.00 32.63  ? 163 LYS A CG    1 
ATOM   1255  C CD    . LYS A 1 163 ? 88.935  -23.060 23.344 1.00 50.35  ? 163 LYS A CD    1 
ATOM   1256  C CE    . LYS A 1 163 ? 88.190  -23.685 22.174 1.00 38.25  ? 163 LYS A CE    1 
ATOM   1257  N NZ    . LYS A 1 163 ? 88.929  -24.837 21.589 1.00 53.30  ? 163 LYS A NZ    1 
ATOM   1258  N N     . GLU A 1 164 ? 89.335  -18.490 27.065 1.00 32.32  ? 164 GLU A N     1 
ATOM   1259  C CA    . GLU A 1 164 ? 90.002  -17.918 28.227 1.00 33.48  ? 164 GLU A CA    1 
ATOM   1260  C C     . GLU A 1 164 ? 89.760  -16.413 28.285 1.00 41.28  ? 164 GLU A C     1 
ATOM   1261  O O     . GLU A 1 164 ? 89.514  -15.777 27.259 1.00 40.41  ? 164 GLU A O     1 
ATOM   1262  C CB    . GLU A 1 164 ? 91.503  -18.219 28.195 1.00 36.79  ? 164 GLU A CB    1 
ATOM   1263  C CG    . GLU A 1 164 ? 92.272  -17.488 27.105 1.00 39.20  ? 164 GLU A CG    1 
ATOM   1264  C CD    . GLU A 1 164 ? 93.740  -17.868 27.077 1.00 50.00  ? 164 GLU A CD    1 
ATOM   1265  O OE1   . GLU A 1 164 ? 94.068  -19.002 27.486 1.00 44.26  ? 164 GLU A OE1   1 
ATOM   1266  O OE2   . GLU A 1 164 ? 94.566  -17.034 26.649 1.00 55.94  ? 164 GLU A OE2   1 
ATOM   1267  N N     . PHE A 1 165 ? 89.825  -15.848 29.486 1.00 43.55  ? 165 PHE A N     1 
ATOM   1268  C CA    . PHE A 1 165 ? 89.576  -14.423 29.671 1.00 45.91  ? 165 PHE A CA    1 
ATOM   1269  C C     . PHE A 1 165 ? 90.408  -13.869 30.822 1.00 45.49  ? 165 PHE A C     1 
ATOM   1270  O O     . PHE A 1 165 ? 90.248  -14.278 31.972 1.00 50.07  ? 165 PHE A O     1 
ATOM   1271  C CB    . PHE A 1 165 ? 88.086  -14.177 29.915 1.00 54.53  ? 165 PHE A CB    1 
ATOM   1272  C CG    . PHE A 1 165 ? 87.709  -12.724 30.000 1.00 39.58  ? 165 PHE A CG    1 
ATOM   1273  C CD1   . PHE A 1 165 ? 87.918  -11.875 28.927 1.00 36.22  ? 165 PHE A CD1   1 
ATOM   1274  C CD2   . PHE A 1 165 ? 87.124  -12.214 31.146 1.00 36.65  ? 165 PHE A CD2   1 
ATOM   1275  C CE1   . PHE A 1 165 ? 87.566  -10.541 29.004 1.00 33.55  ? 165 PHE A CE1   1 
ATOM   1276  C CE2   . PHE A 1 165 ? 86.767  -10.883 31.226 1.00 31.60  ? 165 PHE A CE2   1 
ATOM   1277  C CZ    . PHE A 1 165 ? 86.987  -10.046 30.153 1.00 42.78  ? 165 PHE A CZ    1 
ATOM   1278  N N     . ASP A 1 166 ? 91.298  -12.936 30.501 1.00 51.30  ? 166 ASP A N     1 
ATOM   1279  C CA    . ASP A 1 166 ? 92.190  -12.349 31.493 1.00 54.52  ? 166 ASP A CA    1 
ATOM   1280  C C     . ASP A 1 166 ? 91.643  -11.029 32.022 1.00 52.41  ? 166 ASP A C     1 
ATOM   1281  O O     . ASP A 1 166 ? 92.261  -10.386 32.870 1.00 65.47  ? 166 ASP A O     1 
ATOM   1282  C CB    . ASP A 1 166 ? 93.581  -12.133 30.898 1.00 66.46  ? 166 ASP A CB    1 
ATOM   1283  C CG    . ASP A 1 166 ? 93.582  -11.115 29.773 1.00 92.66  ? 166 ASP A CG    1 
ATOM   1284  O OD1   . ASP A 1 166 ? 92.587  -11.059 29.019 1.00 90.26  ? 166 ASP A OD1   1 
ATOM   1285  O OD2   . ASP A 1 166 ? 94.576  -10.369 29.643 1.00 108.10 ? 166 ASP A OD2   1 
ATOM   1286  N N     . GLY A 1 167 ? 90.479  -10.630 31.519 1.00 54.67  ? 167 GLY A N     1 
ATOM   1287  C CA    . GLY A 1 167 ? 89.874  -9.370  31.908 1.00 50.45  ? 167 GLY A CA    1 
ATOM   1288  C C     . GLY A 1 167 ? 89.182  -9.421  33.257 1.00 33.47  ? 167 GLY A C     1 
ATOM   1289  O O     . GLY A 1 167 ? 89.431  -10.321 34.059 1.00 34.96  ? 167 GLY A O     1 
ATOM   1290  N N     . THR A 1 168 ? 88.307  -8.452  33.506 1.00 29.31  ? 168 THR A N     1 
ATOM   1291  C CA    . THR A 1 168 ? 87.642  -8.336  34.799 1.00 24.18  ? 168 THR A CA    1 
ATOM   1292  C C     . THR A 1 168 ? 86.376  -9.185  34.876 1.00 23.77  ? 168 THR A C     1 
ATOM   1293  O O     . THR A 1 168 ? 85.422  -8.964  34.131 1.00 25.24  ? 168 THR A O     1 
ATOM   1294  C CB    . THR A 1 168 ? 87.273  -6.875  35.112 1.00 25.94  ? 168 THR A CB    1 
ATOM   1295  O OG1   . THR A 1 168 ? 88.434  -6.044  34.985 1.00 27.75  ? 168 THR A OG1   1 
ATOM   1296  C CG2   . THR A 1 168 ? 86.731  -6.765  36.525 1.00 24.98  ? 168 THR A CG2   1 
ATOM   1297  N N     . LYS A 1 169 ? 86.375  -10.153 35.787 1.00 22.65  ? 169 LYS A N     1 
ATOM   1298  C CA    . LYS A 1 169 ? 85.210  -10.999 36.011 1.00 20.56  ? 169 LYS A CA    1 
ATOM   1299  C C     . LYS A 1 169 ? 84.615  -10.731 37.386 1.00 24.17  ? 169 LYS A C     1 
ATOM   1300  O O     . LYS A 1 169 ? 85.318  -10.306 38.304 1.00 24.50  ? 169 LYS A O     1 
ATOM   1301  C CB    . LYS A 1 169 ? 85.579  -12.478 35.882 1.00 29.77  ? 169 LYS A CB    1 
ATOM   1302  C CG    . LYS A 1 169 ? 86.039  -12.896 34.498 1.00 50.14  ? 169 LYS A CG    1 
ATOM   1303  C CD    . LYS A 1 169 ? 86.413  -14.371 34.466 1.00 48.60  ? 169 LYS A CD    1 
ATOM   1304  C CE    . LYS A 1 169 ? 87.518  -14.685 35.457 1.00 34.58  ? 169 LYS A CE    1 
ATOM   1305  N NZ    . LYS A 1 169 ? 87.886  -16.126 35.433 1.00 36.39  ? 169 LYS A NZ    1 
ATOM   1306  N N     . VAL A 1 170 ? 83.318  -10.981 37.525 1.00 18.91  ? 170 VAL A N     1 
ATOM   1307  C CA    . VAL A 1 170 ? 82.649  -10.865 38.814 1.00 24.29  ? 170 VAL A CA    1 
ATOM   1308  C C     . VAL A 1 170 ? 81.782  -12.091 39.069 1.00 19.19  ? 170 VAL A C     1 
ATOM   1309  O O     . VAL A 1 170 ? 80.881  -12.395 38.289 1.00 24.84  ? 170 VAL A O     1 
ATOM   1310  C CB    . VAL A 1 170 ? 81.785  -9.596  38.894 1.00 18.18  ? 170 VAL A CB    1 
ATOM   1311  C CG1   . VAL A 1 170 ? 80.858  -9.666  40.092 1.00 31.67  ? 170 VAL A CG1   1 
ATOM   1312  C CG2   . VAL A 1 170 ? 82.665  -8.363  38.971 1.00 20.37  ? 170 VAL A CG2   1 
ATOM   1313  N N     . PHE A 1 171 ? 82.063  -12.792 40.163 1.00 28.20  ? 171 PHE A N     1 
ATOM   1314  C CA    . PHE A 1 171 ? 81.357  -14.022 40.497 1.00 22.85  ? 171 PHE A CA    1 
ATOM   1315  C C     . PHE A 1 171 ? 79.889  -13.756 40.803 1.00 28.40  ? 171 PHE A C     1 
ATOM   1316  O O     . PHE A 1 171 ? 79.565  -12.954 41.678 1.00 45.42  ? 171 PHE A O     1 
ATOM   1317  C CB    . PHE A 1 171 ? 82.028  -14.710 41.688 1.00 27.64  ? 171 PHE A CB    1 
ATOM   1318  C CG    . PHE A 1 171 ? 81.468  -16.067 42.002 1.00 24.85  ? 171 PHE A CG    1 
ATOM   1319  C CD1   . PHE A 1 171 ? 81.646  -17.124 41.126 1.00 33.60  ? 171 PHE A CD1   1 
ATOM   1320  C CD2   . PHE A 1 171 ? 80.781  -16.291 43.182 1.00 28.67  ? 171 PHE A CD2   1 
ATOM   1321  C CE1   . PHE A 1 171 ? 81.137  -18.373 41.415 1.00 33.61  ? 171 PHE A CE1   1 
ATOM   1322  C CE2   . PHE A 1 171 ? 80.271  -17.539 43.474 1.00 26.81  ? 171 PHE A CE2   1 
ATOM   1323  C CZ    . PHE A 1 171 ? 80.450  -18.579 42.589 1.00 27.52  ? 171 PHE A CZ    1 
ATOM   1324  N N     . LEU A 1 172 ? 79.008  -14.440 40.081 1.00 28.53  ? 172 LEU A N     1 
ATOM   1325  C CA    . LEU A 1 172 ? 77.572  -14.256 40.242 1.00 22.93  ? 172 LEU A CA    1 
ATOM   1326  C C     . LEU A 1 172 ? 76.955  -15.420 41.002 1.00 21.97  ? 172 LEU A C     1 
ATOM   1327  O O     . LEU A 1 172 ? 75.882  -15.290 41.591 1.00 31.80  ? 172 LEU A O     1 
ATOM   1328  C CB    . LEU A 1 172 ? 76.895  -14.110 38.880 1.00 25.76  ? 172 LEU A CB    1 
ATOM   1329  C CG    . LEU A 1 172 ? 77.436  -13.027 37.946 1.00 23.41  ? 172 LEU A CG    1 
ATOM   1330  C CD1   . LEU A 1 172 ? 76.773  -13.131 36.585 1.00 21.82  ? 172 LEU A CD1   1 
ATOM   1331  C CD2   . LEU A 1 172 ? 77.225  -11.649 38.545 1.00 24.50  ? 172 LEU A CD2   1 
ATOM   1332  N N     . GLY A 1 173 ? 77.637  -16.560 40.979 1.00 21.52  ? 173 GLY A N     1 
ATOM   1333  C CA    . GLY A 1 173 ? 77.153  -17.751 41.650 1.00 27.49  ? 173 GLY A CA    1 
ATOM   1334  C C     . GLY A 1 173 ? 77.331  -18.999 40.807 1.00 31.14  ? 173 GLY A C     1 
ATOM   1335  O O     . GLY A 1 173 ? 77.990  -18.966 39.771 1.00 36.08  ? 173 GLY A O     1 
ATOM   1336  N N     . ASN A 1 174 ? 76.741  -20.104 41.249 1.00 27.58  ? 174 ASN A N     1 
ATOM   1337  C CA    . ASN A 1 174 ? 76.856  -21.367 40.532 1.00 27.99  ? 174 ASN A CA    1 
ATOM   1338  C C     . ASN A 1 174 ? 75.522  -21.817 39.958 1.00 27.27  ? 174 ASN A C     1 
ATOM   1339  O O     . ASN A 1 174 ? 74.465  -21.463 40.478 1.00 29.49  ? 174 ASN A O     1 
ATOM   1340  C CB    . ASN A 1 174 ? 77.421  -22.450 41.450 1.00 38.83  ? 174 ASN A CB    1 
ATOM   1341  C CG    . ASN A 1 174 ? 78.792  -22.102 41.983 1.00 38.16  ? 174 ASN A CG    1 
ATOM   1342  O OD1   . ASN A 1 174 ? 79.534  -21.339 41.366 1.00 36.87  ? 174 ASN A OD1   1 
ATOM   1343  N ND2   . ASN A 1 174 ? 79.140  -22.666 43.133 1.00 34.99  ? 174 ASN A ND2   1 
ATOM   1344  N N     . GLY A 1 175 ? 75.577  -22.607 38.891 1.00 26.74  ? 175 GLY A N     1 
ATOM   1345  C CA    . GLY A 1 175 ? 74.373  -23.097 38.248 1.00 28.77  ? 175 GLY A CA    1 
ATOM   1346  C C     . GLY A 1 175 ? 74.593  -24.334 37.399 1.00 28.73  ? 175 GLY A C     1 
ATOM   1347  O O     . GLY A 1 175 ? 75.708  -24.602 36.957 1.00 35.13  ? 175 GLY A O     1 
ATOM   1348  N N     . ILE A 1 176 ? 73.523  -25.091 37.175 1.00 30.69  ? 176 ILE A N     1 
ATOM   1349  C CA    . ILE A 1 176 ? 73.588  -26.283 36.338 1.00 30.57  ? 176 ILE A CA    1 
ATOM   1350  C C     . ILE A 1 176 ? 73.411  -25.916 34.869 1.00 35.65  ? 176 ILE A C     1 
ATOM   1351  O O     . ILE A 1 176 ? 72.370  -25.389 34.473 1.00 49.41  ? 176 ILE A O     1 
ATOM   1352  C CB    . ILE A 1 176 ? 72.516  -27.319 36.732 1.00 32.52  ? 176 ILE A CB    1 
ATOM   1353  C CG1   . ILE A 1 176 ? 72.657  -27.703 38.206 1.00 39.97  ? 176 ILE A CG1   1 
ATOM   1354  C CG2   . ILE A 1 176 ? 72.615  -28.552 35.846 1.00 44.64  ? 176 ILE A CG2   1 
ATOM   1355  C CD1   . ILE A 1 176 ? 71.594  -28.669 38.687 1.00 58.91  ? 176 ILE A CD1   1 
ATOM   1356  N N     . SER A 1 177 ? 74.433  -26.191 34.065 1.00 38.28  ? 177 SER A N     1 
ATOM   1357  C CA    . SER A 1 177 ? 74.377  -25.913 32.635 1.00 34.75  ? 177 SER A CA    1 
ATOM   1358  C C     . SER A 1 177 ? 73.458  -26.903 31.928 1.00 37.67  ? 177 SER A C     1 
ATOM   1359  O O     . SER A 1 177 ? 73.319  -28.047 32.360 1.00 48.97  ? 177 SER A O     1 
ATOM   1360  C CB    . SER A 1 177 ? 75.778  -25.965 32.022 1.00 40.13  ? 177 SER A CB    1 
ATOM   1361  O OG    . SER A 1 177 ? 75.737  -25.698 30.633 1.00 44.14  ? 177 SER A OG    1 
ATOM   1362  N N     . GLU A 1 178 ? 72.826  -26.456 30.848 1.00 37.70  ? 178 GLU A N     1 
ATOM   1363  C CA    . GLU A 1 178 ? 71.948  -27.320 30.068 1.00 39.37  ? 178 GLU A CA    1 
ATOM   1364  C C     . GLU A 1 178 ? 72.413  -27.394 28.618 1.00 39.06  ? 178 GLU A C     1 
ATOM   1365  O O     . GLU A 1 178 ? 71.756  -28.000 27.773 1.00 44.26  ? 178 GLU A O     1 
ATOM   1366  C CB    . GLU A 1 178 ? 70.500  -26.828 30.139 1.00 42.21  ? 178 GLU A CB    1 
ATOM   1367  C CG    . GLU A 1 178 ? 69.919  -26.816 31.545 1.00 41.45  ? 178 GLU A CG    1 
ATOM   1368  C CD    . GLU A 1 178 ? 68.407  -26.713 31.551 1.00 54.02  ? 178 GLU A CD    1 
ATOM   1369  O OE1   . GLU A 1 178 ? 67.794  -26.866 30.475 1.00 53.93  ? 178 GLU A OE1   1 
ATOM   1370  O OE2   . GLU A 1 178 ? 67.830  -26.483 32.634 1.00 63.89  ? 178 GLU A OE2   1 
ATOM   1371  N N     . LEU A 1 179 ? 73.551  -26.768 28.341 1.00 40.22  ? 179 LEU A N     1 
ATOM   1372  C CA    . LEU A 1 179 ? 74.148  -26.797 27.012 1.00 41.23  ? 179 LEU A CA    1 
ATOM   1373  C C     . LEU A 1 179 ? 75.657  -26.986 27.115 1.00 43.52  ? 179 LEU A C     1 
ATOM   1374  O O     . LEU A 1 179 ? 76.280  -26.521 28.069 1.00 61.75  ? 179 LEU A O     1 
ATOM   1375  C CB    . LEU A 1 179 ? 73.836  -25.507 26.248 1.00 40.04  ? 179 LEU A CB    1 
ATOM   1376  C CG    . LEU A 1 179 ? 72.374  -25.137 25.994 1.00 39.57  ? 179 LEU A CG    1 
ATOM   1377  C CD1   . LEU A 1 179 ? 72.274  -23.746 25.386 1.00 35.43  ? 179 LEU A CD1   1 
ATOM   1378  C CD2   . LEU A 1 179 ? 71.711  -26.160 25.091 1.00 45.87  ? 179 LEU A CD2   1 
ATOM   1379  N N     . SER A 1 180 ? 76.242  -27.672 26.139 1.00 50.31  ? 180 SER A N     1 
ATOM   1380  C CA    . SER A 1 180 ? 77.694  -27.764 26.047 1.00 51.31  ? 180 SER A CA    1 
ATOM   1381  C C     . SER A 1 180 ? 78.219  -26.533 25.322 1.00 44.73  ? 180 SER A C     1 
ATOM   1382  O O     . SER A 1 180 ? 77.443  -25.803 24.708 1.00 49.34  ? 180 SER A O     1 
ATOM   1383  C CB    . SER A 1 180 ? 78.120  -29.039 25.318 1.00 52.76  ? 180 SER A CB    1 
ATOM   1384  O OG    . SER A 1 180 ? 77.792  -28.972 23.942 1.00 51.99  ? 180 SER A OG    1 
ATOM   1385  N N     . ARG A 1 181 ? 79.527  -26.297 25.390 1.00 46.49  ? 181 ARG A N     1 
ATOM   1386  C CA    . ARG A 1 181 ? 80.116  -25.150 24.704 1.00 47.14  ? 181 ARG A CA    1 
ATOM   1387  C C     . ARG A 1 181 ? 79.997  -25.332 23.198 1.00 57.63  ? 181 ARG A C     1 
ATOM   1388  O O     . ARG A 1 181 ? 79.906  -24.356 22.450 1.00 67.22  ? 181 ARG A O     1 
ATOM   1389  C CB    . ARG A 1 181 ? 81.584  -24.960 25.095 1.00 47.34  ? 181 ARG A CB    1 
ATOM   1390  C CG    . ARG A 1 181 ? 82.100  -23.542 24.861 1.00 47.78  ? 181 ARG A CG    1 
ATOM   1391  C CD    . ARG A 1 181 ? 83.577  -23.518 24.501 1.00 48.16  ? 181 ARG A CD    1 
ATOM   1392  N NE    . ARG A 1 181 ? 83.807  -23.896 23.111 1.00 50.52  ? 181 ARG A NE    1 
ATOM   1393  C CZ    . ARG A 1 181 ? 84.103  -23.035 22.143 1.00 36.16  ? 181 ARG A CZ    1 
ATOM   1394  N NH1   . ARG A 1 181 ? 84.217  -21.742 22.415 1.00 38.59  ? 181 ARG A NH1   1 
ATOM   1395  N NH2   . ARG A 1 181 ? 84.294  -23.467 20.905 1.00 34.85  ? 181 ARG A NH2   1 
ATOM   1396  N N     . LYS A 1 182 ? 80.004  -26.589 22.763 1.00 56.00  ? 182 LYS A N     1 
ATOM   1397  C CA    . LYS A 1 182 ? 79.816  -26.918 21.358 1.00 51.86  ? 182 LYS A CA    1 
ATOM   1398  C C     . LYS A 1 182 ? 78.459  -26.413 20.887 1.00 54.25  ? 182 LYS A C     1 
ATOM   1399  O O     . LYS A 1 182 ? 78.385  -25.561 20.007 1.00 63.61  ? 182 LYS A O     1 
ATOM   1400  C CB    . LYS A 1 182 ? 79.936  -28.428 21.133 1.00 53.69  ? 182 LYS A CB    1 
ATOM   1401  C CG    . LYS A 1 182 ? 79.869  -28.851 19.671 1.00 55.63  ? 182 LYS A CG    1 
ATOM   1402  C CD    . LYS A 1 182 ? 79.956  -30.365 19.519 1.00 70.48  ? 182 LYS A CD    1 
ATOM   1403  C CE    . LYS A 1 182 ? 79.992  -30.777 18.052 1.00 61.90  ? 182 LYS A CE    1 
ATOM   1404  N NZ    . LYS A 1 182 ? 78.803  -30.292 17.298 1.00 58.88  ? 182 LYS A NZ    1 
ATOM   1405  N N     . GLU A 1 183 ? 77.395  -26.919 21.505 1.00 52.41  ? 183 GLU A N     1 
ATOM   1406  C CA    . GLU A 1 183 ? 76.023  -26.553 21.150 1.00 46.54  ? 183 GLU A CA    1 
ATOM   1407  C C     . GLU A 1 183 ? 75.806  -25.044 21.059 1.00 43.61  ? 183 GLU A C     1 
ATOM   1408  O O     . GLU A 1 183 ? 74.960  -24.575 20.298 1.00 61.25  ? 183 GLU A O     1 
ATOM   1409  C CB    . GLU A 1 183 ? 75.041  -27.144 22.164 1.00 50.94  ? 183 GLU A CB    1 
ATOM   1410  C CG    . GLU A 1 183 ? 75.077  -28.658 22.270 1.00 54.07  ? 183 GLU A CG    1 
ATOM   1411  C CD    . GLU A 1 183 ? 74.029  -29.197 23.225 1.00 67.26  ? 183 GLU A CD    1 
ATOM   1412  O OE1   . GLU A 1 183 ? 72.919  -28.625 23.275 1.00 79.48  ? 183 GLU A OE1   1 
ATOM   1413  O OE2   . GLU A 1 183 ? 74.316  -30.189 23.928 1.00 55.01  ? 183 GLU A OE2   1 
ATOM   1414  N N     . ILE A 1 184 ? 76.578  -24.289 21.834 1.00 46.92  ? 184 ILE A N     1 
ATOM   1415  C CA    . ILE A 1 184 ? 76.452  -22.839 21.862 1.00 42.97  ? 184 ILE A CA    1 
ATOM   1416  C C     . ILE A 1 184 ? 77.264  -22.168 20.758 1.00 46.88  ? 184 ILE A C     1 
ATOM   1417  O O     . ILE A 1 184 ? 76.754  -21.306 20.043 1.00 50.74  ? 184 ILE A O     1 
ATOM   1418  C CB    . ILE A 1 184 ? 76.893  -22.267 23.224 1.00 42.20  ? 184 ILE A CB    1 
ATOM   1419  C CG1   . ILE A 1 184 ? 76.074  -22.891 24.355 1.00 37.13  ? 184 ILE A CG1   1 
ATOM   1420  C CG2   . ILE A 1 184 ? 76.752  -20.754 23.241 1.00 40.65  ? 184 ILE A CG2   1 
ATOM   1421  C CD1   . ILE A 1 184 ? 76.500  -22.445 25.734 1.00 38.02  ? 184 ILE A CD1   1 
ATOM   1422  N N     . PHE A 1 185 ? 78.523  -22.571 20.613 1.00 50.36  ? 185 PHE A N     1 
ATOM   1423  C CA    . PHE A 1 185 ? 79.432  -21.861 19.721 1.00 43.96  ? 185 PHE A CA    1 
ATOM   1424  C C     . PHE A 1 185 ? 79.791  -22.612 18.434 1.00 47.46  ? 185 PHE A C     1 
ATOM   1425  O O     . PHE A 1 185 ? 80.537  -22.088 17.610 1.00 51.58  ? 185 PHE A O     1 
ATOM   1426  C CB    . PHE A 1 185 ? 80.713  -21.497 20.477 1.00 43.03  ? 185 PHE A CB    1 
ATOM   1427  C CG    . PHE A 1 185 ? 80.488  -20.565 21.637 1.00 38.57  ? 185 PHE A CG    1 
ATOM   1428  C CD1   . PHE A 1 185 ? 80.289  -19.211 21.427 1.00 40.67  ? 185 PHE A CD1   1 
ATOM   1429  C CD2   . PHE A 1 185 ? 80.478  -21.042 22.937 1.00 47.03  ? 185 PHE A CD2   1 
ATOM   1430  C CE1   . PHE A 1 185 ? 80.084  -18.351 22.492 1.00 28.98  ? 185 PHE A CE1   1 
ATOM   1431  C CE2   . PHE A 1 185 ? 80.274  -20.187 24.004 1.00 42.68  ? 185 PHE A CE2   1 
ATOM   1432  C CZ    . PHE A 1 185 ? 80.077  -18.841 23.780 1.00 27.37  ? 185 PHE A CZ    1 
ATOM   1433  N N     . SER A 1 186 ? 79.270  -23.824 18.254 1.00 66.74  ? 186 SER A N     1 
ATOM   1434  C CA    . SER A 1 186 ? 79.483  -24.556 17.003 1.00 73.53  ? 186 SER A CA    1 
ATOM   1435  C C     . SER A 1 186 ? 78.528  -24.063 15.924 1.00 78.14  ? 186 SER A C     1 
ATOM   1436  O O     . SER A 1 186 ? 77.316  -24.022 16.131 1.00 64.52  ? 186 SER A O     1 
ATOM   1437  C CB    . SER A 1 186 ? 79.308  -26.064 17.204 1.00 62.06  ? 186 SER A CB    1 
ATOM   1438  O OG    . SER A 1 186 ? 79.291  -26.754 15.966 1.00 62.00  ? 186 SER A OG    1 
ATOM   1439  N N     . GLY A 1 187 ? 79.078  -23.699 14.769 1.00 79.74  ? 187 GLY A N     1 
ATOM   1440  C CA    . GLY A 1 187 ? 78.282  -23.131 13.697 1.00 70.51  ? 187 GLY A CA    1 
ATOM   1441  C C     . GLY A 1 187 ? 77.755  -21.769 14.100 1.00 67.28  ? 187 GLY A C     1 
ATOM   1442  O O     . GLY A 1 187 ? 78.467  -20.986 14.729 1.00 64.89  ? 187 GLY A O     1 
ATOM   1443  N N     . LEU A 1 188 ? 76.507  -21.482 13.743 1.00 70.10  ? 188 LEU A N     1 
ATOM   1444  C CA    . LEU A 1 188 ? 75.877  -20.235 14.164 1.00 78.45  ? 188 LEU A CA    1 
ATOM   1445  C C     . LEU A 1 188 ? 74.369  -20.372 14.377 1.00 76.41  ? 188 LEU A C     1 
ATOM   1446  O O     . LEU A 1 188 ? 73.588  -19.664 13.740 1.00 75.51  ? 188 LEU A O     1 
ATOM   1447  C CB    . LEU A 1 188 ? 76.151  -19.135 13.135 1.00 73.52  ? 188 LEU A CB    1 
ATOM   1448  C CG    . LEU A 1 188 ? 76.170  -17.699 13.661 1.00 57.90  ? 188 LEU A CG    1 
ATOM   1449  C CD1   . LEU A 1 188 ? 77.474  -17.421 14.393 1.00 58.45  ? 188 LEU A CD1   1 
ATOM   1450  C CD2   . LEU A 1 188 ? 75.958  -16.704 12.533 1.00 55.74  ? 188 LEU A CD2   1 
ATOM   1451  N N     . PRO A 1 189 ? 73.945  -21.277 15.275 1.00 69.96  ? 189 PRO A N     1 
ATOM   1452  C CA    . PRO A 1 189 ? 72.506  -21.322 15.530 1.00 72.04  ? 189 PRO A CA    1 
ATOM   1453  C C     . PRO A 1 189 ? 72.097  -20.252 16.533 1.00 73.59  ? 189 PRO A C     1 
ATOM   1454  O O     . PRO A 1 189 ? 72.533  -20.286 17.684 1.00 99.13  ? 189 PRO A O     1 
ATOM   1455  C CB    . PRO A 1 189 ? 72.296  -22.728 16.092 1.00 69.26  ? 189 PRO A CB    1 
ATOM   1456  C CG    . PRO A 1 189 ? 73.583  -23.045 16.779 1.00 66.13  ? 189 PRO A CG    1 
ATOM   1457  C CD    . PRO A 1 189 ? 74.676  -22.292 16.057 1.00 68.02  ? 189 PRO A CD    1 
ATOM   1458  N N     . GLU A 1 190 ? 71.274  -19.304 16.098 1.00 77.39  ? 190 GLU A N     1 
ATOM   1459  C CA    . GLU A 1 190 ? 70.780  -18.253 16.981 1.00 76.90  ? 190 GLU A CA    1 
ATOM   1460  C C     . GLU A 1 190 ? 69.780  -18.837 17.974 1.00 73.19  ? 190 GLU A C     1 
ATOM   1461  O O     . GLU A 1 190 ? 68.635  -18.393 18.054 1.00 86.90  ? 190 GLU A O     1 
ATOM   1462  C CB    . GLU A 1 190 ? 70.138  -17.132 16.165 1.00 87.95  ? 190 GLU A CB    1 
ATOM   1463  C CG    . GLU A 1 190 ? 71.010  -16.627 15.026 1.00 103.14 ? 190 GLU A CG    1 
ATOM   1464  C CD    . GLU A 1 190 ? 70.246  -15.764 14.041 1.00 127.96 ? 190 GLU A CD    1 
ATOM   1465  O OE1   . GLU A 1 190 ? 69.049  -15.501 14.284 1.00 109.14 ? 190 GLU A OE1   1 
ATOM   1466  O OE2   . GLU A 1 190 ? 70.841  -15.353 13.022 1.00 152.25 ? 190 GLU A OE2   1 
ATOM   1467  N N     . LEU A 1 191 ? 70.230  -19.829 18.737 1.00 67.01  ? 191 LEU A N     1 
ATOM   1468  C CA    . LEU A 1 191 ? 69.346  -20.654 19.551 1.00 67.73  ? 191 LEU A CA    1 
ATOM   1469  C C     . LEU A 1 191 ? 68.868  -19.938 20.806 1.00 47.13  ? 191 LEU A C     1 
ATOM   1470  O O     . LEU A 1 191 ? 69.549  -19.061 21.333 1.00 45.20  ? 191 LEU A O     1 
ATOM   1471  C CB    . LEU A 1 191 ? 70.042  -21.967 19.933 1.00 57.99  ? 191 LEU A CB    1 
ATOM   1472  C CG    . LEU A 1 191 ? 71.056  -22.001 21.078 1.00 47.08  ? 191 LEU A CG    1 
ATOM   1473  C CD1   . LEU A 1 191 ? 71.456  -23.438 21.365 1.00 43.48  ? 191 LEU A CD1   1 
ATOM   1474  C CD2   . LEU A 1 191 ? 72.290  -21.163 20.780 1.00 49.33  ? 191 LEU A CD2   1 
ATOM   1475  N N     . LYS A 1 192 ? 67.685  -20.321 21.272 1.00 48.15  ? 192 LYS A N     1 
ATOM   1476  C CA    . LYS A 1 192 ? 67.095  -19.736 22.469 1.00 38.52  ? 192 LYS A CA    1 
ATOM   1477  C C     . LYS A 1 192 ? 66.844  -20.809 23.524 1.00 43.97  ? 192 LYS A C     1 
ATOM   1478  O O     . LYS A 1 192 ? 67.096  -21.990 23.289 1.00 44.37  ? 192 LYS A O     1 
ATOM   1479  C CB    . LYS A 1 192 ? 65.792  -19.010 22.120 1.00 39.66  ? 192 LYS A CB    1 
ATOM   1480  C CG    . LYS A 1 192 ? 65.956  -17.532 21.803 1.00 37.25  ? 192 LYS A CG    1 
ATOM   1481  C CD    . LYS A 1 192 ? 66.727  -17.292 20.518 1.00 59.56  ? 192 LYS A CD    1 
ATOM   1482  C CE    . LYS A 1 192 ? 67.212  -15.851 20.432 1.00 59.27  ? 192 LYS A CE    1 
ATOM   1483  N NZ    . LYS A 1 192 ? 66.114  -14.864 20.631 1.00 44.48  1 192 LYS A NZ    1 
ATOM   1484  N N     . GLY A 1 193 ? 66.351  -20.393 24.686 1.00 45.71  ? 193 GLY A N     1 
ATOM   1485  C CA    . GLY A 1 193 ? 66.061  -21.327 25.759 1.00 39.37  ? 193 GLY A CA    1 
ATOM   1486  C C     . GLY A 1 193 ? 67.015  -21.223 26.935 1.00 33.95  ? 193 GLY A C     1 
ATOM   1487  O O     . GLY A 1 193 ? 67.826  -20.300 27.009 1.00 31.08  ? 193 GLY A O     1 
ATOM   1488  N N     . MET A 1 194 ? 66.916  -22.178 27.856 1.00 34.55  ? 194 MET A N     1 
ATOM   1489  C CA    . MET A 1 194 ? 67.762  -22.200 29.044 1.00 32.84  ? 194 MET A CA    1 
ATOM   1490  C C     . MET A 1 194 ? 69.209  -22.526 28.689 1.00 44.88  ? 194 MET A C     1 
ATOM   1491  O O     . MET A 1 194 ? 69.474  -23.341 27.805 1.00 47.07  ? 194 MET A O     1 
ATOM   1492  C CB    . MET A 1 194 ? 67.229  -23.215 30.059 1.00 36.65  ? 194 MET A CB    1 
ATOM   1493  C CG    . MET A 1 194 ? 67.984  -23.245 31.380 1.00 36.86  ? 194 MET A CG    1 
ATOM   1494  S SD    . MET A 1 194 ? 67.800  -21.730 32.342 1.00 39.10  ? 194 MET A SD    1 
ATOM   1495  C CE    . MET A 1 194 ? 66.047  -21.778 32.719 1.00 32.96  ? 194 MET A CE    1 
ATOM   1496  N N     . GLY A 1 195 ? 70.141  -21.876 29.379 1.00 36.91  ? 195 GLY A N     1 
ATOM   1497  C CA    . GLY A 1 195 ? 71.554  -22.161 29.218 1.00 30.85  ? 195 GLY A CA    1 
ATOM   1498  C C     . GLY A 1 195 ? 72.178  -22.594 30.531 1.00 35.83  ? 195 GLY A C     1 
ATOM   1499  O O     . GLY A 1 195 ? 72.838  -23.629 30.607 1.00 38.32  ? 195 GLY A O     1 
ATOM   1500  N N     . ILE A 1 196 ? 71.970  -21.792 31.570 1.00 32.28  ? 196 ILE A N     1 
ATOM   1501  C CA    . ILE A 1 196 ? 72.500  -22.095 32.896 1.00 25.50  ? 196 ILE A CA    1 
ATOM   1502  C C     . ILE A 1 196 ? 71.451  -21.872 33.982 1.00 25.08  ? 196 ILE A C     1 
ATOM   1503  O O     . ILE A 1 196 ? 71.083  -20.734 34.265 1.00 27.45  ? 196 ILE A O     1 
ATOM   1504  C CB    . ILE A 1 196 ? 73.733  -21.230 33.224 1.00 24.68  ? 196 ILE A CB    1 
ATOM   1505  C CG1   . ILE A 1 196 ? 74.766  -21.304 32.097 1.00 27.53  ? 196 ILE A CG1   1 
ATOM   1506  C CG2   . ILE A 1 196 ? 74.346  -21.662 34.542 1.00 28.28  ? 196 ILE A CG2   1 
ATOM   1507  C CD1   . ILE A 1 196 ? 75.799  -20.210 32.152 1.00 27.25  ? 196 ILE A CD1   1 
ATOM   1508  N N     . ARG A 1 197 ? 70.973  -22.953 34.591 1.00 26.93  ? 197 ARG A N     1 
ATOM   1509  C CA    . ARG A 1 197 ? 70.024  -22.844 35.695 1.00 27.34  ? 197 ARG A CA    1 
ATOM   1510  C C     . ARG A 1 197 ? 70.725  -22.503 37.003 1.00 32.87  ? 197 ARG A C     1 
ATOM   1511  O O     . ARG A 1 197 ? 71.337  -23.368 37.627 1.00 52.64  ? 197 ARG A O     1 
ATOM   1512  C CB    . ARG A 1 197 ? 69.230  -24.141 35.864 1.00 33.66  ? 197 ARG A CB    1 
ATOM   1513  C CG    . ARG A 1 197 ? 67.979  -24.228 35.008 1.00 38.40  ? 197 ARG A CG    1 
ATOM   1514  C CD    . ARG A 1 197 ? 66.962  -25.181 35.615 1.00 43.36  ? 197 ARG A CD    1 
ATOM   1515  N NE    . ARG A 1 197 ? 65.694  -25.166 34.890 1.00 48.65  ? 197 ARG A NE    1 
ATOM   1516  C CZ    . ARG A 1 197 ? 64.740  -24.260 35.073 1.00 57.07  ? 197 ARG A CZ    1 
ATOM   1517  N NH1   . ARG A 1 197 ? 64.911  -23.283 35.954 1.00 67.82  ? 197 ARG A NH1   1 
ATOM   1518  N NH2   . ARG A 1 197 ? 63.615  -24.325 34.374 1.00 70.76  ? 197 ARG A NH2   1 
ATOM   1519  N N     . MET A 1 198 ? 70.622  -21.243 37.417 1.00 25.51  ? 198 MET A N     1 
ATOM   1520  C CA    . MET A 1 198 ? 71.254  -20.778 38.647 1.00 25.95  ? 198 MET A CA    1 
ATOM   1521  C C     . MET A 1 198 ? 70.718  -21.525 39.866 1.00 35.49  ? 198 MET A C     1 
ATOM   1522  O O     . MET A 1 198 ? 69.519  -21.496 40.152 1.00 28.17  ? 198 MET A O     1 
ATOM   1523  C CB    . MET A 1 198 ? 71.042  -19.275 38.821 1.00 23.44  ? 198 MET A CB    1 
ATOM   1524  C CG    . MET A 1 198 ? 71.606  -18.432 37.698 1.00 19.71  ? 198 MET A CG    1 
ATOM   1525  S SD    . MET A 1 198 ? 73.387  -18.619 37.506 1.00 27.27  ? 198 MET A SD    1 
ATOM   1526  C CE    . MET A 1 198 ? 73.968  -17.945 39.063 1.00 33.97  ? 198 MET A CE    1 
ATOM   1527  N N     . THR A 1 199 ? 71.616  -22.200 40.576 1.00 26.98  ? 199 THR A N     1 
ATOM   1528  C CA    . THR A 1 199 ? 71.241  -22.985 41.746 1.00 30.48  ? 199 THR A CA    1 
ATOM   1529  C C     . THR A 1 199 ? 71.776  -22.359 43.031 1.00 28.51  ? 199 THR A C     1 
ATOM   1530  O O     . THR A 1 199 ? 71.178  -22.502 44.096 1.00 28.85  ? 199 THR A O     1 
ATOM   1531  C CB    . THR A 1 199 ? 71.753  -24.430 41.635 1.00 41.30  ? 199 THR A CB    1 
ATOM   1532  O OG1   . THR A 1 199 ? 73.175  -24.420 41.464 1.00 39.89  ? 199 THR A OG1   1 
ATOM   1533  C CG2   . THR A 1 199 ? 71.113  -25.127 40.445 1.00 31.50  ? 199 THR A CG2   1 
ATOM   1534  N N     . GLU A 1 200 ? 72.908  -21.669 42.924 1.00 30.42  ? 200 GLU A N     1 
ATOM   1535  C CA    . GLU A 1 200 ? 73.491  -20.969 44.065 1.00 33.08  ? 200 GLU A CA    1 
ATOM   1536  C C     . GLU A 1 200 ? 73.961  -19.569 43.691 1.00 30.05  ? 200 GLU A C     1 
ATOM   1537  O O     . GLU A 1 200 ? 75.157  -19.337 43.542 1.00 29.83  ? 200 GLU A O     1 
ATOM   1538  C CB    . GLU A 1 200 ? 74.663  -21.762 44.648 1.00 39.08  ? 200 GLU A CB    1 
ATOM   1539  C CG    . GLU A 1 200 ? 74.260  -22.850 45.630 1.00 78.51  ? 200 GLU A CG    1 
ATOM   1540  C CD    . GLU A 1 200 ? 75.457  -23.545 46.256 1.00 87.77  ? 200 GLU A CD    1 
ATOM   1541  O OE1   . GLU A 1 200 ? 75.383  -23.889 47.455 1.00 76.71  ? 200 GLU A OE1   1 
ATOM   1542  O OE2   . GLU A 1 200 ? 76.468  -23.752 45.551 1.00 80.63  ? 200 GLU A OE2   1 
ATOM   1543  N N     . PRO A 1 201 ? 73.018  -18.628 43.548 1.00 28.43  ? 201 PRO A N     1 
ATOM   1544  C CA    . PRO A 1 201 ? 73.362  -17.245 43.211 1.00 22.79  ? 201 PRO A CA    1 
ATOM   1545  C C     . PRO A 1 201 ? 73.879  -16.478 44.421 1.00 27.66  ? 201 PRO A C     1 
ATOM   1546  O O     . PRO A 1 201 ? 73.556  -16.849 45.548 1.00 26.08  ? 201 PRO A O     1 
ATOM   1547  C CB    . PRO A 1 201 ? 72.032  -16.668 42.731 1.00 24.66  ? 201 PRO A CB    1 
ATOM   1548  C CG    . PRO A 1 201 ? 71.015  -17.414 43.527 1.00 30.32  ? 201 PRO A CG    1 
ATOM   1549  C CD    . PRO A 1 201 ? 71.564  -18.811 43.706 1.00 26.65  ? 201 PRO A CD    1 
ATOM   1550  N N     . VAL A 1 202 ? 74.669  -15.434 44.189 1.00 23.02  ? 202 VAL A N     1 
ATOM   1551  C CA    . VAL A 1 202 ? 75.124  -14.568 45.271 1.00 21.43  ? 202 VAL A CA    1 
ATOM   1552  C C     . VAL A 1 202 ? 73.921  -13.893 45.917 1.00 24.60  ? 202 VAL A C     1 
ATOM   1553  O O     . VAL A 1 202 ? 73.784  -13.879 47.139 1.00 32.07  ? 202 VAL A O     1 
ATOM   1554  C CB    . VAL A 1 202 ? 76.113  -13.500 44.773 1.00 21.27  ? 202 VAL A CB    1 
ATOM   1555  C CG1   . VAL A 1 202 ? 76.438  -12.514 45.879 1.00 24.86  ? 202 VAL A CG1   1 
ATOM   1556  C CG2   . VAL A 1 202 ? 77.383  -14.150 44.262 1.00 25.18  ? 202 VAL A CG2   1 
ATOM   1557  N N     . TYR A 1 203 ? 73.047  -13.339 45.083 1.00 26.20  ? 203 TYR A N     1 
ATOM   1558  C CA    . TYR A 1 203 ? 71.786  -12.780 45.548 1.00 21.45  ? 203 TYR A CA    1 
ATOM   1559  C C     . TYR A 1 203 ? 70.628  -13.666 45.101 1.00 28.95  ? 203 TYR A C     1 
ATOM   1560  O O     . TYR A 1 203 ? 70.479  -13.950 43.912 1.00 28.34  ? 203 TYR A O     1 
ATOM   1561  C CB    . TYR A 1 203 ? 71.607  -11.353 45.030 1.00 22.67  ? 203 TYR A CB    1 
ATOM   1562  C CG    . TYR A 1 203 ? 72.511  -10.346 45.703 1.00 22.22  ? 203 TYR A CG    1 
ATOM   1563  C CD1   . TYR A 1 203 ? 72.145  -9.753  46.901 1.00 31.72  ? 203 TYR A CD1   1 
ATOM   1564  C CD2   . TYR A 1 203 ? 73.726  -9.986  45.141 1.00 22.17  ? 203 TYR A CD2   1 
ATOM   1565  C CE1   . TYR A 1 203 ? 72.964  -8.832  47.523 1.00 30.34  ? 203 TYR A CE1   1 
ATOM   1566  C CE2   . TYR A 1 203 ? 74.553  -9.064  45.756 1.00 24.46  ? 203 TYR A CE2   1 
ATOM   1567  C CZ    . TYR A 1 203 ? 74.166  -8.491  46.947 1.00 26.96  ? 203 TYR A CZ    1 
ATOM   1568  O OH    . TYR A 1 203 ? 74.978  -7.573  47.569 1.00 27.31  ? 203 TYR A OH    1 
ATOM   1569  N N     . LEU A 1 204 ? 69.817  -14.107 46.058 1.00 34.34  ? 204 LEU A N     1 
ATOM   1570  C CA    . LEU A 1 204 ? 68.726  -15.035 45.773 1.00 25.00  ? 204 LEU A CA    1 
ATOM   1571  C C     . LEU A 1 204 ? 67.397  -14.317 45.553 1.00 28.92  ? 204 LEU A C     1 
ATOM   1572  O O     . LEU A 1 204 ? 66.758  -13.866 46.503 1.00 26.55  ? 204 LEU A O     1 
ATOM   1573  C CB    . LEU A 1 204 ? 68.585  -16.049 46.910 1.00 23.67  ? 204 LEU A CB    1 
ATOM   1574  C CG    . LEU A 1 204 ? 67.495  -17.104 46.724 1.00 24.07  ? 204 LEU A CG    1 
ATOM   1575  C CD1   . LEU A 1 204 ? 67.812  -17.992 45.535 1.00 27.71  ? 204 LEU A CD1   1 
ATOM   1576  C CD2   . LEU A 1 204 ? 67.322  -17.936 47.984 1.00 27.55  ? 204 LEU A CD2   1 
ATOM   1577  N N     . SER A 1 205 ? 66.987  -14.226 44.292 1.00 30.96  ? 205 SER A N     1 
ATOM   1578  C CA    . SER A 1 205 ? 65.718  -13.609 43.924 1.00 21.37  ? 205 SER A CA    1 
ATOM   1579  C C     . SER A 1 205 ? 64.974  -14.513 42.946 1.00 24.58  ? 205 SER A C     1 
ATOM   1580  O O     . SER A 1 205 ? 65.601  -15.211 42.150 1.00 48.51  ? 205 SER A O     1 
ATOM   1581  C CB    . SER A 1 205 ? 65.948  -12.226 43.310 1.00 26.31  ? 205 SER A CB    1 
ATOM   1582  O OG    . SER A 1 205 ? 66.592  -11.354 44.222 1.00 32.99  ? 205 SER A OG    1 
ATOM   1583  N N     . PRO A 1 206 ? 63.633  -14.502 43.001 1.00 28.43  ? 206 PRO A N     1 
ATOM   1584  C CA    . PRO A 1 206 ? 62.792  -15.363 42.160 1.00 23.01  ? 206 PRO A CA    1 
ATOM   1585  C C     . PRO A 1 206 ? 62.986  -15.132 40.664 1.00 33.75  ? 206 PRO A C     1 
ATOM   1586  O O     . PRO A 1 206 ? 63.285  -14.012 40.251 1.00 32.60  ? 206 PRO A O     1 
ATOM   1587  C CB    . PRO A 1 206 ? 61.370  -14.974 42.575 1.00 23.73  ? 206 PRO A CB    1 
ATOM   1588  C CG    . PRO A 1 206 ? 61.511  -14.396 43.933 1.00 25.50  ? 206 PRO A CG    1 
ATOM   1589  C CD    . PRO A 1 206 ? 62.831  -13.697 43.938 1.00 23.96  ? 206 PRO A CD    1 
ATOM   1590  N N     . SER A 1 207 ? 62.806  -16.181 39.867 1.00 30.33  ? 207 SER A N     1 
ATOM   1591  C CA    . SER A 1 207 ? 62.890  -16.071 38.414 1.00 23.98  ? 207 SER A CA    1 
ATOM   1592  C C     . SER A 1 207 ? 61.525  -15.731 37.829 1.00 28.35  ? 207 SER A C     1 
ATOM   1593  O O     . SER A 1 207 ? 60.567  -16.484 38.001 1.00 35.49  ? 207 SER A O     1 
ATOM   1594  C CB    . SER A 1 207 ? 63.417  -17.368 37.800 1.00 22.88  ? 207 SER A CB    1 
ATOM   1595  O OG    . SER A 1 207 ? 63.469  -17.279 36.388 1.00 21.31  ? 207 SER A OG    1 
ATOM   1596  N N     . PHE A 1 208 ? 61.440  -14.599 37.137 1.00 40.41  ? 208 PHE A N     1 
ATOM   1597  C CA    . PHE A 1 208 ? 60.170  -14.128 36.591 1.00 34.22  ? 208 PHE A CA    1 
ATOM   1598  C C     . PHE A 1 208 ? 60.104  -14.222 35.069 1.00 39.76  ? 208 PHE A C     1 
ATOM   1599  O O     . PHE A 1 208 ? 59.824  -13.232 34.393 1.00 65.77  ? 208 PHE A O     1 
ATOM   1600  C CB    . PHE A 1 208 ? 59.908  -12.684 37.027 1.00 29.70  ? 208 PHE A CB    1 
ATOM   1601  C CG    . PHE A 1 208 ? 59.481  -12.552 38.461 1.00 26.14  ? 208 PHE A CG    1 
ATOM   1602  C CD1   . PHE A 1 208 ? 58.146  -12.657 38.809 1.00 23.99  ? 208 PHE A CD1   1 
ATOM   1603  C CD2   . PHE A 1 208 ? 60.411  -12.318 39.460 1.00 30.77  ? 208 PHE A CD2   1 
ATOM   1604  C CE1   . PHE A 1 208 ? 57.746  -12.534 40.126 1.00 22.35  ? 208 PHE A CE1   1 
ATOM   1605  C CE2   . PHE A 1 208 ? 60.015  -12.194 40.779 1.00 27.25  ? 208 PHE A CE2   1 
ATOM   1606  C CZ    . PHE A 1 208 ? 58.682  -12.304 41.111 1.00 32.20  ? 208 PHE A CZ    1 
ATOM   1607  N N     . ASP A 1 209 ? 60.346  -15.414 34.535 1.00 35.21  ? 209 ASP A N     1 
ATOM   1608  C CA    . ASP A 1 209 ? 60.327  -15.618 33.090 1.00 36.71  ? 209 ASP A CA    1 
ATOM   1609  C C     . ASP A 1 209 ? 58.920  -15.893 32.575 1.00 46.05  ? 209 ASP A C     1 
ATOM   1610  O O     . ASP A 1 209 ? 58.258  -15.001 32.044 1.00 79.88  ? 209 ASP A O     1 
ATOM   1611  C CB    . ASP A 1 209 ? 61.254  -16.769 32.699 1.00 39.58  ? 209 ASP A CB    1 
ATOM   1612  C CG    . ASP A 1 209 ? 61.392  -16.921 31.195 1.00 36.38  ? 209 ASP A CG    1 
ATOM   1613  O OD1   . ASP A 1 209 ? 61.291  -15.901 30.481 1.00 28.82  ? 209 ASP A OD1   1 
ATOM   1614  O OD2   . ASP A 1 209 ? 61.603  -18.059 30.726 1.00 52.68  ? 209 ASP A OD2   1 
ATOM   1615  N N     . SER A 1 210 ? 58.468  -17.133 32.731 1.00 45.45  ? 210 SER A N     1 
ATOM   1616  C CA    . SER A 1 210 ? 57.167  -17.539 32.217 1.00 44.83  ? 210 SER A CA    1 
ATOM   1617  C C     . SER A 1 210 ? 56.147  -17.751 33.333 1.00 54.45  ? 210 SER A C     1 
ATOM   1618  O O     . SER A 1 210 ? 55.260  -18.598 33.218 1.00 72.72  ? 210 SER A O     1 
ATOM   1619  C CB    . SER A 1 210 ? 57.304  -18.817 31.387 1.00 58.23  ? 210 SER A CB    1 
ATOM   1620  O OG    . SER A 1 210 ? 56.052  -19.219 30.858 1.00 91.20  ? 210 SER A OG    1 
ATOM   1621  N N     . VAL A 1 211 ? 56.272  -16.978 34.408 1.00 42.46  ? 211 VAL A N     1 
ATOM   1622  C CA    . VAL A 1 211 ? 55.355  -17.089 35.539 1.00 42.90  ? 211 VAL A CA    1 
ATOM   1623  C C     . VAL A 1 211 ? 54.315  -15.972 35.529 1.00 30.68  ? 211 VAL A C     1 
ATOM   1624  O O     . VAL A 1 211 ? 54.658  -14.792 35.595 1.00 25.75  ? 211 VAL A O     1 
ATOM   1625  C CB    . VAL A 1 211 ? 56.113  -17.077 36.887 1.00 35.34  ? 211 VAL A CB    1 
ATOM   1626  C CG1   . VAL A 1 211 ? 57.181  -16.003 36.896 1.00 34.20  ? 211 VAL A CG1   1 
ATOM   1627  C CG2   . VAL A 1 211 ? 55.148  -16.894 38.048 1.00 32.40  ? 211 VAL A CG2   1 
ATOM   1628  N N     . LEU A 1 212 ? 53.047  -16.368 35.436 1.00 28.00  ? 212 LEU A N     1 
ATOM   1629  C CA    . LEU A 1 212 ? 51.911  -15.445 35.421 1.00 21.91  ? 212 LEU A CA    1 
ATOM   1630  C C     . LEU A 1 212 ? 52.125  -14.235 34.508 1.00 19.02  ? 212 LEU A C     1 
ATOM   1631  O O     . LEU A 1 212 ? 52.076  -13.098 34.974 1.00 22.56  ? 212 LEU A O     1 
ATOM   1632  C CB    . LEU A 1 212 ? 51.611  -14.962 36.843 1.00 18.68  ? 212 LEU A CB    1 
ATOM   1633  C CG    . LEU A 1 212 ? 51.587  -16.022 37.948 1.00 19.46  ? 212 LEU A CG    1 
ATOM   1634  C CD1   . LEU A 1 212 ? 51.391  -15.374 39.312 1.00 27.94  ? 212 LEU A CD1   1 
ATOM   1635  C CD2   . LEU A 1 212 ? 50.509  -17.059 37.692 1.00 20.67  ? 212 LEU A CD2   1 
ATOM   1636  N N     . PRO A 1 213 ? 52.350  -14.472 33.205 1.00 23.74  ? 213 PRO A N     1 
ATOM   1637  C CA    . PRO A 1 213 ? 52.702  -13.378 32.291 1.00 20.43  ? 213 PRO A CA    1 
ATOM   1638  C C     . PRO A 1 213 ? 51.576  -12.362 32.116 1.00 27.25  ? 213 PRO A C     1 
ATOM   1639  O O     . PRO A 1 213 ? 51.835  -11.210 31.769 1.00 28.88  ? 213 PRO A O     1 
ATOM   1640  C CB    . PRO A 1 213 ? 52.983  -14.102 30.966 1.00 16.49  ? 213 PRO A CB    1 
ATOM   1641  C CG    . PRO A 1 213 ? 53.179  -15.543 31.335 1.00 23.93  ? 213 PRO A CG    1 
ATOM   1642  C CD    . PRO A 1 213 ? 52.273  -15.761 32.499 1.00 26.20  ? 213 PRO A CD    1 
ATOM   1643  N N     . ARG A 1 214 ? 50.344  -12.794 32.360 1.00 19.44  ? 214 ARG A N     1 
ATOM   1644  C CA    . ARG A 1 214 ? 49.175  -11.946 32.177 1.00 20.09  ? 214 ARG A CA    1 
ATOM   1645  C C     . ARG A 1 214 ? 48.860  -11.139 33.431 1.00 24.26  ? 214 ARG A C     1 
ATOM   1646  O O     . ARG A 1 214 ? 48.122  -10.155 33.375 1.00 26.64  ? 214 ARG A O     1 
ATOM   1647  C CB    . ARG A 1 214 ? 47.963  -12.796 31.795 1.00 20.28  ? 214 ARG A CB    1 
ATOM   1648  C CG    . ARG A 1 214 ? 48.257  -13.861 30.754 1.00 23.42  ? 214 ARG A CG    1 
ATOM   1649  C CD    . ARG A 1 214 ? 47.110  -14.854 30.638 1.00 41.54  ? 214 ARG A CD    1 
ATOM   1650  N NE    . ARG A 1 214 ? 45.858  -14.209 30.253 1.00 35.29  ? 214 ARG A NE    1 
ATOM   1651  C CZ    . ARG A 1 214 ? 44.685  -14.457 30.826 1.00 40.91  ? 214 ARG A CZ    1 
ATOM   1652  N NH1   . ARG A 1 214 ? 44.598  -15.338 31.814 1.00 28.56  ? 214 ARG A NH1   1 
ATOM   1653  N NH2   . ARG A 1 214 ? 43.598  -13.822 30.412 1.00 30.88  ? 214 ARG A NH2   1 
ATOM   1654  N N     . TYR A 1 215 ? 49.419  -11.562 34.560 1.00 20.40  ? 215 TYR A N     1 
ATOM   1655  C CA    . TYR A 1 215 ? 49.083  -10.963 35.848 1.00 18.48  ? 215 TYR A CA    1 
ATOM   1656  C C     . TYR A 1 215 ? 50.210  -10.095 36.403 1.00 27.97  ? 215 TYR A C     1 
ATOM   1657  O O     . TYR A 1 215 ? 49.960  -9.155  37.158 1.00 19.97  ? 215 TYR A O     1 
ATOM   1658  C CB    . TYR A 1 215 ? 48.732  -12.053 36.865 1.00 16.58  ? 215 TYR A CB    1 
ATOM   1659  C CG    . TYR A 1 215 ? 47.532  -12.901 36.498 1.00 24.80  ? 215 TYR A CG    1 
ATOM   1660  C CD1   . TYR A 1 215 ? 46.626  -12.484 35.534 1.00 17.34  ? 215 TYR A CD1   1 
ATOM   1661  C CD2   . TYR A 1 215 ? 47.301  -14.116 37.126 1.00 17.43  ? 215 TYR A CD2   1 
ATOM   1662  C CE1   . TYR A 1 215 ? 45.532  -13.257 35.203 1.00 21.89  ? 215 TYR A CE1   1 
ATOM   1663  C CE2   . TYR A 1 215 ? 46.207  -14.893 36.800 1.00 16.10  ? 215 TYR A CE2   1 
ATOM   1664  C CZ    . TYR A 1 215 ? 45.327  -14.458 35.838 1.00 20.62  ? 215 TYR A CZ    1 
ATOM   1665  O OH    . TYR A 1 215 ? 44.235  -15.226 35.507 1.00 38.40  ? 215 TYR A OH    1 
ATOM   1666  N N     . LEU A 1 216 ? 51.446  -10.412 36.030 1.00 31.79  ? 216 LEU A N     1 
ATOM   1667  C CA    . LEU A 1 216 ? 52.614  -9.730  36.579 1.00 25.29  ? 216 LEU A CA    1 
ATOM   1668  C C     . LEU A 1 216 ? 53.203  -8.699  35.627 1.00 14.59  ? 216 LEU A C     1 
ATOM   1669  O O     . LEU A 1 216 ? 52.868  -8.659  34.444 1.00 19.81  ? 216 LEU A O     1 
ATOM   1670  C CB    . LEU A 1 216 ? 53.704  -10.743 36.939 1.00 29.08  ? 216 LEU A CB    1 
ATOM   1671  C CG    . LEU A 1 216 ? 53.377  -11.883 37.902 1.00 19.31  ? 216 LEU A CG    1 
ATOM   1672  C CD1   . LEU A 1 216 ? 54.598  -12.760 38.124 1.00 27.50  ? 216 LEU A CD1   1 
ATOM   1673  C CD2   . LEU A 1 216 ? 52.881  -11.333 39.214 1.00 22.14  ? 216 LEU A CD2   1 
ATOM   1674  N N     . PHE A 1 217 ? 54.080  -7.862  36.171 1.00 15.05  ? 217 PHE A N     1 
ATOM   1675  C CA    . PHE A 1 217 ? 55.002  -7.063  35.379 1.00 13.06  ? 217 PHE A CA    1 
ATOM   1676  C C     . PHE A 1 217 ? 56.142  -6.622  36.279 1.00 10.06  ? 217 PHE A C     1 
ATOM   1677  O O     . PHE A 1 217 ? 55.957  -5.790  37.169 1.00 14.10  ? 217 PHE A O     1 
ATOM   1678  C CB    . PHE A 1 217 ? 54.318  -5.850  34.747 1.00 31.26  ? 217 PHE A CB    1 
ATOM   1679  C CG    . PHE A 1 217 ? 55.111  -5.227  33.629 1.00 10.69  ? 217 PHE A CG    1 
ATOM   1680  C CD1   . PHE A 1 217 ? 56.105  -4.299  33.893 1.00 16.22  ? 217 PHE A CD1   1 
ATOM   1681  C CD2   . PHE A 1 217 ? 54.870  -5.582  32.314 1.00 33.15  ? 217 PHE A CD2   1 
ATOM   1682  C CE1   . PHE A 1 217 ? 56.835  -3.732  32.864 1.00 18.89  ? 217 PHE A CE1   1 
ATOM   1683  C CE2   . PHE A 1 217 ? 55.597  -5.017  31.283 1.00 27.01  ? 217 PHE A CE2   1 
ATOM   1684  C CZ    . PHE A 1 217 ? 56.580  -4.092  31.559 1.00 26.47  ? 217 PHE A CZ    1 
ATOM   1685  N N     . LEU A 1 218 ? 57.316  -7.203  36.056 1.00 8.94   ? 218 LEU A N     1 
ATOM   1686  C CA    . LEU A 1 218 ? 58.496  -6.854  36.828 1.00 29.20  ? 218 LEU A CA    1 
ATOM   1687  C C     . LEU A 1 218 ? 58.855  -5.400  36.564 1.00 10.85  ? 218 LEU A C     1 
ATOM   1688  O O     . LEU A 1 218 ? 59.151  -5.017  35.431 1.00 19.65  ? 218 LEU A O     1 
ATOM   1689  C CB    . LEU A 1 218 ? 59.663  -7.774  36.478 1.00 13.30  ? 218 LEU A CB    1 
ATOM   1690  C CG    . LEU A 1 218 ? 60.419  -8.325  37.685 1.00 17.65  ? 218 LEU A CG    1 
ATOM   1691  C CD1   . LEU A 1 218 ? 59.454  -9.019  38.616 1.00 18.59  ? 218 LEU A CD1   1 
ATOM   1692  C CD2   . LEU A 1 218 ? 61.504  -9.283  37.252 1.00 20.12  ? 218 LEU A CD2   1 
ATOM   1693  N N     . GLN A 1 219 ? 58.814  -4.590  37.614 1.00 15.02  ? 219 GLN A N     1 
ATOM   1694  C CA    . GLN A 1 219 ? 58.965  -3.152  37.465 1.00 18.10  ? 219 GLN A CA    1 
ATOM   1695  C C     . GLN A 1 219 ? 59.548  -2.539  38.729 1.00 18.97  ? 219 GLN A C     1 
ATOM   1696  O O     . GLN A 1 219 ? 59.075  -2.815  39.831 1.00 27.90  ? 219 GLN A O     1 
ATOM   1697  C CB    . GLN A 1 219 ? 57.611  -2.520  37.133 1.00 17.12  ? 219 GLN A CB    1 
ATOM   1698  C CG    . GLN A 1 219 ? 57.663  -1.054  36.749 1.00 25.13  ? 219 GLN A CG    1 
ATOM   1699  C CD    . GLN A 1 219 ? 56.309  -0.529  36.313 1.00 27.06  ? 219 GLN A CD    1 
ATOM   1700  O OE1   . GLN A 1 219 ? 55.350  -1.289  36.190 1.00 15.61  ? 219 GLN A OE1   1 
ATOM   1701  N NE2   . GLN A 1 219 ? 56.224  0.773   36.078 1.00 41.50  ? 219 GLN A NE2   1 
ATOM   1702  N N     . ASN A 1 220 ? 60.579  -1.715  38.567 1.00 25.11  ? 220 ASN A N     1 
ATOM   1703  C CA    . ASN A 1 220 ? 61.187  -1.019  39.694 1.00 16.15  ? 220 ASN A CA    1 
ATOM   1704  C C     . ASN A 1 220 ? 60.170  -0.134  40.410 1.00 18.05  ? 220 ASN A C     1 
ATOM   1705  O O     . ASN A 1 220 ? 59.274  0.419   39.774 1.00 27.69  ? 220 ASN A O     1 
ATOM   1706  C CB    . ASN A 1 220 ? 62.381  -0.189  39.222 1.00 16.95  ? 220 ASN A CB    1 
ATOM   1707  C CG    . ASN A 1 220 ? 63.520  -1.048  38.710 1.00 20.86  ? 220 ASN A CG    1 
ATOM   1708  O OD1   . ASN A 1 220 ? 64.350  -1.526  39.484 1.00 25.12  ? 220 ASN A OD1   1 
ATOM   1709  N ND2   . ASN A 1 220 ? 63.569  -1.244  37.401 1.00 30.90  ? 220 ASN A ND2   1 
ATOM   1710  N N     . LEU A 1 221 ? 60.311  -0.009  41.728 1.00 20.13  ? 221 LEU A N     1 
ATOM   1711  C CA    . LEU A 1 221 ? 59.333  0.703   42.552 1.00 15.99  ? 221 LEU A CA    1 
ATOM   1712  C C     . LEU A 1 221 ? 59.054  2.144   42.108 1.00 16.68  ? 221 LEU A C     1 
ATOM   1713  O O     . LEU A 1 221 ? 57.892  2.537   42.028 1.00 29.12  ? 221 LEU A O     1 
ATOM   1714  C CB    . LEU A 1 221 ? 59.775  0.702   44.018 1.00 18.45  ? 221 LEU A CB    1 
ATOM   1715  C CG    . LEU A 1 221 ? 58.719  1.147   45.030 1.00 14.72  ? 221 LEU A CG    1 
ATOM   1716  C CD1   . LEU A 1 221 ? 57.730  0.026   45.285 1.00 17.64  ? 221 LEU A CD1   1 
ATOM   1717  C CD2   . LEU A 1 221 ? 59.362  1.598   46.326 1.00 19.98  ? 221 LEU A CD2   1 
ATOM   1718  N N     . PRO A 1 222 ? 60.103  2.941   41.823 1.00 10.83  ? 222 PRO A N     1 
ATOM   1719  C CA    . PRO A 1 222 ? 59.790  4.298   41.361 1.00 16.41  ? 222 PRO A CA    1 
ATOM   1720  C C     . PRO A 1 222 ? 59.088  4.320   40.004 1.00 22.05  ? 222 PRO A C     1 
ATOM   1721  O O     . PRO A 1 222 ? 58.239  5.180   39.774 1.00 30.94  ? 222 PRO A O     1 
ATOM   1722  C CB    . PRO A 1 222 ? 61.166  4.963   41.273 1.00 17.17  ? 222 PRO A CB    1 
ATOM   1723  C CG    . PRO A 1 222 ? 62.120  3.834   41.112 1.00 22.23  ? 222 PRO A CG    1 
ATOM   1724  C CD    . PRO A 1 222 ? 61.558  2.739   41.952 1.00 16.50  ? 222 PRO A CD    1 
ATOM   1725  N N     . SER A 1 223 ? 59.441  3.387   39.125 1.00 20.02  ? 223 SER A N     1 
ATOM   1726  C CA    . SER A 1 223 ? 58.788  3.268   37.828 1.00 18.66  ? 223 SER A CA    1 
ATOM   1727  C C     . SER A 1 223 ? 57.298  3.005   37.983 1.00 24.18  ? 223 SER A C     1 
ATOM   1728  O O     . SER A 1 223 ? 56.479  3.561   37.251 1.00 28.35  ? 223 SER A O     1 
ATOM   1729  C CB    . SER A 1 223 ? 59.432  2.153   37.008 1.00 18.86  ? 223 SER A CB    1 
ATOM   1730  O OG    . SER A 1 223 ? 60.777  2.468   36.700 1.00 25.43  ? 223 SER A OG    1 
ATOM   1731  N N     . ALA A 1 224 ? 56.956  2.144   38.934 1.00 20.51  ? 224 ALA A N     1 
ATOM   1732  C CA    . ALA A 1 224 ? 55.564  1.862   39.234 1.00 16.00  ? 224 ALA A CA    1 
ATOM   1733  C C     . ALA A 1 224 ? 54.924  3.068   39.903 1.00 16.54  ? 224 ALA A C     1 
ATOM   1734  O O     . ALA A 1 224 ? 53.717  3.274   39.804 1.00 26.43  ? 224 ALA A O     1 
ATOM   1735  C CB    . ALA A 1 224 ? 55.449  0.632   40.117 1.00 15.28  ? 224 ALA A CB    1 
ATOM   1736  N N     . LEU A 1 225 ? 55.743  3.863   40.582 1.00 21.50  ? 225 LEU A N     1 
ATOM   1737  C CA    . LEU A 1 225 ? 55.259  5.058   41.260 1.00 16.11  ? 225 LEU A CA    1 
ATOM   1738  C C     . LEU A 1 225 ? 54.846  6.142   40.271 1.00 21.71  ? 225 LEU A C     1 
ATOM   1739  O O     . LEU A 1 225 ? 53.866  6.848   40.501 1.00 24.37  ? 225 LEU A O     1 
ATOM   1740  C CB    . LEU A 1 225 ? 56.327  5.600   42.212 1.00 14.99  ? 225 LEU A CB    1 
ATOM   1741  C CG    . LEU A 1 225 ? 56.082  6.983   42.817 1.00 16.72  ? 225 LEU A CG    1 
ATOM   1742  C CD1   . LEU A 1 225 ? 54.886  6.942   43.740 1.00 21.75  ? 225 LEU A CD1   1 
ATOM   1743  C CD2   . LEU A 1 225 ? 57.306  7.491   43.554 1.00 18.15  ? 225 LEU A CD2   1 
ATOM   1744  N N     . VAL A 1 226 ? 55.595  6.267   39.177 1.00 18.87  ? 226 VAL A N     1 
ATOM   1745  C CA    . VAL A 1 226 ? 55.358  7.319   38.189 1.00 17.00  ? 226 VAL A CA    1 
ATOM   1746  C C     . VAL A 1 226 ? 53.916  7.361   37.688 1.00 18.53  ? 226 VAL A C     1 
ATOM   1747  O O     . VAL A 1 226 ? 53.293  8.423   37.659 1.00 16.72  ? 226 VAL A O     1 
ATOM   1748  C CB    . VAL A 1 226 ? 56.285  7.162   36.968 1.00 23.96  ? 226 VAL A CB    1 
ATOM   1749  C CG1   . VAL A 1 226 ? 56.065  8.296   35.993 1.00 20.67  ? 226 VAL A CG1   1 
ATOM   1750  C CG2   . VAL A 1 226 ? 57.733  7.121   37.400 1.00 19.68  ? 226 VAL A CG2   1 
ATOM   1751  N N     . SER A 1 227 ? 53.391  6.203   37.302 1.00 20.04  ? 227 SER A N     1 
ATOM   1752  C CA    . SER A 1 227 ? 52.038  6.118   36.770 1.00 14.94  ? 227 SER A CA    1 
ATOM   1753  C C     . SER A 1 227 ? 51.007  6.518   37.816 1.00 19.62  ? 227 SER A C     1 
ATOM   1754  O O     . SER A 1 227 ? 49.940  7.026   37.480 1.00 17.49  ? 227 SER A O     1 
ATOM   1755  C CB    . SER A 1 227 ? 51.758  4.704   36.263 1.00 24.83  ? 227 SER A CB    1 
ATOM   1756  O OG    . SER A 1 227 ? 52.791  4.264   35.397 1.00 24.59  ? 227 SER A OG    1 
ATOM   1757  N N     . HIS A 1 228 ? 51.329  6.278   39.083 1.00 17.20  ? 228 HIS A N     1 
ATOM   1758  C CA    . HIS A 1 228 ? 50.477  6.706   40.182 1.00 16.63  ? 228 HIS A CA    1 
ATOM   1759  C C     . HIS A 1 228 ? 50.533  8.219   40.348 1.00 19.48  ? 228 HIS A C     1 
ATOM   1760  O O     . HIS A 1 228 ? 49.513  8.859   40.596 1.00 26.83  ? 228 HIS A O     1 
ATOM   1761  C CB    . HIS A 1 228 ? 50.885  6.016   41.486 1.00 24.32  ? 228 HIS A CB    1 
ATOM   1762  C CG    . HIS A 1 228 ? 50.415  4.600   41.595 1.00 22.51  ? 228 HIS A CG    1 
ATOM   1763  N ND1   . HIS A 1 228 ? 49.146  4.269   42.015 1.00 28.63  ? 228 HIS A ND1   1 
ATOM   1764  C CD2   . HIS A 1 228 ? 51.047  3.427   41.348 1.00 22.00  ? 228 HIS A CD2   1 
ATOM   1765  C CE1   . HIS A 1 228 ? 49.012  2.956   42.016 1.00 31.89  ? 228 HIS A CE1   1 
ATOM   1766  N NE2   . HIS A 1 228 ? 50.151  2.421   41.615 1.00 22.85  ? 228 HIS A NE2   1 
ATOM   1767  N N     . VAL A 1 229 ? 51.731  8.781   40.219 1.00 17.55  ? 229 VAL A N     1 
ATOM   1768  C CA    . VAL A 1 229 ? 51.931  10.220  40.354 1.00 16.73  ? 229 VAL A CA    1 
ATOM   1769  C C     . VAL A 1 229 ? 51.201  10.982  39.252 1.00 19.72  ? 229 VAL A C     1 
ATOM   1770  O O     . VAL A 1 229 ? 50.598  12.025  39.508 1.00 30.22  ? 229 VAL A O     1 
ATOM   1771  C CB    . VAL A 1 229 ? 53.431  10.583  40.332 1.00 16.38  ? 229 VAL A CB    1 
ATOM   1772  C CG1   . VAL A 1 229 ? 53.623  12.085  40.391 1.00 19.93  ? 229 VAL A CG1   1 
ATOM   1773  C CG2   . VAL A 1 229 ? 54.147  9.919   41.488 1.00 19.22  ? 229 VAL A CG2   1 
ATOM   1774  N N     . LEU A 1 230 ? 51.244  10.452  38.032 1.00 19.01  ? 230 LEU A N     1 
ATOM   1775  C CA    . LEU A 1 230 ? 50.528  11.052  36.909 1.00 24.73  ? 230 LEU A CA    1 
ATOM   1776  C C     . LEU A 1 230 ? 49.028  11.108  37.189 1.00 29.71  ? 230 LEU A C     1 
ATOM   1777  O O     . LEU A 1 230 ? 48.347  12.046  36.772 1.00 25.80  ? 230 LEU A O     1 
ATOM   1778  C CB    . LEU A 1 230 ? 50.800  10.273  35.619 1.00 23.96  ? 230 LEU A CB    1 
ATOM   1779  C CG    . LEU A 1 230 ? 50.074  10.744  34.357 1.00 18.62  ? 230 LEU A CG    1 
ATOM   1780  C CD1   . LEU A 1 230 ? 50.410  12.189  34.068 1.00 28.98  ? 230 LEU A CD1   1 
ATOM   1781  C CD2   . LEU A 1 230 ? 50.422  9.872   33.165 1.00 19.30  ? 230 LEU A CD2   1 
ATOM   1782  N N     . ASN A 1 231 ? 48.531  10.099  37.899 1.00 31.68  ? 231 ASN A N     1 
ATOM   1783  C CA    . ASN A 1 231 ? 47.127  10.022  38.302 1.00 31.00  ? 231 ASN A CA    1 
ATOM   1784  C C     . ASN A 1 231 ? 46.148  10.123  37.132 1.00 33.28  ? 231 ASN A C     1 
ATOM   1785  O O     . ASN A 1 231 ? 45.392  11.088  37.036 1.00 32.89  ? 231 ASN A O     1 
ATOM   1786  C CB    . ASN A 1 231 ? 46.819  11.117  39.328 1.00 25.51  ? 231 ASN A CB    1 
ATOM   1787  C CG    . ASN A 1 231 ? 45.476  10.925  40.004 1.00 26.10  ? 231 ASN A CG    1 
ATOM   1788  O OD1   . ASN A 1 231 ? 44.953  9.813   40.072 1.00 37.75  ? 231 ASN A OD1   1 
ATOM   1789  N ND2   . ASN A 1 231 ? 44.911  12.013  40.507 1.00 31.56  ? 231 ASN A ND2   1 
ATOM   1790  N N     . PRO A 1 232 ? 46.152  9.121   36.237 1.00 31.28  ? 232 PRO A N     1 
ATOM   1791  C CA    . PRO A 1 232 ? 45.224  9.167   35.105 1.00 23.86  ? 232 PRO A CA    1 
ATOM   1792  C C     . PRO A 1 232 ? 43.812  8.754   35.501 1.00 36.49  ? 232 PRO A C     1 
ATOM   1793  O O     . PRO A 1 232 ? 43.634  7.752   36.194 1.00 44.60  ? 232 PRO A O     1 
ATOM   1794  C CB    . PRO A 1 232 ? 45.831  8.169   34.120 1.00 22.02  ? 232 PRO A CB    1 
ATOM   1795  C CG    . PRO A 1 232 ? 46.529  7.182   34.986 1.00 26.94  ? 232 PRO A CG    1 
ATOM   1796  C CD    . PRO A 1 232 ? 47.039  7.945   36.178 1.00 24.16  ? 232 PRO A CD    1 
ATOM   1797  N N     . GLN A 1 233 ? 42.822  9.527   35.068 1.00 28.05  ? 233 GLN A N     1 
ATOM   1798  C CA    . GLN A 1 233 ? 41.427  9.211   35.338 1.00 24.64  ? 233 GLN A CA    1 
ATOM   1799  C C     . GLN A 1 233 ? 40.832  8.445   34.162 1.00 20.06  ? 233 GLN A C     1 
ATOM   1800  O O     . GLN A 1 233 ? 41.229  8.660   33.017 1.00 24.02  ? 233 GLN A O     1 
ATOM   1801  C CB    . GLN A 1 233 ? 40.629  10.489  35.601 1.00 23.42  ? 233 GLN A CB    1 
ATOM   1802  C CG    . GLN A 1 233 ? 41.246  11.410  36.641 1.00 23.91  ? 233 GLN A CG    1 
ATOM   1803  C CD    . GLN A 1 233 ? 41.197  10.831  38.036 1.00 28.30  ? 233 GLN A CD    1 
ATOM   1804  O OE1   . GLN A 1 233 ? 40.125  10.521  38.553 1.00 32.58  ? 233 GLN A OE1   1 
ATOM   1805  N NE2   . GLN A 1 233 ? 42.361  10.685  38.657 1.00 30.57  ? 233 GLN A NE2   1 
ATOM   1806  N N     . PRO A 1 234 ? 39.885  7.535   34.442 1.00 17.43  ? 234 PRO A N     1 
ATOM   1807  C CA    . PRO A 1 234 ? 39.224  6.772   33.378 1.00 17.79  ? 234 PRO A CA    1 
ATOM   1808  C C     . PRO A 1 234 ? 38.488  7.672   32.389 1.00 20.94  ? 234 PRO A C     1 
ATOM   1809  O O     . PRO A 1 234 ? 37.650  8.475   32.803 1.00 37.93  ? 234 PRO A O     1 
ATOM   1810  C CB    . PRO A 1 234 ? 38.235  5.887   34.143 1.00 18.52  ? 234 PRO A CB    1 
ATOM   1811  C CG    . PRO A 1 234 ? 38.809  5.770   35.509 1.00 18.08  ? 234 PRO A CG    1 
ATOM   1812  C CD    . PRO A 1 234 ? 39.466  7.090   35.782 1.00 20.41  ? 234 PRO A CD    1 
ATOM   1813  N N     . GLY A 1 235 ? 38.801  7.541   31.104 1.00 24.60  ? 235 GLY A N     1 
ATOM   1814  C CA    . GLY A 1 235 ? 38.129  8.315   30.076 1.00 27.24  ? 235 GLY A CA    1 
ATOM   1815  C C     . GLY A 1 235 ? 38.954  9.458   29.516 1.00 24.77  ? 235 GLY A C     1 
ATOM   1816  O O     . GLY A 1 235 ? 38.552  10.101  28.545 1.00 38.12  ? 235 GLY A O     1 
ATOM   1817  N N     . GLU A 1 236 ? 40.107  9.715   30.127 1.00 30.51  ? 236 GLU A N     1 
ATOM   1818  C CA    . GLU A 1 236 ? 40.980  10.804  29.695 1.00 23.19  ? 236 GLU A CA    1 
ATOM   1819  C C     . GLU A 1 236 ? 41.829  10.412  28.491 1.00 23.77  ? 236 GLU A C     1 
ATOM   1820  O O     . GLU A 1 236 ? 41.814  9.260   28.059 1.00 22.83  ? 236 GLU A O     1 
ATOM   1821  C CB    . GLU A 1 236 ? 41.892  11.248  30.841 1.00 24.08  ? 236 GLU A CB    1 
ATOM   1822  C CG    . GLU A 1 236 ? 41.204  12.080  31.908 1.00 31.66  ? 236 GLU A CG    1 
ATOM   1823  C CD    . GLU A 1 236 ? 42.170  12.560  32.971 1.00 32.17  ? 236 GLU A CD    1 
ATOM   1824  O OE1   . GLU A 1 236 ? 43.239  11.935  33.132 1.00 28.00  ? 236 GLU A OE1   1 
ATOM   1825  O OE2   . GLU A 1 236 ? 41.863  13.563  33.647 1.00 29.07  ? 236 GLU A OE2   1 
ATOM   1826  N N     . LYS A 1 237 ? 42.570  11.378  27.957 1.00 26.68  ? 237 LYS A N     1 
ATOM   1827  C CA    . LYS A 1 237 ? 43.510  11.105  26.879 1.00 27.41  ? 237 LYS A CA    1 
ATOM   1828  C C     . LYS A 1 237 ? 44.937  11.289  27.382 1.00 30.60  ? 237 LYS A C     1 
ATOM   1829  O O     . LYS A 1 237 ? 45.358  12.401  27.725 1.00 48.95  ? 237 LYS A O     1 
ATOM   1830  C CB    . LYS A 1 237 ? 43.241  12.005  25.672 1.00 30.74  ? 237 LYS A CB    1 
ATOM   1831  C CG    . LYS A 1 237 ? 43.789  11.451  24.365 1.00 34.92  ? 237 LYS A CG    1 
ATOM   1832  C CD    . LYS A 1 237 ? 43.142  12.119  23.161 1.00 47.19  ? 237 LYS A CD    1 
ATOM   1833  C CE    . LYS A 1 237 ? 43.626  11.497  21.858 1.00 51.65  ? 237 LYS A CE    1 
ATOM   1834  N NZ    . LYS A 1 237 ? 42.910  12.038  20.668 1.00 47.01  ? 237 LYS A NZ    1 
ATOM   1835  N N     . ILE A 1 238 ? 45.674  10.185  27.439 1.00 25.42  ? 238 ILE A N     1 
ATOM   1836  C CA    . ILE A 1 238 ? 47.039  10.205  27.943 1.00 24.05  ? 238 ILE A CA    1 
ATOM   1837  C C     . ILE A 1 238 ? 48.021  9.896   26.820 1.00 24.40  ? 238 ILE A C     1 
ATOM   1838  O O     . ILE A 1 238 ? 47.696  9.153   25.893 1.00 25.62  ? 238 ILE A O     1 
ATOM   1839  C CB    . ILE A 1 238 ? 47.242  9.189   29.087 1.00 24.76  ? 238 ILE A CB    1 
ATOM   1840  C CG1   . ILE A 1 238 ? 45.974  9.055   29.934 1.00 26.98  ? 238 ILE A CG1   1 
ATOM   1841  C CG2   . ILE A 1 238 ? 48.429  9.589   29.953 1.00 26.65  ? 238 ILE A CG2   1 
ATOM   1842  C CD1   . ILE A 1 238 ? 45.646  10.280  30.753 1.00 25.39  ? 238 ILE A CD1   1 
ATOM   1843  N N     . LEU A 1 239 ? 49.218  10.468  26.903 1.00 28.69  ? 239 LEU A N     1 
ATOM   1844  C CA    . LEU A 1 239 ? 50.266  10.188  25.929 1.00 26.15  ? 239 LEU A CA    1 
ATOM   1845  C C     . LEU A 1 239 ? 51.648  10.193  26.566 1.00 29.85  ? 239 LEU A C     1 
ATOM   1846  O O     . LEU A 1 239 ? 52.071  11.200  27.133 1.00 43.15  ? 239 LEU A O     1 
ATOM   1847  C CB    . LEU A 1 239 ? 50.228  11.207  24.787 1.00 34.90  ? 239 LEU A CB    1 
ATOM   1848  C CG    . LEU A 1 239 ? 51.507  11.314  23.950 1.00 25.27  ? 239 LEU A CG    1 
ATOM   1849  C CD1   . LEU A 1 239 ? 51.261  10.905  22.510 1.00 26.44  ? 239 LEU A CD1   1 
ATOM   1850  C CD2   . LEU A 1 239 ? 52.084  12.721  24.016 1.00 27.74  ? 239 LEU A CD2   1 
ATOM   1851  N N     . ASP A 1 240 ? 52.353  9.070   26.472 1.00 28.03  ? 240 ASP A N     1 
ATOM   1852  C CA    . ASP A 1 240 ? 53.756  9.044   26.865 1.00 42.49  ? 240 ASP A CA    1 
ATOM   1853  C C     . ASP A 1 240 ? 54.645  8.953   25.623 1.00 28.67  ? 240 ASP A C     1 
ATOM   1854  O O     . ASP A 1 240 ? 54.624  7.961   24.897 1.00 28.67  ? 240 ASP A O     1 
ATOM   1855  C CB    . ASP A 1 240 ? 54.044  7.894   27.843 1.00 48.10  ? 240 ASP A CB    1 
ATOM   1856  C CG    . ASP A 1 240 ? 53.623  6.541   27.310 1.00 47.08  ? 240 ASP A CG    1 
ATOM   1857  O OD1   . ASP A 1 240 ? 52.757  6.492   26.411 1.00 55.19  ? 240 ASP A OD1   1 
ATOM   1858  O OD2   . ASP A 1 240 ? 54.154  5.523   27.806 1.00 25.55  ? 240 ASP A OD2   1 
ATOM   1859  N N     . LEU A 1 241 ? 55.410  10.015  25.384 1.00 26.58  ? 241 LEU A N     1 
ATOM   1860  C CA    . LEU A 1 241 ? 56.232  10.154  24.184 1.00 25.64  ? 241 LEU A CA    1 
ATOM   1861  C C     . LEU A 1 241 ? 57.233  9.017   24.024 1.00 30.59  ? 241 LEU A C     1 
ATOM   1862  O O     . LEU A 1 241 ? 57.385  8.463   22.938 1.00 43.48  ? 241 LEU A O     1 
ATOM   1863  C CB    . LEU A 1 241 ? 56.972  11.491  24.211 1.00 24.49  ? 241 LEU A CB    1 
ATOM   1864  C CG    . LEU A 1 241 ? 56.130  12.757  24.062 1.00 21.12  ? 241 LEU A CG    1 
ATOM   1865  C CD1   . LEU A 1 241 ? 56.956  13.992  24.381 1.00 24.95  ? 241 LEU A CD1   1 
ATOM   1866  C CD2   . LEU A 1 241 ? 55.572  12.842  22.654 1.00 33.01  ? 241 LEU A CD2   1 
ATOM   1867  N N     . CYS A 1 242 ? 57.920  8.682   25.110 1.00 32.41  ? 242 CYS A N     1 
ATOM   1868  C CA    . CYS A 1 242 ? 58.876  7.582   25.112 1.00 27.73  ? 242 CYS A CA    1 
ATOM   1869  C C     . CYS A 1 242 ? 58.335  6.448   25.971 1.00 31.54  ? 242 CYS A C     1 
ATOM   1870  O O     . CYS A 1 242 ? 58.377  6.523   27.199 1.00 45.76  ? 242 CYS A O     1 
ATOM   1871  C CB    . CYS A 1 242 ? 60.230  8.056   25.632 1.00 26.13  ? 242 CYS A CB    1 
ATOM   1872  S SG    . CYS A 1 242 ? 60.714  9.669   24.993 1.00 33.61  ? 242 CYS A SG    1 
ATOM   1873  N N     . ALA A 1 243 ? 57.840  5.394   25.328 1.00 23.13  ? 243 ALA A N     1 
ATOM   1874  C CA    . ALA A 1 243 ? 56.992  4.420   26.012 1.00 26.91  ? 243 ALA A CA    1 
ATOM   1875  C C     . ALA A 1 243 ? 57.563  3.009   26.129 1.00 24.70  ? 243 ALA A C     1 
ATOM   1876  O O     . ALA A 1 243 ? 57.402  2.361   27.161 1.00 37.31  ? 243 ALA A O     1 
ATOM   1877  C CB    . ALA A 1 243 ? 55.651  4.357   25.316 1.00 38.50  ? 243 ALA A CB    1 
ATOM   1878  N N     . ALA A 1 244 ? 58.204  2.529   25.070 1.00 23.16  ? 244 ALA A N     1 
ATOM   1879  C CA    . ALA A 1 244 ? 58.661  1.141   24.997 1.00 24.25  ? 244 ALA A CA    1 
ATOM   1880  C C     . ALA A 1 244 ? 59.583  0.737   26.145 1.00 30.70  ? 244 ALA A C     1 
ATOM   1881  O O     . ALA A 1 244 ? 60.419  1.528   26.577 1.00 39.33  ? 244 ALA A O     1 
ATOM   1882  C CB    . ALA A 1 244 ? 59.350  0.905   23.679 1.00 30.28  ? 244 ALA A CB    1 
ATOM   1883  N N     . PRO A 1 245 ? 59.451  -0.510  26.628 1.00 20.39  ? 245 PRO A N     1 
ATOM   1884  C CA    . PRO A 1 245 ? 58.536  -1.550  26.139 1.00 20.78  ? 245 PRO A CA    1 
ATOM   1885  C C     . PRO A 1 245 ? 57.106  -1.427  26.663 1.00 22.49  ? 245 PRO A C     1 
ATOM   1886  O O     . PRO A 1 245 ? 56.312  -2.347  26.468 1.00 21.25  ? 245 PRO A O     1 
ATOM   1887  C CB    . PRO A 1 245 ? 59.180  -2.838  26.649 1.00 20.61  ? 245 PRO A CB    1 
ATOM   1888  C CG    . PRO A 1 245 ? 59.859  -2.430  27.898 1.00 27.15  ? 245 PRO A CG    1 
ATOM   1889  C CD    . PRO A 1 245 ? 60.348  -1.023  27.678 1.00 26.56  ? 245 PRO A CD    1 
ATOM   1890  N N     . GLY A 1 246 ? 56.788  -0.319  27.323 1.00 24.54  ? 246 GLY A N     1 
ATOM   1891  C CA    . GLY A 1 246 ? 55.418  -0.050  27.719 1.00 21.50  ? 246 GLY A CA    1 
ATOM   1892  C C     . GLY A 1 246 ? 55.034  -0.513  29.109 1.00 28.10  ? 246 GLY A C     1 
ATOM   1893  O O     . GLY A 1 246 ? 53.925  -1.002  29.317 1.00 37.17  ? 246 GLY A O     1 
ATOM   1894  N N     . GLY A 1 247 ? 55.940  -0.358  30.067 1.00 22.11  ? 247 GLY A N     1 
ATOM   1895  C CA    . GLY A 1 247 ? 55.630  -0.690  31.444 1.00 20.84  ? 247 GLY A CA    1 
ATOM   1896  C C     . GLY A 1 247 ? 54.678  0.331   32.031 1.00 21.80  ? 247 GLY A C     1 
ATOM   1897  O O     . GLY A 1 247 ? 53.565  0.002   32.458 1.00 46.36  ? 247 GLY A O     1 
ATOM   1898  N N     . LYS A 1 248 ? 55.122  1.583   32.040 1.00 19.69  ? 248 LYS A N     1 
ATOM   1899  C CA    . LYS A 1 248 ? 54.317  2.686   32.541 1.00 22.65  ? 248 LYS A CA    1 
ATOM   1900  C C     . LYS A 1 248 ? 53.081  2.906   31.673 1.00 21.80  ? 248 LYS A C     1 
ATOM   1901  O O     . LYS A 1 248 ? 52.065  3.398   32.153 1.00 24.28  ? 248 LYS A O     1 
ATOM   1902  C CB    . LYS A 1 248 ? 55.155  3.964   32.612 1.00 22.75  ? 248 LYS A CB    1 
ATOM   1903  C CG    . LYS A 1 248 ? 56.377  3.843   33.513 1.00 26.09  ? 248 LYS A CG    1 
ATOM   1904  C CD    . LYS A 1 248 ? 57.207  5.117   33.508 1.00 25.14  ? 248 LYS A CD    1 
ATOM   1905  C CE    . LYS A 1 248 ? 58.514  4.917   34.253 1.00 27.61  ? 248 LYS A CE    1 
ATOM   1906  N NZ    . LYS A 1 248 ? 59.340  3.859   33.621 1.00 31.34  1 248 LYS A NZ    1 
ATOM   1907  N N     . THR A 1 249 ? 53.173  2.541   30.398 1.00 21.30  ? 249 THR A N     1 
ATOM   1908  C CA    . THR A 1 249 ? 52.039  2.654   29.485 1.00 22.61  ? 249 THR A CA    1 
ATOM   1909  C C     . THR A 1 249 ? 50.908  1.720   29.904 1.00 20.50  ? 249 THR A C     1 
ATOM   1910  O O     . THR A 1 249 ? 49.774  2.157   30.132 1.00 32.26  ? 249 THR A O     1 
ATOM   1911  C CB    . THR A 1 249 ? 52.446  2.331   28.036 1.00 21.28  ? 249 THR A CB    1 
ATOM   1912  O OG1   . THR A 1 249 ? 53.555  3.152   27.653 1.00 21.45  ? 249 THR A OG1   1 
ATOM   1913  C CG2   . THR A 1 249 ? 51.284  2.575   27.088 1.00 24.86  ? 249 THR A CG2   1 
ATOM   1914  N N     . THR A 1 250 ? 51.228  0.432   30.004 1.00 20.77  ? 250 THR A N     1 
ATOM   1915  C CA    . THR A 1 250 ? 50.263  -0.571  30.436 1.00 18.75  ? 250 THR A CA    1 
ATOM   1916  C C     . THR A 1 250 ? 49.773  -0.283  31.849 1.00 20.36  ? 250 THR A C     1 
ATOM   1917  O O     . THR A 1 250 ? 48.622  -0.571  32.182 1.00 26.46  ? 250 THR A O     1 
ATOM   1918  C CB    . THR A 1 250 ? 50.855  -1.991  30.384 1.00 24.84  ? 250 THR A CB    1 
ATOM   1919  O OG1   . THR A 1 250 ? 52.097  -2.020  31.097 1.00 26.24  ? 250 THR A OG1   1 
ATOM   1920  C CG2   . THR A 1 250 ? 51.096  -2.415  28.944 1.00 20.62  ? 250 THR A CG2   1 
ATOM   1921  N N     . HIS A 1 251 ? 50.645  0.286   32.678 1.00 20.53  ? 251 HIS A N     1 
ATOM   1922  C CA    . HIS A 1 251 ? 50.250  0.658   34.031 1.00 19.62  ? 251 HIS A CA    1 
ATOM   1923  C C     . HIS A 1 251 ? 49.192  1.758   33.994 1.00 23.65  ? 251 HIS A C     1 
ATOM   1924  O O     . HIS A 1 251 ? 48.173  1.671   34.679 1.00 24.48  ? 251 HIS A O     1 
ATOM   1925  C CB    . HIS A 1 251 ? 51.460  1.109   34.849 1.00 23.79  ? 251 HIS A CB    1 
ATOM   1926  C CG    . HIS A 1 251 ? 51.186  1.218   36.317 1.00 18.12  ? 251 HIS A CG    1 
ATOM   1927  N ND1   . HIS A 1 251 ? 52.140  1.630   37.222 1.00 21.25  ? 251 HIS A ND1   1 
ATOM   1928  C CD2   . HIS A 1 251 ? 50.071  0.961   37.039 1.00 14.43  ? 251 HIS A CD2   1 
ATOM   1929  C CE1   . HIS A 1 251 ? 51.622  1.627   38.438 1.00 17.35  ? 251 HIS A CE1   1 
ATOM   1930  N NE2   . HIS A 1 251 ? 50.365  1.223   38.352 1.00 28.64  ? 251 HIS A NE2   1 
ATOM   1931  N N     . ILE A 1 252 ? 49.445  2.791   33.196 1.00 21.87  ? 252 ILE A N     1 
ATOM   1932  C CA    . ILE A 1 252 ? 48.491  3.876   32.997 1.00 15.77  ? 252 ILE A CA    1 
ATOM   1933  C C     . ILE A 1 252 ? 47.158  3.335   32.500 1.00 15.81  ? 252 ILE A C     1 
ATOM   1934  O O     . ILE A 1 252 ? 46.098  3.733   32.983 1.00 24.48  ? 252 ILE A O     1 
ATOM   1935  C CB    . ILE A 1 252 ? 49.025  4.922   31.994 1.00 18.31  ? 252 ILE A CB    1 
ATOM   1936  C CG1   . ILE A 1 252 ? 50.131  5.766   32.629 1.00 15.52  ? 252 ILE A CG1   1 
ATOM   1937  C CG2   . ILE A 1 252 ? 47.913  5.830   31.519 1.00 18.91  ? 252 ILE A CG2   1 
ATOM   1938  C CD1   . ILE A 1 252 ? 50.879  6.620   31.633 1.00 15.18  ? 252 ILE A CD1   1 
ATOM   1939  N N     . ALA A 1 253 ? 47.219  2.421   31.538 1.00 21.13  ? 253 ALA A N     1 
ATOM   1940  C CA    . ALA A 1 253 ? 46.014  1.812   30.992 1.00 30.01  ? 253 ALA A CA    1 
ATOM   1941  C C     . ALA A 1 253 ? 45.245  1.025   32.049 1.00 18.71  ? 253 ALA A C     1 
ATOM   1942  O O     . ALA A 1 253 ? 44.014  1.010   32.049 1.00 27.89  ? 253 ALA A O     1 
ATOM   1943  C CB    . ALA A 1 253 ? 46.366  0.917   29.829 1.00 20.91  ? 253 ALA A CB    1 
ATOM   1944  N N     . ALA A 1 254 ? 45.977  0.371   32.945 1.00 28.91  ? 254 ALA A N     1 
ATOM   1945  C CA    . ALA A 1 254 ? 45.362  -0.420  34.003 1.00 19.04  ? 254 ALA A CA    1 
ATOM   1946  C C     . ALA A 1 254 ? 44.739  0.469   35.074 1.00 20.75  ? 254 ALA A C     1 
ATOM   1947  O O     . ALA A 1 254 ? 43.736  0.104   35.686 1.00 19.16  ? 254 ALA A O     1 
ATOM   1948  C CB    . ALA A 1 254 ? 46.386  -1.357  34.622 1.00 33.82  ? 254 ALA A CB    1 
ATOM   1949  N N     . LEU A 1 255 ? 45.342  1.631   35.305 1.00 24.45  ? 255 LEU A N     1 
ATOM   1950  C CA    . LEU A 1 255 ? 44.839  2.566   36.306 1.00 26.68  ? 255 LEU A CA    1 
ATOM   1951  C C     . LEU A 1 255 ? 43.551  3.238   35.838 1.00 32.32  ? 255 LEU A C     1 
ATOM   1952  O O     . LEU A 1 255 ? 42.770  3.736   36.647 1.00 34.74  ? 255 LEU A O     1 
ATOM   1953  C CB    . LEU A 1 255 ? 45.897  3.624   36.636 1.00 21.26  ? 255 LEU A CB    1 
ATOM   1954  C CG    . LEU A 1 255 ? 47.132  3.162   37.412 1.00 26.39  ? 255 LEU A CG    1 
ATOM   1955  C CD1   . LEU A 1 255 ? 48.112  4.308   37.610 1.00 15.69  ? 255 LEU A CD1   1 
ATOM   1956  C CD2   . LEU A 1 255 ? 46.727  2.567   38.749 1.00 23.68  ? 255 LEU A CD2   1 
ATOM   1957  N N     . MET A 1 256 ? 43.336  3.249   34.527 1.00 23.35  ? 256 MET A N     1 
ATOM   1958  C CA    . MET A 1 256 ? 42.147  3.862   33.949 1.00 20.42  ? 256 MET A CA    1 
ATOM   1959  C C     . MET A 1 256 ? 41.046  2.831   33.728 1.00 23.47  ? 256 MET A C     1 
ATOM   1960  O O     . MET A 1 256 ? 40.024  3.132   33.109 1.00 31.41  ? 256 MET A O     1 
ATOM   1961  C CB    . MET A 1 256 ? 42.491  4.547   32.624 1.00 23.68  ? 256 MET A CB    1 
ATOM   1962  C CG    . MET A 1 256 ? 43.513  5.660   32.737 1.00 19.10  ? 256 MET A CG    1 
ATOM   1963  S SD    . MET A 1 256 ? 44.096  6.218   31.125 1.00 29.43  ? 256 MET A SD    1 
ATOM   1964  C CE    . MET A 1 256 ? 42.536  6.468   30.275 1.00 19.60  ? 256 MET A CE    1 
ATOM   1965  N N     . HIS A 1 257 ? 41.272  1.618   34.230 1.00 21.41  ? 257 HIS A N     1 
ATOM   1966  C CA    . HIS A 1 257 ? 40.374  0.484   34.012 1.00 24.03  ? 257 HIS A CA    1 
ATOM   1967  C C     . HIS A 1 257 ? 40.170  0.216   32.522 1.00 21.61  ? 257 HIS A C     1 
ATOM   1968  O O     . HIS A 1 257 ? 39.119  -0.281  32.113 1.00 23.34  ? 257 HIS A O     1 
ATOM   1969  C CB    . HIS A 1 257 ? 39.024  0.716   34.700 1.00 29.30  ? 257 HIS A CB    1 
ATOM   1970  C CG    . HIS A 1 257 ? 39.111  0.800   36.193 1.00 29.82  ? 257 HIS A CG    1 
ATOM   1971  N ND1   . HIS A 1 257 ? 38.353  0.011   37.029 1.00 22.70  ? 257 HIS A ND1   1 
ATOM   1972  C CD2   . HIS A 1 257 ? 39.872  1.579   36.999 1.00 33.74  ? 257 HIS A CD2   1 
ATOM   1973  C CE1   . HIS A 1 257 ? 38.639  0.301   38.286 1.00 26.18  ? 257 HIS A CE1   1 
ATOM   1974  N NE2   . HIS A 1 257 ? 39.558  1.250   38.295 1.00 34.39  ? 257 HIS A NE2   1 
ATOM   1975  N N     . ASP A 1 258 ? 41.188  0.544   31.726 1.00 22.63  ? 258 ASP A N     1 
ATOM   1976  C CA    . ASP A 1 258 ? 41.163  0.370   30.273 1.00 23.63  ? 258 ASP A CA    1 
ATOM   1977  C C     . ASP A 1 258 ? 40.029  1.173   29.635 1.00 25.30  ? 258 ASP A C     1 
ATOM   1978  O O     . ASP A 1 258 ? 39.577  0.858   28.535 1.00 33.25  ? 258 ASP A O     1 
ATOM   1979  C CB    . ASP A 1 258 ? 41.037  -1.113  29.910 1.00 25.84  ? 258 ASP A CB    1 
ATOM   1980  C CG    . ASP A 1 258 ? 41.591  -1.431  28.536 1.00 32.53  ? 258 ASP A CG    1 
ATOM   1981  O OD1   . ASP A 1 258 ? 42.446  -0.668  28.044 1.00 28.16  ? 258 ASP A OD1   1 
ATOM   1982  O OD2   . ASP A 1 258 ? 41.178  -2.455  27.953 1.00 46.82  ? 258 ASP A OD2   1 
ATOM   1983  N N     . GLN A 1 259 ? 39.583  2.216   30.330 1.00 33.20  ? 259 GLN A N     1 
ATOM   1984  C CA    . GLN A 1 259 ? 38.522  3.084   29.831 1.00 25.84  ? 259 GLN A CA    1 
ATOM   1985  C C     . GLN A 1 259 ? 39.073  4.464   29.486 1.00 22.70  ? 259 GLN A C     1 
ATOM   1986  O O     . GLN A 1 259 ? 39.252  5.305   30.367 1.00 25.32  ? 259 GLN A O     1 
ATOM   1987  C CB    . GLN A 1 259 ? 37.397  3.215   30.863 1.00 24.57  ? 259 GLN A CB    1 
ATOM   1988  C CG    . GLN A 1 259 ? 36.874  1.891   31.410 1.00 25.77  ? 259 GLN A CG    1 
ATOM   1989  C CD    . GLN A 1 259 ? 36.104  1.087   30.384 1.00 25.02  ? 259 GLN A CD    1 
ATOM   1990  O OE1   . GLN A 1 259 ? 35.546  1.637   29.436 1.00 38.99  ? 259 GLN A OE1   1 
ATOM   1991  N NE2   . GLN A 1 259 ? 36.066  -0.227  30.571 1.00 23.58  ? 259 GLN A NE2   1 
ATOM   1992  N N     . GLY A 1 260 ? 39.339  4.694   28.204 1.00 21.96  ? 260 GLY A N     1 
ATOM   1993  C CA    . GLY A 1 260 ? 39.888  5.961   27.757 1.00 26.46  ? 260 GLY A CA    1 
ATOM   1994  C C     . GLY A 1 260 ? 40.723  5.817   26.500 1.00 28.11  ? 260 GLY A C     1 
ATOM   1995  O O     . GLY A 1 260 ? 40.377  5.047   25.603 1.00 43.73  ? 260 GLY A O     1 
ATOM   1996  N N     . GLU A 1 261 ? 41.825  6.557   26.431 1.00 27.27  ? 261 GLU A N     1 
ATOM   1997  C CA    . GLU A 1 261 ? 42.700  6.508   25.264 1.00 31.47  ? 261 GLU A CA    1 
ATOM   1998  C C     . GLU A 1 261 ? 44.154  6.774   25.646 1.00 31.16  ? 261 GLU A C     1 
ATOM   1999  O O     . GLU A 1 261 ? 44.503  7.876   26.070 1.00 28.43  ? 261 GLU A O     1 
ATOM   2000  C CB    . GLU A 1 261 ? 42.238  7.516   24.209 1.00 52.60  ? 261 GLU A CB    1 
ATOM   2001  C CG    . GLU A 1 261 ? 42.837  7.301   22.828 1.00 58.87  ? 261 GLU A CG    1 
ATOM   2002  C CD    . GLU A 1 261 ? 42.212  8.197   21.773 1.00 71.53  ? 261 GLU A CD    1 
ATOM   2003  O OE1   . GLU A 1 261 ? 41.415  9.086   22.140 1.00 70.64  ? 261 GLU A OE1   1 
ATOM   2004  O OE2   . GLU A 1 261 ? 42.517  8.011   20.576 1.00 68.95  ? 261 GLU A OE2   1 
ATOM   2005  N N     . VAL A 1 262 ? 44.997  5.757   25.493 1.00 29.97  ? 262 VAL A N     1 
ATOM   2006  C CA    . VAL A 1 262 ? 46.413  5.874   25.817 1.00 26.13  ? 262 VAL A CA    1 
ATOM   2007  C C     . VAL A 1 262 ? 47.268  5.728   24.563 1.00 25.52  ? 262 VAL A C     1 
ATOM   2008  O O     . VAL A 1 262 ? 47.385  4.637   24.004 1.00 27.17  ? 262 VAL A O     1 
ATOM   2009  C CB    . VAL A 1 262 ? 46.842  4.820   26.856 1.00 32.64  ? 262 VAL A CB    1 
ATOM   2010  C CG1   . VAL A 1 262 ? 48.325  4.953   27.171 1.00 29.88  ? 262 VAL A CG1   1 
ATOM   2011  C CG2   . VAL A 1 262 ? 46.006  4.953   28.119 1.00 24.48  ? 262 VAL A CG2   1 
ATOM   2012  N N     . ILE A 1 263 ? 47.858  6.835   24.124 1.00 25.39  ? 263 ILE A N     1 
ATOM   2013  C CA    . ILE A 1 263 ? 48.687  6.835   22.926 1.00 31.24  ? 263 ILE A CA    1 
ATOM   2014  C C     . ILE A 1 263 ? 50.162  6.748   23.296 1.00 31.26  ? 263 ILE A C     1 
ATOM   2015  O O     . ILE A 1 263 ? 50.697  7.636   23.960 1.00 41.78  ? 263 ILE A O     1 
ATOM   2016  C CB    . ILE A 1 263 ? 48.455  8.092   22.069 1.00 31.96  ? 263 ILE A CB    1 
ATOM   2017  C CG1   . ILE A 1 263 ? 46.969  8.257   21.754 1.00 29.23  ? 263 ILE A CG1   1 
ATOM   2018  C CG2   . ILE A 1 263 ? 49.261  8.011   20.785 1.00 28.91  ? 263 ILE A CG2   1 
ATOM   2019  C CD1   . ILE A 1 263 ? 46.375  7.091   20.998 1.00 40.05  ? 263 ILE A CD1   1 
ATOM   2020  N N     . ALA A 1 264 ? 50.813  5.674   22.865 1.00 31.37  ? 264 ALA A N     1 
ATOM   2021  C CA    . ALA A 1 264 ? 52.220  5.455   23.175 1.00 24.15  ? 264 ALA A CA    1 
ATOM   2022  C C     . ALA A 1 264 ? 53.072  5.605   21.924 1.00 29.23  ? 264 ALA A C     1 
ATOM   2023  O O     . ALA A 1 264 ? 52.769  5.015   20.894 1.00 30.92  ? 264 ALA A O     1 
ATOM   2024  C CB    . ALA A 1 264 ? 52.416  4.081   23.790 1.00 27.23  ? 264 ALA A CB    1 
ATOM   2025  N N     . LEU A 1 265 ? 54.133  6.397   22.011 1.00 33.83  ? 265 LEU A N     1 
ATOM   2026  C CA    . LEU A 1 265 ? 55.019  6.604   20.871 1.00 30.01  ? 265 LEU A CA    1 
ATOM   2027  C C     . LEU A 1 265 ? 56.394  6.003   21.142 1.00 37.70  ? 265 LEU A C     1 
ATOM   2028  O O     . LEU A 1 265 ? 56.778  5.828   22.299 1.00 37.37  ? 265 LEU A O     1 
ATOM   2029  C CB    . LEU A 1 265 ? 55.148  8.097   20.557 1.00 28.38  ? 265 LEU A CB    1 
ATOM   2030  C CG    . LEU A 1 265 ? 54.229  8.716   19.500 1.00 24.73  ? 265 LEU A CG    1 
ATOM   2031  C CD1   . LEU A 1 265 ? 52.780  8.337   19.730 1.00 30.04  ? 265 LEU A CD1   1 
ATOM   2032  C CD2   . LEU A 1 265 ? 54.386  10.228  19.491 1.00 32.40  ? 265 LEU A CD2   1 
ATOM   2033  N N     . ASP A 1 266 ? 57.124  5.669   20.079 1.00 40.25  ? 266 ASP A N     1 
ATOM   2034  C CA    . ASP A 1 266 ? 58.529  5.281   20.222 1.00 33.28  ? 266 ASP A CA    1 
ATOM   2035  C C     . ASP A 1 266 ? 59.269  5.403   18.894 1.00 38.48  ? 266 ASP A C     1 
ATOM   2036  O O     . ASP A 1 266 ? 58.659  5.346   17.830 1.00 43.71  ? 266 ASP A O     1 
ATOM   2037  C CB    . ASP A 1 266 ? 58.653  3.855   20.767 1.00 36.34  ? 266 ASP A CB    1 
ATOM   2038  C CG    . ASP A 1 266 ? 59.986  3.607   21.449 1.00 49.62  ? 266 ASP A CG    1 
ATOM   2039  O OD1   . ASP A 1 266 ? 60.111  3.937   22.645 1.00 34.90  ? 266 ASP A OD1   1 
ATOM   2040  O OD2   . ASP A 1 266 ? 60.912  3.084   20.797 1.00 66.82  1 266 ASP A OD2   1 
ATOM   2041  N N     . LYS A 1 267 ? 60.586  5.565   18.964 1.00 39.17  ? 267 LYS A N     1 
ATOM   2042  C CA    . LYS A 1 267 ? 61.393  5.817   17.776 1.00 37.16  ? 267 LYS A CA    1 
ATOM   2043  C C     . LYS A 1 267 ? 61.759  4.528   17.044 1.00 42.16  ? 267 LYS A C     1 
ATOM   2044  O O     . LYS A 1 267 ? 61.787  4.490   15.813 1.00 39.66  ? 267 LYS A O     1 
ATOM   2045  C CB    . LYS A 1 267 ? 62.662  6.582   18.155 1.00 37.39  ? 267 LYS A CB    1 
ATOM   2046  C CG    . LYS A 1 267 ? 63.106  7.611   17.129 1.00 44.77  ? 267 LYS A CG    1 
ATOM   2047  C CD    . LYS A 1 267 ? 64.391  8.306   17.565 1.00 59.24  ? 267 LYS A CD    1 
ATOM   2048  C CE    . LYS A 1 267 ? 64.764  9.427   16.606 1.00 43.01  ? 267 LYS A CE    1 
ATOM   2049  N NZ    . LYS A 1 267 ? 66.073  10.053  16.944 1.00 60.55  1 267 LYS A NZ    1 
ATOM   2050  N N     . ILE A 1 268 ? 62.038  3.475   17.806 1.00 45.97  ? 268 ILE A N     1 
ATOM   2051  C CA    . ILE A 1 268 ? 62.441  2.194   17.233 1.00 49.66  ? 268 ILE A CA    1 
ATOM   2052  C C     . ILE A 1 268 ? 61.240  1.267   17.037 1.00 44.72  ? 268 ILE A C     1 
ATOM   2053  O O     . ILE A 1 268 ? 60.409  1.114   17.931 1.00 62.61  ? 268 ILE A O     1 
ATOM   2054  C CB    . ILE A 1 268 ? 63.495  1.496   18.119 1.00 47.77  ? 268 ILE A CB    1 
ATOM   2055  C CG1   . ILE A 1 268 ? 64.658  2.449   18.411 1.00 43.65  ? 268 ILE A CG1   1 
ATOM   2056  C CG2   . ILE A 1 268 ? 63.997  0.223   17.456 1.00 46.65  ? 268 ILE A CG2   1 
ATOM   2057  C CD1   . ILE A 1 268 ? 65.750  1.846   19.266 1.00 56.78  ? 268 ILE A CD1   1 
ATOM   2058  N N     . PHE A 1 269 ? 61.168  0.651   15.859 1.00 40.18  ? 269 PHE A N     1 
ATOM   2059  C CA    . PHE A 1 269 ? 60.041  -0.189  15.453 1.00 37.34  ? 269 PHE A CA    1 
ATOM   2060  C C     . PHE A 1 269 ? 59.801  -1.389  16.369 1.00 40.53  ? 269 PHE A C     1 
ATOM   2061  O O     . PHE A 1 269 ? 58.706  -1.560  16.920 1.00 47.41  ? 269 PHE A O     1 
ATOM   2062  C CB    . PHE A 1 269 ? 60.268  -0.678  14.020 1.00 42.43  ? 269 PHE A CB    1 
ATOM   2063  C CG    . PHE A 1 269 ? 59.127  -1.473  13.454 1.00 41.29  ? 269 PHE A CG    1 
ATOM   2064  C CD1   . PHE A 1 269 ? 58.080  -0.838  12.809 1.00 48.93  ? 269 PHE A CD1   1 
ATOM   2065  C CD2   . PHE A 1 269 ? 59.109  -2.856  13.548 1.00 44.09  ? 269 PHE A CD2   1 
ATOM   2066  C CE1   . PHE A 1 269 ? 57.031  -1.564  12.280 1.00 49.40  ? 269 PHE A CE1   1 
ATOM   2067  C CE2   . PHE A 1 269 ? 58.060  -3.587  13.021 1.00 45.18  ? 269 PHE A CE2   1 
ATOM   2068  C CZ    . PHE A 1 269 ? 57.021  -2.939  12.388 1.00 47.21  ? 269 PHE A CZ    1 
ATOM   2069  N N     . ASN A 1 270 ? 60.827  -2.225  16.502 1.00 38.00  ? 270 ASN A N     1 
ATOM   2070  C CA    . ASN A 1 270 ? 60.758  -3.439  17.308 1.00 39.87  ? 270 ASN A CA    1 
ATOM   2071  C C     . ASN A 1 270 ? 60.252  -3.163  18.718 1.00 38.99  ? 270 ASN A C     1 
ATOM   2072  O O     . ASN A 1 270 ? 59.486  -3.944  19.285 1.00 39.20  ? 270 ASN A O     1 
ATOM   2073  C CB    . ASN A 1 270 ? 62.133  -4.103  17.370 1.00 41.55  ? 270 ASN A CB    1 
ATOM   2074  C CG    . ASN A 1 270 ? 62.793  -4.200  16.008 1.00 49.73  ? 270 ASN A CG    1 
ATOM   2075  O OD1   . ASN A 1 270 ? 63.829  -3.583  15.761 1.00 50.43  ? 270 ASN A OD1   1 
ATOM   2076  N ND2   . ASN A 1 270 ? 62.194  -4.979  15.115 1.00 48.90  ? 270 ASN A ND2   1 
ATOM   2077  N N     . LYS A 1 271 ? 60.687  -2.034  19.266 1.00 36.07  ? 271 LYS A N     1 
ATOM   2078  C CA    . LYS A 1 271 ? 60.275  -1.584  20.587 1.00 32.25  ? 271 LYS A CA    1 
ATOM   2079  C C     . LYS A 1 271 ? 58.769  -1.313  20.649 1.00 33.18  ? 271 LYS A C     1 
ATOM   2080  O O     . LYS A 1 271 ? 58.094  -1.707  21.607 1.00 34.77  ? 271 LYS A O     1 
ATOM   2081  C CB    . LYS A 1 271 ? 61.064  -0.332  20.974 1.00 34.14  ? 271 LYS A CB    1 
ATOM   2082  C CG    . LYS A 1 271 ? 62.502  -0.598  21.408 1.00 39.15  ? 271 LYS A CG    1 
ATOM   2083  C CD    . LYS A 1 271 ? 63.219  0.699   21.766 1.00 40.10  ? 271 LYS A CD    1 
ATOM   2084  C CE    . LYS A 1 271 ? 64.519  0.437   22.514 1.00 41.55  ? 271 LYS A CE    1 
ATOM   2085  N NZ    . LYS A 1 271 ? 64.285  -0.253  23.813 1.00 38.48  1 271 LYS A NZ    1 
ATOM   2086  N N     . VAL A 1 272 ? 58.249  -0.640  19.625 1.00 37.39  ? 272 VAL A N     1 
ATOM   2087  C CA    . VAL A 1 272 ? 56.813  -0.408  19.500 1.00 38.60  ? 272 VAL A CA    1 
ATOM   2088  C C     . VAL A 1 272 ? 56.068  -1.734  19.444 1.00 34.05  ? 272 VAL A C     1 
ATOM   2089  O O     . VAL A 1 272 ? 55.027  -1.911  20.091 1.00 34.75  ? 272 VAL A O     1 
ATOM   2090  C CB    . VAL A 1 272 ? 56.476  0.413   18.240 1.00 30.18  ? 272 VAL A CB    1 
ATOM   2091  C CG1   . VAL A 1 272 ? 54.973  0.536   18.069 1.00 33.08  ? 272 VAL A CG1   1 
ATOM   2092  C CG2   . VAL A 1 272 ? 57.116  1.780   18.314 1.00 34.45  ? 272 VAL A CG2   1 
ATOM   2093  N N     . GLU A 1 273 ? 56.612  -2.668  18.670 1.00 39.47  ? 273 GLU A N     1 
ATOM   2094  C CA    . GLU A 1 273 ? 56.040  -4.005  18.593 1.00 41.63  ? 273 GLU A CA    1 
ATOM   2095  C C     . GLU A 1 273 ? 56.012  -4.663  19.970 1.00 37.10  ? 273 GLU A C     1 
ATOM   2096  O O     . GLU A 1 273 ? 55.078  -5.396  20.293 1.00 36.97  ? 273 GLU A O     1 
ATOM   2097  C CB    . GLU A 1 273 ? 56.815  -4.871  17.599 1.00 47.13  ? 273 GLU A CB    1 
ATOM   2098  C CG    . GLU A 1 273 ? 56.465  -4.586  16.150 1.00 61.14  ? 273 GLU A CG    1 
ATOM   2099  C CD    . GLU A 1 273 ? 54.970  -4.635  15.901 1.00 73.16  ? 273 GLU A CD    1 
ATOM   2100  O OE1   . GLU A 1 273 ? 54.371  -5.718  16.076 1.00 76.87  ? 273 GLU A OE1   1 
ATOM   2101  O OE2   . GLU A 1 273 ? 54.392  -3.588  15.543 1.00 49.67  ? 273 GLU A OE2   1 
ATOM   2102  N N     . LYS A 1 274 ? 57.026  -4.383  20.785 1.00 37.70  ? 274 LYS A N     1 
ATOM   2103  C CA    . LYS A 1 274 ? 57.059  -4.903  22.148 1.00 34.87  ? 274 LYS A CA    1 
ATOM   2104  C C     . LYS A 1 274 ? 55.964  -4.264  23.000 1.00 28.52  ? 274 LYS A C     1 
ATOM   2105  O O     . LYS A 1 274 ? 55.353  -4.935  23.838 1.00 28.61  ? 274 LYS A O     1 
ATOM   2106  C CB    . LYS A 1 274 ? 58.431  -4.675  22.786 1.00 33.03  ? 274 LYS A CB    1 
ATOM   2107  C CG    . LYS A 1 274 ? 58.635  -5.438  24.085 1.00 39.93  ? 274 LYS A CG    1 
ATOM   2108  C CD    . LYS A 1 274 ? 58.377  -6.925  23.884 1.00 52.46  ? 274 LYS A CD    1 
ATOM   2109  C CE    . LYS A 1 274 ? 58.486  -7.700  25.188 1.00 63.37  ? 274 LYS A CE    1 
ATOM   2110  N NZ    . LYS A 1 274 ? 58.167  -9.142  24.990 1.00 49.42  ? 274 LYS A NZ    1 
ATOM   2111  N N     . ILE A 1 275 ? 55.721  -2.971  22.787 1.00 28.15  ? 275 ILE A N     1 
ATOM   2112  C CA    . ILE A 1 275 ? 54.608  -2.295  23.451 1.00 24.39  ? 275 ILE A CA    1 
ATOM   2113  C C     . ILE A 1 275 ? 53.298  -3.001  23.136 1.00 24.38  ? 275 ILE A C     1 
ATOM   2114  O O     . ILE A 1 275 ? 52.543  -3.362  24.042 1.00 23.45  ? 275 ILE A O     1 
ATOM   2115  C CB    . ILE A 1 275 ? 54.474  -0.818  23.025 1.00 23.10  ? 275 ILE A CB    1 
ATOM   2116  C CG1   . ILE A 1 275 ? 55.727  -0.028  23.384 1.00 24.86  ? 275 ILE A CG1   1 
ATOM   2117  C CG2   . ILE A 1 275 ? 53.259  -0.184  23.673 1.00 19.33  ? 275 ILE A CG2   1 
ATOM   2118  C CD1   . ILE A 1 275 ? 55.617  1.443   23.052 1.00 23.99  ? 275 ILE A CD1   1 
ATOM   2119  N N     . LYS A 1 276 ? 53.041  -3.194  21.845 1.00 31.29  ? 276 LYS A N     1 
ATOM   2120  C CA    . LYS A 1 276 ? 51.814  -3.845  21.395 1.00 25.45  ? 276 LYS A CA    1 
ATOM   2121  C C     . LYS A 1 276 ? 51.673  -5.256  21.961 1.00 29.06  ? 276 LYS A C     1 
ATOM   2122  O O     . LYS A 1 276 ? 50.586  -5.652  22.393 1.00 25.66  ? 276 LYS A O     1 
ATOM   2123  C CB    . LYS A 1 276 ? 51.766  -3.888  19.868 1.00 25.55  ? 276 LYS A CB    1 
ATOM   2124  C CG    . LYS A 1 276 ? 51.739  -2.516  19.213 1.00 24.67  ? 276 LYS A CG    1 
ATOM   2125  C CD    . LYS A 1 276 ? 51.552  -2.627  17.706 1.00 24.29  ? 276 LYS A CD    1 
ATOM   2126  C CE    . LYS A 1 276 ? 51.402  -1.254  17.071 1.00 22.58  ? 276 LYS A CE    1 
ATOM   2127  N NZ    . LYS A 1 276 ? 51.131  -1.333  15.610 1.00 32.80  ? 276 LYS A NZ    1 
ATOM   2128  N N     . GLN A 1 277 ? 52.772  -6.006  21.959 1.00 34.66  ? 277 GLN A N     1 
ATOM   2129  C CA    . GLN A 1 277 ? 52.779  -7.358  22.509 1.00 30.21  ? 277 GLN A CA    1 
ATOM   2130  C C     . GLN A 1 277 ? 52.421  -7.353  23.992 1.00 27.01  ? 277 GLN A C     1 
ATOM   2131  O O     . GLN A 1 277 ? 51.636  -8.187  24.450 1.00 30.60  ? 277 GLN A O     1 
ATOM   2132  C CB    . GLN A 1 277 ? 54.144  -8.018  22.295 1.00 39.55  ? 277 GLN A CB    1 
ATOM   2133  C CG    . GLN A 1 277 ? 54.417  -8.411  20.850 1.00 53.06  ? 277 GLN A CG    1 
ATOM   2134  C CD    . GLN A 1 277 ? 55.870  -8.775  20.602 1.00 66.07  ? 277 GLN A CD    1 
ATOM   2135  O OE1   . GLN A 1 277 ? 56.656  -8.926  21.537 1.00 47.30  ? 277 GLN A OE1   1 
ATOM   2136  N NE2   . GLN A 1 277 ? 56.233  -8.913  19.332 1.00 71.55  ? 277 GLN A NE2   1 
ATOM   2137  N N     . ASN A 1 278 ? 52.990  -6.407  24.736 1.00 30.08  ? 278 ASN A N     1 
ATOM   2138  C CA    . ASN A 1 278 ? 52.680  -6.267  26.156 1.00 27.60  ? 278 ASN A CA    1 
ATOM   2139  C C     . ASN A 1 278 ? 51.212  -5.924  26.402 1.00 25.90  ? 278 ASN A C     1 
ATOM   2140  O O     . ASN A 1 278 ? 50.551  -6.551  27.235 1.00 21.91  ? 278 ASN A O     1 
ATOM   2141  C CB    . ASN A 1 278 ? 53.570  -5.202  26.799 1.00 21.53  ? 278 ASN A CB    1 
ATOM   2142  C CG    . ASN A 1 278 ? 54.898  -5.756  27.269 1.00 23.58  ? 278 ASN A CG    1 
ATOM   2143  O OD1   . ASN A 1 278 ? 55.001  -6.926  27.636 1.00 26.94  ? 278 ASN A OD1   1 
ATOM   2144  N ND2   . ASN A 1 278 ? 55.922  -4.912  27.273 1.00 31.55  ? 278 ASN A ND2   1 
ATOM   2145  N N     . ALA A 1 279 ? 50.714  -4.923  25.679 1.00 28.67  ? 279 ALA A N     1 
ATOM   2146  C CA    . ALA A 1 279 ? 49.331  -4.479  25.824 1.00 21.78  ? 279 ALA A CA    1 
ATOM   2147  C C     . ALA A 1 279 ? 48.348  -5.599  25.507 1.00 21.51  ? 279 ALA A C     1 
ATOM   2148  O O     . ALA A 1 279 ? 47.357  -5.783  26.214 1.00 23.04  ? 279 ALA A O     1 
ATOM   2149  C CB    . ALA A 1 279 ? 49.066  -3.279  24.932 1.00 24.19  ? 279 ALA A CB    1 
ATOM   2150  N N     . LEU A 1 280 ? 48.630  -6.344  24.445 1.00 26.78  ? 280 LEU A N     1 
ATOM   2151  C CA    . LEU A 1 280 ? 47.785  -7.464  24.054 1.00 21.87  ? 280 LEU A CA    1 
ATOM   2152  C C     . LEU A 1 280 ? 47.882  -8.590  25.078 1.00 19.52  ? 280 LEU A C     1 
ATOM   2153  O O     . LEU A 1 280 ? 46.913  -9.313  25.313 1.00 19.53  ? 280 LEU A O     1 
ATOM   2154  C CB    . LEU A 1 280 ? 48.177  -7.961  22.659 1.00 19.07  ? 280 LEU A CB    1 
ATOM   2155  C CG    . LEU A 1 280 ? 47.272  -8.960  21.932 1.00 18.61  ? 280 LEU A CG    1 
ATOM   2156  C CD1   . LEU A 1 280 ? 47.617  -10.406 22.274 1.00 22.32  ? 280 LEU A CD1   1 
ATOM   2157  C CD2   . LEU A 1 280 ? 45.812  -8.666  22.242 1.00 21.49  ? 280 LEU A CD2   1 
ATOM   2158  N N     . LEU A 1 281 ? 49.057  -8.734  25.683 1.00 21.67  ? 281 LEU A N     1 
ATOM   2159  C CA    . LEU A 1 281 ? 49.285  -9.782  26.671 1.00 24.95  ? 281 LEU A CA    1 
ATOM   2160  C C     . LEU A 1 281 ? 48.494  -9.536  27.948 1.00 25.54  ? 281 LEU A C     1 
ATOM   2161  O O     . LEU A 1 281 ? 47.792  -10.424 28.432 1.00 19.46  ? 281 LEU A O     1 
ATOM   2162  C CB    . LEU A 1 281 ? 50.775  -9.892  27.002 1.00 23.88  ? 281 LEU A CB    1 
ATOM   2163  C CG    . LEU A 1 281 ? 51.163  -10.877 28.106 1.00 29.41  ? 281 LEU A CG    1 
ATOM   2164  C CD1   . LEU A 1 281 ? 50.805  -12.293 27.706 1.00 16.84  ? 281 LEU A CD1   1 
ATOM   2165  C CD2   . LEU A 1 281 ? 52.641  -10.777 28.418 1.00 18.31  ? 281 LEU A CD2   1 
ATOM   2166  N N     . LEU A 1 282 ? 48.609  -8.325  28.486 1.00 34.16  ? 282 LEU A N     1 
ATOM   2167  C CA    . LEU A 1 282 ? 47.999  -7.996  29.769 1.00 26.77  ? 282 LEU A CA    1 
ATOM   2168  C C     . LEU A 1 282 ? 46.511  -7.674  29.653 1.00 23.06  ? 282 LEU A C     1 
ATOM   2169  O O     . LEU A 1 282 ? 45.834  -7.492  30.664 1.00 21.05  ? 282 LEU A O     1 
ATOM   2170  C CB    . LEU A 1 282 ? 48.732  -6.819  30.417 1.00 21.08  ? 282 LEU A CB    1 
ATOM   2171  C CG    . LEU A 1 282 ? 50.215  -7.004  30.737 1.00 17.93  ? 282 LEU A CG    1 
ATOM   2172  C CD1   . LEU A 1 282 ? 50.817  -5.705  31.246 1.00 19.00  ? 282 LEU A CD1   1 
ATOM   2173  C CD2   . LEU A 1 282 ? 50.407  -8.116  31.751 1.00 23.80  ? 282 LEU A CD2   1 
ATOM   2174  N N     . GLY A 1 283 ? 46.007  -7.588  28.427 1.00 23.40  ? 283 GLY A N     1 
ATOM   2175  C CA    . GLY A 1 283 ? 44.583  -7.404  28.211 1.00 20.78  ? 283 GLY A CA    1 
ATOM   2176  C C     . GLY A 1 283 ? 44.108  -5.964  28.169 1.00 21.75  ? 283 GLY A C     1 
ATOM   2177  O O     . GLY A 1 283 ? 42.919  -5.700  28.340 1.00 24.72  ? 283 GLY A O     1 
ATOM   2178  N N     . LEU A 1 284 ? 45.026  -5.031  27.941 1.00 21.71  ? 284 LEU A N     1 
ATOM   2179  C CA    . LEU A 1 284 ? 44.658  -3.623  27.829 1.00 25.33  ? 284 LEU A CA    1 
ATOM   2180  C C     . LEU A 1 284 ? 44.356  -3.264  26.376 1.00 27.95  ? 284 LEU A C     1 
ATOM   2181  O O     . LEU A 1 284 ? 45.152  -3.547  25.481 1.00 36.14  ? 284 LEU A O     1 
ATOM   2182  C CB    . LEU A 1 284 ? 45.766  -2.722  28.382 1.00 36.37  ? 284 LEU A CB    1 
ATOM   2183  C CG    . LEU A 1 284 ? 45.992  -2.681  29.899 1.00 23.09  ? 284 LEU A CG    1 
ATOM   2184  C CD1   . LEU A 1 284 ? 44.673  -2.663  30.657 1.00 24.80  ? 284 LEU A CD1   1 
ATOM   2185  C CD2   . LEU A 1 284 ? 46.861  -3.828  30.366 1.00 19.86  ? 284 LEU A CD2   1 
ATOM   2186  N N     . ASN A 1 285 ? 43.204  -2.640  26.148 1.00 40.08  ? 285 ASN A N     1 
ATOM   2187  C CA    . ASN A 1 285 ? 42.765  -2.310  24.797 1.00 30.86  ? 285 ASN A CA    1 
ATOM   2188  C C     . ASN A 1 285 ? 42.832  -0.816  24.491 1.00 29.17  ? 285 ASN A C     1 
ATOM   2189  O O     . ASN A 1 285 ? 42.765  -0.414  23.332 1.00 38.26  ? 285 ASN A O     1 
ATOM   2190  C CB    . ASN A 1 285 ? 41.338  -2.819  24.567 1.00 33.93  ? 285 ASN A CB    1 
ATOM   2191  C CG    . ASN A 1 285 ? 41.265  -4.333  24.475 1.00 47.10  ? 285 ASN A CG    1 
ATOM   2192  O OD1   . ASN A 1 285 ? 42.191  -4.983  23.990 1.00 44.59  ? 285 ASN A OD1   1 
ATOM   2193  N ND2   . ASN A 1 285 ? 40.157  -4.902  24.938 1.00 50.73  ? 285 ASN A ND2   1 
ATOM   2194  N N     . SER A 1 286 ? 42.969  0.005   25.528 1.00 25.98  ? 286 SER A N     1 
ATOM   2195  C CA    . SER A 1 286 ? 43.027  1.453   25.345 1.00 25.79  ? 286 SER A CA    1 
ATOM   2196  C C     . SER A 1 286 ? 44.416  1.924   24.926 1.00 29.72  ? 286 SER A C     1 
ATOM   2197  O O     . SER A 1 286 ? 44.670  3.125   24.842 1.00 32.28  ? 286 SER A O     1 
ATOM   2198  C CB    . SER A 1 286 ? 42.601  2.173   26.627 1.00 32.20  ? 286 SER A CB    1 
ATOM   2199  O OG    . SER A 1 286 ? 43.446  1.836   27.713 1.00 25.51  ? 286 SER A OG    1 
ATOM   2200  N N     . ILE A 1 287 ? 45.312  0.979   24.662 1.00 29.93  ? 287 ILE A N     1 
ATOM   2201  C CA    . ILE A 1 287 ? 46.678  1.308   24.277 1.00 26.54  ? 287 ILE A CA    1 
ATOM   2202  C C     . ILE A 1 287 ? 46.862  1.251   22.767 1.00 30.32  ? 287 ILE A C     1 
ATOM   2203  O O     . ILE A 1 287 ? 46.607  0.225   22.137 1.00 42.21  ? 287 ILE A O     1 
ATOM   2204  C CB    . ILE A 1 287 ? 47.693  0.360   24.941 1.00 33.23  ? 287 ILE A CB    1 
ATOM   2205  C CG1   . ILE A 1 287 ? 47.615  0.486   26.460 1.00 24.35  ? 287 ILE A CG1   1 
ATOM   2206  C CG2   . ILE A 1 287 ? 49.103  0.657   24.461 1.00 27.78  ? 287 ILE A CG2   1 
ATOM   2207  C CD1   . ILE A 1 287 ? 48.598  -0.383  27.186 1.00 23.95  ? 287 ILE A CD1   1 
ATOM   2208  N N     . ARG A 1 288 ? 47.306  2.364   22.194 1.00 30.52  ? 288 ARG A N     1 
ATOM   2209  C CA    . ARG A 1 288 ? 47.614  2.430   20.772 1.00 35.45  ? 288 ARG A CA    1 
ATOM   2210  C C     . ARG A 1 288 ? 49.043  2.924   20.575 1.00 27.11  ? 288 ARG A C     1 
ATOM   2211  O O     . ARG A 1 288 ? 49.367  4.063   20.916 1.00 36.71  ? 288 ARG A O     1 
ATOM   2212  C CB    . ARG A 1 288 ? 46.622  3.340   20.048 1.00 33.73  ? 288 ARG A CB    1 
ATOM   2213  C CG    . ARG A 1 288 ? 45.212  2.773   19.956 1.00 42.28  ? 288 ARG A CG    1 
ATOM   2214  C CD    . ARG A 1 288 ? 44.208  3.864   19.631 1.00 52.72  ? 288 ARG A CD    1 
ATOM   2215  N NE    . ARG A 1 288 ? 44.642  4.685   18.505 1.00 71.11  ? 288 ARG A NE    1 
ATOM   2216  C CZ    . ARG A 1 288 ? 44.107  5.859   18.188 1.00 77.27  ? 288 ARG A CZ    1 
ATOM   2217  N NH1   . ARG A 1 288 ? 43.117  6.357   18.915 1.00 73.55  ? 288 ARG A NH1   1 
ATOM   2218  N NH2   . ARG A 1 288 ? 44.567  6.538   17.147 1.00 66.02  ? 288 ARG A NH2   1 
ATOM   2219  N N     . ALA A 1 289 ? 49.895  2.060   20.029 1.00 26.15  ? 289 ALA A N     1 
ATOM   2220  C CA    . ALA A 1 289 ? 51.318  2.359   19.898 1.00 25.24  ? 289 ALA A CA    1 
ATOM   2221  C C     . ALA A 1 289 ? 51.707  2.734   18.471 1.00 33.59  ? 289 ALA A C     1 
ATOM   2222  O O     . ALA A 1 289 ? 51.193  2.170   17.506 1.00 40.49  ? 289 ALA A O     1 
ATOM   2223  C CB    . ALA A 1 289 ? 52.142  1.176   20.366 1.00 28.08  ? 289 ALA A CB    1 
ATOM   2224  N N     . PHE A 1 290 ? 52.630  3.682   18.348 1.00 31.81  ? 290 PHE A N     1 
ATOM   2225  C CA    . PHE A 1 290 ? 53.091  4.141   17.045 1.00 28.02  ? 290 PHE A CA    1 
ATOM   2226  C C     . PHE A 1 290 ? 54.607  4.336   17.018 1.00 30.20  ? 290 PHE A C     1 
ATOM   2227  O O     . PHE A 1 290 ? 55.211  4.802   17.994 1.00 32.62  ? 290 PHE A O     1 
ATOM   2228  C CB    . PHE A 1 290 ? 52.392  5.448   16.657 1.00 31.32  ? 290 PHE A CB    1 
ATOM   2229  C CG    . PHE A 1 290 ? 50.891  5.355   16.625 1.00 31.58  ? 290 PHE A CG    1 
ATOM   2230  C CD1   . PHE A 1 290 ? 50.248  4.596   15.663 1.00 32.76  ? 290 PHE A CD1   1 
ATOM   2231  C CD2   . PHE A 1 290 ? 50.122  6.045   17.547 1.00 41.42  ? 290 PHE A CD2   1 
ATOM   2232  C CE1   . PHE A 1 290 ? 48.867  4.515   15.630 1.00 42.10  ? 290 PHE A CE1   1 
ATOM   2233  C CE2   . PHE A 1 290 ? 48.741  5.969   17.518 1.00 42.76  ? 290 PHE A CE2   1 
ATOM   2234  C CZ    . PHE A 1 290 ? 48.114  5.203   16.558 1.00 36.40  ? 290 PHE A CZ    1 
ATOM   2235  N N     . CYS A 1 291 ? 55.215  3.970   15.894 1.00 33.34  ? 291 CYS A N     1 
ATOM   2236  C CA    . CYS A 1 291 ? 56.632  4.227   15.666 1.00 39.72  ? 291 CYS A CA    1 
ATOM   2237  C C     . CYS A 1 291 ? 56.795  5.641   15.127 1.00 30.45  ? 291 CYS A C     1 
ATOM   2238  O O     . CYS A 1 291 ? 56.487  5.904   13.964 1.00 35.65  ? 291 CYS A O     1 
ATOM   2239  C CB    . CYS A 1 291 ? 57.224  3.206   14.692 1.00 32.44  ? 291 CYS A CB    1 
ATOM   2240  S SG    . CYS A 1 291 ? 59.014  3.324   14.464 1.00 55.69  ? 291 CYS A SG    1 
ATOM   2241  N N     . PHE A 1 292 ? 57.271  6.552   15.972 1.00 30.50  ? 292 PHE A N     1 
ATOM   2242  C CA    . PHE A 1 292 ? 57.300  7.966   15.616 1.00 30.11  ? 292 PHE A CA    1 
ATOM   2243  C C     . PHE A 1 292 ? 58.294  8.762   16.460 1.00 30.38  ? 292 PHE A C     1 
ATOM   2244  O O     . PHE A 1 292 ? 58.506  8.459   17.633 1.00 47.31  ? 292 PHE A O     1 
ATOM   2245  C CB    . PHE A 1 292 ? 55.898  8.559   15.766 1.00 31.65  ? 292 PHE A CB    1 
ATOM   2246  C CG    . PHE A 1 292 ? 55.707  9.860   15.050 1.00 38.84  ? 292 PHE A CG    1 
ATOM   2247  C CD1   . PHE A 1 292 ? 55.385  9.880   13.705 1.00 33.89  ? 292 PHE A CD1   1 
ATOM   2248  C CD2   . PHE A 1 292 ? 55.833  11.061  15.721 1.00 42.62  ? 292 PHE A CD2   1 
ATOM   2249  C CE1   . PHE A 1 292 ? 55.203  11.076  13.041 1.00 40.68  ? 292 PHE A CE1   1 
ATOM   2250  C CE2   . PHE A 1 292 ? 55.652  12.258  15.062 1.00 41.18  ? 292 PHE A CE2   1 
ATOM   2251  C CZ    . PHE A 1 292 ? 55.336  12.266  13.721 1.00 39.47  ? 292 PHE A CZ    1 
ATOM   2252  N N     . ASP A 1 293 ? 58.898  9.782   15.857 1.00 29.88  ? 293 ASP A N     1 
ATOM   2253  C CA    . ASP A 1 293 ? 59.819  10.666  16.564 1.00 29.58  ? 293 ASP A CA    1 
ATOM   2254  C C     . ASP A 1 293 ? 59.040  11.639  17.445 1.00 39.59  ? 293 ASP A C     1 
ATOM   2255  O O     . ASP A 1 293 ? 58.273  12.463  16.945 1.00 41.45  ? 293 ASP A O     1 
ATOM   2256  C CB    . ASP A 1 293 ? 60.696  11.431  15.568 1.00 32.62  ? 293 ASP A CB    1 
ATOM   2257  C CG    . ASP A 1 293 ? 61.882  12.122  16.226 1.00 34.17  ? 293 ASP A CG    1 
ATOM   2258  O OD1   . ASP A 1 293 ? 61.762  12.582  17.380 1.00 34.22  ? 293 ASP A OD1   1 
ATOM   2259  O OD2   . ASP A 1 293 ? 62.945  12.210  15.577 1.00 34.42  ? 293 ASP A OD2   1 
ATOM   2260  N N     . GLY A 1 294 ? 59.245  11.546  18.755 1.00 39.77  ? 294 GLY A N     1 
ATOM   2261  C CA    . GLY A 1 294 ? 58.539  12.393  19.698 1.00 29.37  ? 294 GLY A CA    1 
ATOM   2262  C C     . GLY A 1 294 ? 58.827  13.872  19.529 1.00 29.98  ? 294 GLY A C     1 
ATOM   2263  O O     . GLY A 1 294 ? 57.976  14.711  19.821 1.00 32.19  ? 294 GLY A O     1 
ATOM   2264  N N     . THR A 1 295 ? 60.025  14.193  19.053 1.00 31.98  ? 295 THR A N     1 
ATOM   2265  C CA    . THR A 1 295 ? 60.422  15.585  18.870 1.00 37.54  ? 295 THR A CA    1 
ATOM   2266  C C     . THR A 1 295 ? 59.659  16.249  17.726 1.00 40.23  ? 295 THR A C     1 
ATOM   2267  O O     . THR A 1 295 ? 59.582  17.476  17.654 1.00 38.11  ? 295 THR A O     1 
ATOM   2268  C CB    . THR A 1 295 ? 61.933  15.709  18.598 1.00 32.90  ? 295 THR A CB    1 
ATOM   2269  O OG1   . THR A 1 295 ? 62.273  14.972  17.419 1.00 33.83  ? 295 THR A OG1   1 
ATOM   2270  C CG2   . THR A 1 295 ? 62.732  15.171  19.772 1.00 31.41  ? 295 THR A CG2   1 
ATOM   2271  N N     . LYS A 1 296 ? 59.099  15.437  16.836 1.00 40.36  ? 296 LYS A N     1 
ATOM   2272  C CA    . LYS A 1 296 ? 58.358  15.950  15.690 1.00 40.50  ? 296 LYS A CA    1 
ATOM   2273  C C     . LYS A 1 296 ? 56.893  15.524  15.743 1.00 46.50  ? 296 LYS A C     1 
ATOM   2274  O O     . LYS A 1 296 ? 56.280  15.256  14.710 1.00 56.51  ? 296 LYS A O     1 
ATOM   2275  C CB    . LYS A 1 296 ? 58.996  15.469  14.384 1.00 42.19  ? 296 LYS A CB    1 
ATOM   2276  C CG    . LYS A 1 296 ? 60.493  15.738  14.279 1.00 61.48  ? 296 LYS A CG    1 
ATOM   2277  C CD    . LYS A 1 296 ? 61.078  15.106  13.023 1.00 46.90  ? 296 LYS A CD    1 
ATOM   2278  C CE    . LYS A 1 296 ? 62.580  15.330  12.932 1.00 55.25  ? 296 LYS A CE    1 
ATOM   2279  N NZ    . LYS A 1 296 ? 63.159  14.686  11.720 1.00 65.26  ? 296 LYS A NZ    1 
ATOM   2280  N N     . ALA A 1 297 ? 56.337  15.474  16.950 1.00 43.58  ? 297 ALA A N     1 
ATOM   2281  C CA    . ALA A 1 297 ? 54.988  14.956  17.156 1.00 39.05  ? 297 ALA A CA    1 
ATOM   2282  C C     . ALA A 1 297 ? 53.928  16.053  17.181 1.00 49.78  ? 297 ALA A C     1 
ATOM   2283  O O     . ALA A 1 297 ? 52.746  15.772  17.373 1.00 48.74  ? 297 ALA A O     1 
ATOM   2284  C CB    . ALA A 1 297 ? 54.932  14.153  18.444 1.00 44.46  ? 297 ALA A CB    1 
ATOM   2285  N N     . VAL A 1 298 ? 54.347  17.298  16.987 1.00 54.06  ? 298 VAL A N     1 
ATOM   2286  C CA    . VAL A 1 298 ? 53.406  18.412  16.974 1.00 49.37  ? 298 VAL A CA    1 
ATOM   2287  C C     . VAL A 1 298 ? 53.022  18.772  15.541 1.00 63.69  ? 298 VAL A C     1 
ATOM   2288  O O     . VAL A 1 298 ? 53.887  19.034  14.705 1.00 58.22  ? 298 VAL A O     1 
ATOM   2289  C CB    . VAL A 1 298 ? 53.986  19.647  17.678 1.00 48.34  ? 298 VAL A CB    1 
ATOM   2290  C CG1   . VAL A 1 298 ? 52.871  20.599  18.068 1.00 48.58  ? 298 VAL A CG1   1 
ATOM   2291  C CG2   . VAL A 1 298 ? 54.773  19.228  18.905 1.00 47.15  ? 298 VAL A CG2   1 
ATOM   2292  N N     . LYS A 1 299 ? 51.718  18.776  15.271 1.00 65.63  ? 299 LYS A N     1 
ATOM   2293  C CA    . LYS A 1 299 ? 51.178  19.042  13.937 1.00 58.82  ? 299 LYS A CA    1 
ATOM   2294  C C     . LYS A 1 299 ? 51.600  20.414  13.409 1.00 69.58  ? 299 LYS A C     1 
ATOM   2295  O O     . LYS A 1 299 ? 51.439  21.425  14.092 1.00 65.04  ? 299 LYS A O     1 
ATOM   2296  C CB    . LYS A 1 299 ? 49.648  18.942  13.966 1.00 52.23  ? 299 LYS A CB    1 
ATOM   2297  C CG    . LYS A 1 299 ? 48.979  18.692  12.617 1.00 52.89  ? 299 LYS A CG    1 
ATOM   2298  C CD    . LYS A 1 299 ? 48.799  17.201  12.353 1.00 49.91  ? 299 LYS A CD    1 
ATOM   2299  C CE    . LYS A 1 299 ? 47.729  16.939  11.300 1.00 53.51  ? 299 LYS A CE    1 
ATOM   2300  N NZ    . LYS A 1 299 ? 48.058  17.558  9.987  1.00 72.02  ? 299 LYS A NZ    1 
ATOM   2301  N N     . LEU A 1 300 ? 52.137  20.443  12.192 1.00 76.31  ? 300 LEU A N     1 
ATOM   2302  C CA    . LEU A 1 300 ? 52.571  21.694  11.577 1.00 74.96  ? 300 LEU A CA    1 
ATOM   2303  C C     . LEU A 1 300 ? 51.981  21.885  10.180 1.00 81.60  ? 300 LEU A C     1 
ATOM   2304  O O     . LEU A 1 300 ? 51.442  22.948  9.871  1.00 89.71  ? 300 LEU A O     1 
ATOM   2305  C CB    . LEU A 1 300 ? 54.100  21.760  11.513 1.00 74.04  ? 300 LEU A CB    1 
ATOM   2306  C CG    . LEU A 1 300 ? 54.827  21.944  12.848 1.00 70.87  ? 300 LEU A CG    1 
ATOM   2307  C CD1   . LEU A 1 300 ? 56.318  22.163  12.630 1.00 71.81  ? 300 LEU A CD1   1 
ATOM   2308  C CD2   . LEU A 1 300 ? 54.220  23.094  13.640 1.00 70.87  ? 300 LEU A CD2   1 
ATOM   2309  N N     . ASP A 1 301 ? 52.080  20.859  9.338  1.00 84.26  ? 301 ASP A N     1 
ATOM   2310  C CA    . ASP A 1 301 ? 51.553  20.951  7.977  1.00 90.39  ? 301 ASP A CA    1 
ATOM   2311  C C     . ASP A 1 301 ? 50.034  20.773  7.943  1.00 102.80 ? 301 ASP A C     1 
ATOM   2312  O O     . ASP A 1 301 ? 49.367  20.864  8.974  1.00 101.58 ? 301 ASP A O     1 
ATOM   2313  C CB    . ASP A 1 301 ? 52.234  19.928  7.059  1.00 87.60  ? 301 ASP A CB    1 
ATOM   2314  C CG    . ASP A 1 301 ? 52.296  18.539  7.665  1.00 88.89  ? 301 ASP A CG    1 
ATOM   2315  O OD1   . ASP A 1 301 ? 51.319  18.118  8.318  1.00 112.94 ? 301 ASP A OD1   1 
ATOM   2316  O OD2   . ASP A 1 301 ? 53.330  17.863  7.481  1.00 79.40  ? 301 ASP A OD2   1 
ATOM   2317  N N     . MET A 1 302 ? 49.493  20.518  6.755  1.00 99.86  ? 302 MET A N     1 
ATOM   2318  C CA    . MET A 1 302 ? 48.048  20.563  6.551  1.00 92.73  ? 302 MET A CA    1 
ATOM   2319  C C     . MET A 1 302 ? 47.466  19.254  6.017  1.00 89.35  ? 302 MET A C     1 
ATOM   2320  O O     . MET A 1 302 ? 47.111  19.159  4.842  1.00 101.76 ? 302 MET A O     1 
ATOM   2321  C CB    . MET A 1 302 ? 47.702  21.707  5.592  1.00 102.20 ? 302 MET A CB    1 
ATOM   2322  C CG    . MET A 1 302 ? 48.783  22.779  5.503  1.00 90.65  ? 302 MET A CG    1 
ATOM   2323  S SD    . MET A 1 302 ? 48.419  24.097  4.327  1.00 82.70  ? 302 MET A SD    1 
ATOM   2324  C CE    . MET A 1 302 ? 49.953  25.024  4.371  1.00 62.82  ? 302 MET A CE    1 
ATOM   2325  N N     . VAL A 1 303 ? 47.365  18.249  6.883  1.00 86.54  ? 303 VAL A N     1 
ATOM   2326  C CA    . VAL A 1 303 ? 46.736  16.980  6.519  1.00 87.09  ? 303 VAL A CA    1 
ATOM   2327  C C     . VAL A 1 303 ? 45.784  16.515  7.617  1.00 81.14  ? 303 VAL A C     1 
ATOM   2328  O O     . VAL A 1 303 ? 44.622  16.200  7.357  1.00 79.09  ? 303 VAL A O     1 
ATOM   2329  C CB    . VAL A 1 303 ? 47.778  15.869  6.258  1.00 89.96  ? 303 VAL A CB    1 
ATOM   2330  C CG1   . VAL A 1 303 ? 47.082  14.538  6.001  1.00 79.96  ? 303 VAL A CG1   1 
ATOM   2331  C CG2   . VAL A 1 303 ? 48.683  16.239  5.089  1.00 77.28  ? 303 VAL A CG2   1 
ATOM   2332  N N     . GLY A 1 308 ? 43.668  9.884   13.129 1.00 52.01  ? 308 GLY A N     1 
ATOM   2333  C CA    . GLY A 1 308 ? 43.940  9.657   14.537 1.00 56.92  ? 308 GLY A CA    1 
ATOM   2334  C C     . GLY A 1 308 ? 45.403  9.363   14.810 1.00 56.21  ? 308 GLY A C     1 
ATOM   2335  O O     . GLY A 1 308 ? 45.830  9.307   15.963 1.00 51.14  ? 308 GLY A O     1 
ATOM   2336  N N     . GLU A 1 309 ? 46.170  9.175   13.742 1.00 67.30  ? 309 GLU A N     1 
ATOM   2337  C CA    . GLU A 1 309 ? 47.595  8.882   13.847 1.00 51.93  ? 309 GLU A CA    1 
ATOM   2338  C C     . GLU A 1 309 ? 48.405  10.150  14.116 1.00 47.43  ? 309 GLU A C     1 
ATOM   2339  O O     . GLU A 1 309 ? 47.933  11.257  13.849 1.00 52.40  ? 309 GLU A O     1 
ATOM   2340  C CB    . GLU A 1 309 ? 48.092  8.199   12.567 1.00 60.95  ? 309 GLU A CB    1 
ATOM   2341  C CG    . GLU A 1 309 ? 47.610  6.766   12.395 1.00 62.06  ? 309 GLU A CG    1 
ATOM   2342  C CD    . GLU A 1 309 ? 48.297  6.055   11.244 1.00 89.08  ? 309 GLU A CD    1 
ATOM   2343  O OE1   . GLU A 1 309 ? 49.046  6.718   10.494 1.00 76.72  ? 309 GLU A OE1   1 
ATOM   2344  O OE2   . GLU A 1 309 ? 48.092  4.832   11.092 1.00 72.80  ? 309 GLU A OE2   1 
ATOM   2345  N N     . PRO A 1 310 ? 49.626  9.993   14.656 1.00 40.40  ? 310 PRO A N     1 
ATOM   2346  C CA    . PRO A 1 310 ? 50.530  11.133  14.842 1.00 37.58  ? 310 PRO A CA    1 
ATOM   2347  C C     . PRO A 1 310 ? 50.953  11.748  13.510 1.00 46.03  ? 310 PRO A C     1 
ATOM   2348  O O     . PRO A 1 310 ? 50.904  11.060  12.491 1.00 47.88  ? 310 PRO A O     1 
ATOM   2349  C CB    . PRO A 1 310 ? 51.731  10.515  15.569 1.00 37.99  ? 310 PRO A CB    1 
ATOM   2350  C CG    . PRO A 1 310 ? 51.664  9.063   15.254 1.00 37.58  ? 310 PRO A CG    1 
ATOM   2351  C CD    . PRO A 1 310 ? 50.204  8.749   15.194 1.00 42.44  ? 310 PRO A CD    1 
ATOM   2352  N N     . PRO A 1 311 ? 51.368  13.027  13.511 1.00 35.76  ? 311 PRO A N     1 
ATOM   2353  C CA    . PRO A 1 311 ? 51.465  13.925  14.669 1.00 39.92  ? 311 PRO A CA    1 
ATOM   2354  C C     . PRO A 1 311 ? 50.106  14.432  15.142 1.00 43.19  ? 311 PRO A C     1 
ATOM   2355  O O     . PRO A 1 311 ? 49.112  14.279  14.433 1.00 50.32  ? 311 PRO A O     1 
ATOM   2356  C CB    . PRO A 1 311 ? 52.320  15.076  14.142 1.00 44.54  ? 311 PRO A CB    1 
ATOM   2357  C CG    . PRO A 1 311 ? 52.029  15.108  12.689 1.00 39.89  ? 311 PRO A CG    1 
ATOM   2358  C CD    . PRO A 1 311 ? 51.845  13.675  12.277 1.00 39.97  ? 311 PRO A CD    1 
ATOM   2359  N N     . PHE A 1 312 ? 50.072  15.026  16.330 1.00 41.91  ? 312 PHE A N     1 
ATOM   2360  C CA    . PHE A 1 312 ? 48.817  15.462  16.927 1.00 45.65  ? 312 PHE A CA    1 
ATOM   2361  C C     . PHE A 1 312 ? 48.737  16.980  17.026 1.00 50.20  ? 312 PHE A C     1 
ATOM   2362  O O     . PHE A 1 312 ? 49.759  17.663  17.086 1.00 53.66  ? 312 PHE A O     1 
ATOM   2363  C CB    . PHE A 1 312 ? 48.645  14.843  18.317 1.00 39.33  ? 312 PHE A CB    1 
ATOM   2364  C CG    . PHE A 1 312 ? 49.005  13.387  18.382 1.00 35.90  ? 312 PHE A CG    1 
ATOM   2365  C CD1   . PHE A 1 312 ? 48.088  12.414  18.021 1.00 33.35  ? 312 PHE A CD1   1 
ATOM   2366  C CD2   . PHE A 1 312 ? 50.260  12.991  18.810 1.00 34.53  ? 312 PHE A CD2   1 
ATOM   2367  C CE1   . PHE A 1 312 ? 48.420  11.073  18.082 1.00 34.65  ? 312 PHE A CE1   1 
ATOM   2368  C CE2   . PHE A 1 312 ? 50.597  11.654  18.872 1.00 28.50  ? 312 PHE A CE2   1 
ATOM   2369  C CZ    . PHE A 1 312 ? 49.677  10.695  18.508 1.00 30.91  ? 312 PHE A CZ    1 
ATOM   2370  N N     . LEU A 1 313 ? 47.514  17.498  17.042 1.00 47.57  ? 313 LEU A N     1 
ATOM   2371  C CA    . LEU A 1 313 ? 47.279  18.923  17.222 1.00 44.22  ? 313 LEU A CA    1 
ATOM   2372  C C     . LEU A 1 313 ? 47.743  19.356  18.609 1.00 42.20  ? 313 LEU A C     1 
ATOM   2373  O O     . LEU A 1 313 ? 47.663  18.578  19.558 1.00 53.77  ? 313 LEU A O     1 
ATOM   2374  C CB    . LEU A 1 313 ? 45.796  19.251  17.030 1.00 44.24  ? 313 LEU A CB    1 
ATOM   2375  C CG    . LEU A 1 313 ? 45.190  18.974  15.652 1.00 46.57  ? 313 LEU A CG    1 
ATOM   2376  C CD1   . LEU A 1 313 ? 43.683  19.193  15.670 1.00 52.69  ? 313 LEU A CD1   1 
ATOM   2377  C CD2   . LEU A 1 313 ? 45.847  19.851  14.601 1.00 48.00  ? 313 LEU A CD2   1 
ATOM   2378  N N     . PRO A 1 314 ? 48.240  20.596  18.729 1.00 37.38  ? 314 PRO A N     1 
ATOM   2379  C CA    . PRO A 1 314 ? 48.653  21.118  20.037 1.00 37.43  ? 314 PRO A CA    1 
ATOM   2380  C C     . PRO A 1 314 ? 47.478  21.221  21.005 1.00 38.94  ? 314 PRO A C     1 
ATOM   2381  O O     . PRO A 1 314 ? 46.356  21.472  20.563 1.00 50.16  ? 314 PRO A O     1 
ATOM   2382  C CB    . PRO A 1 314 ? 49.215  22.505  19.704 1.00 44.25  ? 314 PRO A CB    1 
ATOM   2383  C CG    . PRO A 1 314 ? 48.597  22.867  18.395 1.00 47.32  ? 314 PRO A CG    1 
ATOM   2384  C CD    . PRO A 1 314 ? 48.455  21.575  17.650 1.00 51.30  ? 314 PRO A CD    1 
ATOM   2385  N N     . GLU A 1 315 ? 47.741  21.026  22.296 1.00 40.13  ? 315 GLU A N     1 
ATOM   2386  C CA    . GLU A 1 315 ? 46.704  21.051  23.327 1.00 42.44  ? 315 GLU A CA    1 
ATOM   2387  C C     . GLU A 1 315 ? 45.567  20.082  23.011 1.00 39.92  ? 315 GLU A C     1 
ATOM   2388  O O     . GLU A 1 315 ? 44.406  20.483  22.934 1.00 60.91  ? 315 GLU A O     1 
ATOM   2389  C CB    . GLU A 1 315 ? 46.145  22.468  23.503 1.00 44.18  ? 315 GLU A CB    1 
ATOM   2390  C CG    . GLU A 1 315 ? 47.165  23.498  23.964 1.00 41.77  ? 315 GLU A CG    1 
ATOM   2391  C CD    . GLU A 1 315 ? 46.539  24.848  24.257 1.00 53.63  ? 315 GLU A CD    1 
ATOM   2392  O OE1   . GLU A 1 315 ? 45.329  25.016  23.997 1.00 42.47  ? 315 GLU A OE1   1 
ATOM   2393  O OE2   . GLU A 1 315 ? 47.256  25.741  24.753 1.00 57.18  ? 315 GLU A OE2   1 
ATOM   2394  N N     . SER A 1 316 ? 45.903  18.807  22.837 1.00 37.70  ? 316 SER A N     1 
ATOM   2395  C CA    . SER A 1 316 ? 44.906  17.798  22.495 1.00 49.21  ? 316 SER A CA    1 
ATOM   2396  C C     . SER A 1 316 ? 44.948  16.597  23.433 1.00 37.72  ? 316 SER A C     1 
ATOM   2397  O O     . SER A 1 316 ? 44.168  15.656  23.281 1.00 37.11  ? 316 SER A O     1 
ATOM   2398  C CB    . SER A 1 316 ? 45.102  17.329  21.053 1.00 50.00  ? 316 SER A CB    1 
ATOM   2399  O OG    . SER A 1 316 ? 46.396  16.787  20.872 1.00 38.65  ? 316 SER A OG    1 
ATOM   2400  N N     . PHE A 1 317 ? 45.860  16.630  24.399 1.00 51.55  ? 317 PHE A N     1 
ATOM   2401  C CA    . PHE A 1 317 ? 45.993  15.539  25.356 1.00 34.97  ? 317 PHE A CA    1 
ATOM   2402  C C     . PHE A 1 317 ? 45.707  15.990  26.782 1.00 33.34  ? 317 PHE A C     1 
ATOM   2403  O O     . PHE A 1 317 ? 46.143  17.061  27.206 1.00 33.63  ? 317 PHE A O     1 
ATOM   2404  C CB    . PHE A 1 317 ? 47.392  14.925  25.278 1.00 32.05  ? 317 PHE A CB    1 
ATOM   2405  C CG    . PHE A 1 317 ? 47.591  14.022  24.096 1.00 31.10  ? 317 PHE A CG    1 
ATOM   2406  C CD1   . PHE A 1 317 ? 47.075  12.738  24.098 1.00 35.49  ? 317 PHE A CD1   1 
ATOM   2407  C CD2   . PHE A 1 317 ? 48.296  14.453  22.986 1.00 33.42  ? 317 PHE A CD2   1 
ATOM   2408  C CE1   . PHE A 1 317 ? 47.254  11.901  23.013 1.00 28.04  ? 317 PHE A CE1   1 
ATOM   2409  C CE2   . PHE A 1 317 ? 48.479  13.619  21.899 1.00 38.92  ? 317 PHE A CE2   1 
ATOM   2410  C CZ    . PHE A 1 317 ? 47.957  12.343  21.914 1.00 34.31  ? 317 PHE A CZ    1 
ATOM   2411  N N     . ASP A 1 318 ? 44.973  15.160  27.517 1.00 32.08  ? 318 ASP A N     1 
ATOM   2412  C CA    . ASP A 1 318 ? 44.642  15.444  28.906 1.00 30.06  ? 318 ASP A CA    1 
ATOM   2413  C C     . ASP A 1 318 ? 45.871  15.327  29.799 1.00 27.50  ? 318 ASP A C     1 
ATOM   2414  O O     . ASP A 1 318 ? 46.116  16.193  30.636 1.00 26.08  ? 318 ASP A O     1 
ATOM   2415  C CB    . ASP A 1 318 ? 43.539  14.505  29.398 1.00 32.90  ? 318 ASP A CB    1 
ATOM   2416  C CG    . ASP A 1 318 ? 42.198  14.784  28.744 1.00 41.52  ? 318 ASP A CG    1 
ATOM   2417  O OD1   . ASP A 1 318 ? 41.850  15.972  28.576 1.00 37.94  ? 318 ASP A OD1   1 
ATOM   2418  O OD2   . ASP A 1 318 ? 41.489  13.816  28.401 1.00 55.43  ? 318 ASP A OD2   1 
ATOM   2419  N N     . ARG A 1 319 ? 46.642  14.255  29.626 1.00 46.18  ? 319 ARG A N     1 
ATOM   2420  C CA    . ARG A 1 319 ? 47.861  14.078  30.418 1.00 28.58  ? 319 ARG A CA    1 
ATOM   2421  C C     . ARG A 1 319 ? 49.025  13.553  29.580 1.00 27.30  ? 319 ARG A C     1 
ATOM   2422  O O     . ARG A 1 319 ? 48.831  12.765  28.654 1.00 33.89  ? 319 ARG A O     1 
ATOM   2423  C CB    . ARG A 1 319 ? 47.603  13.140  31.601 1.00 26.01  ? 319 ARG A CB    1 
ATOM   2424  C CG    . ARG A 1 319 ? 46.812  13.777  32.739 1.00 25.93  ? 319 ARG A CG    1 
ATOM   2425  C CD    . ARG A 1 319 ? 46.673  12.838  33.929 1.00 23.72  ? 319 ARG A CD    1 
ATOM   2426  N NE    . ARG A 1 319 ? 46.454  13.560  35.180 1.00 22.58  ? 319 ARG A NE    1 
ATOM   2427  C CZ    . ARG A 1 319 ? 45.262  13.776  35.724 1.00 21.41  ? 319 ARG A CZ    1 
ATOM   2428  N NH1   . ARG A 1 319 ? 44.170  13.320  35.132 1.00 20.01  ? 319 ARG A NH1   1 
ATOM   2429  N NH2   . ARG A 1 319 ? 45.161  14.443  36.865 1.00 23.17  ? 319 ARG A NH2   1 
ATOM   2430  N N     . ILE A 1 320 ? 50.237  13.993  29.908 1.00 27.56  ? 320 ILE A N     1 
ATOM   2431  C CA    . ILE A 1 320 ? 51.418  13.581  29.155 1.00 36.97  ? 320 ILE A CA    1 
ATOM   2432  C C     . ILE A 1 320 ? 52.558  13.116  30.060 1.00 37.01  ? 320 ILE A C     1 
ATOM   2433  O O     . ILE A 1 320 ? 52.946  13.807  31.008 1.00 38.58  ? 320 ILE A O     1 
ATOM   2434  C CB    . ILE A 1 320 ? 51.922  14.717  28.243 1.00 33.31  ? 320 ILE A CB    1 
ATOM   2435  C CG1   . ILE A 1 320 ? 50.886  15.013  27.157 1.00 31.07  ? 320 ILE A CG1   1 
ATOM   2436  C CG2   . ILE A 1 320 ? 53.251  14.348  27.603 1.00 43.75  ? 320 ILE A CG2   1 
ATOM   2437  C CD1   . ILE A 1 320 ? 51.344  16.011  26.133 1.00 39.92  ? 320 ILE A CD1   1 
ATOM   2438  N N     . LEU A 1 321 ? 53.087  11.934  29.757 1.00 33.50  ? 321 LEU A N     1 
ATOM   2439  C CA    . LEU A 1 321 ? 54.189  11.357  30.517 1.00 38.70  ? 321 LEU A CA    1 
ATOM   2440  C C     . LEU A 1 321 ? 55.486  11.349  29.715 1.00 24.83  ? 321 LEU A C     1 
ATOM   2441  O O     . LEU A 1 321 ? 55.656  10.546  28.802 1.00 25.39  ? 321 LEU A O     1 
ATOM   2442  C CB    . LEU A 1 321 ? 53.847  9.930   30.958 1.00 27.59  ? 321 LEU A CB    1 
ATOM   2443  C CG    . LEU A 1 321 ? 54.991  9.117   31.571 1.00 18.60  ? 321 LEU A CG    1 
ATOM   2444  C CD1   . LEU A 1 321 ? 55.494  9.793   32.825 1.00 20.43  ? 321 LEU A CD1   1 
ATOM   2445  C CD2   . LEU A 1 321 ? 54.559  7.693   31.868 1.00 17.79  ? 321 LEU A CD2   1 
ATOM   2446  N N     . LEU A 1 322 ? 56.406  12.241  30.057 1.00 22.03  ? 322 LEU A N     1 
ATOM   2447  C CA    . LEU A 1 322 ? 57.726  12.216  29.445 1.00 24.92  ? 322 LEU A CA    1 
ATOM   2448  C C     . LEU A 1 322 ? 58.688  11.394  30.292 1.00 27.51  ? 322 LEU A C     1 
ATOM   2449  O O     . LEU A 1 322 ? 59.355  11.922  31.182 1.00 29.01  ? 322 LEU A O     1 
ATOM   2450  C CB    . LEU A 1 322 ? 58.267  13.633  29.250 1.00 19.24  ? 322 LEU A CB    1 
ATOM   2451  C CG    . LEU A 1 322 ? 59.601  13.722  28.508 1.00 18.56  ? 322 LEU A CG    1 
ATOM   2452  C CD1   . LEU A 1 322 ? 59.493  13.059  27.147 1.00 21.33  ? 322 LEU A CD1   1 
ATOM   2453  C CD2   . LEU A 1 322 ? 60.041  15.165  28.365 1.00 22.77  ? 322 LEU A CD2   1 
ATOM   2454  N N     . ASP A 1 323 ? 58.736  10.092  30.025 1.00 23.18  ? 323 ASP A N     1 
ATOM   2455  C CA    . ASP A 1 323 ? 59.742  9.222   30.615 1.00 21.96  ? 323 ASP A CA    1 
ATOM   2456  C C     . ASP A 1 323 ? 60.963  9.268   29.707 1.00 26.81  ? 323 ASP A C     1 
ATOM   2457  O O     . ASP A 1 323 ? 61.333  8.269   29.093 1.00 43.65  ? 323 ASP A O     1 
ATOM   2458  C CB    . ASP A 1 323 ? 59.215  7.793   30.768 1.00 30.86  ? 323 ASP A CB    1 
ATOM   2459  C CG    . ASP A 1 323 ? 59.904  7.024   31.884 1.00 33.68  ? 323 ASP A CG    1 
ATOM   2460  O OD1   . ASP A 1 323 ? 60.295  7.644   32.895 1.00 42.22  ? 323 ASP A OD1   1 
ATOM   2461  O OD2   . ASP A 1 323 ? 60.048  5.792   31.754 1.00 32.92  1 323 ASP A OD2   1 
ATOM   2462  N N     . ALA A 1 324 ? 61.565  10.453  29.625 1.00 23.51  ? 324 ALA A N     1 
ATOM   2463  C CA    . ALA A 1 324 ? 62.658  10.754  28.702 1.00 25.90  ? 324 ALA A CA    1 
ATOM   2464  C C     . ALA A 1 324 ? 63.814  9.761   28.765 1.00 24.32  ? 324 ALA A C     1 
ATOM   2465  O O     . ALA A 1 324 ? 64.119  9.228   29.831 1.00 40.94  ? 324 ALA A O     1 
ATOM   2466  C CB    . ALA A 1 324 ? 63.177  12.157  28.975 1.00 24.47  ? 324 ALA A CB    1 
ATOM   2467  N N     . PRO A 1 325 ? 64.466  9.517   27.614 1.00 24.80  ? 325 PRO A N     1 
ATOM   2468  C CA    . PRO A 1 325 ? 65.691  8.713   27.591 1.00 30.03  ? 325 PRO A CA    1 
ATOM   2469  C C     . PRO A 1 325 ? 66.784  9.391   28.407 1.00 39.05  ? 325 PRO A C     1 
ATOM   2470  O O     . PRO A 1 325 ? 66.863  10.619  28.402 1.00 31.51  ? 325 PRO A O     1 
ATOM   2471  C CB    . PRO A 1 325 ? 66.054  8.660   26.102 1.00 27.00  ? 325 PRO A CB    1 
ATOM   2472  C CG    . PRO A 1 325 ? 65.382  9.853   25.505 1.00 27.07  ? 325 PRO A CG    1 
ATOM   2473  C CD    . PRO A 1 325 ? 64.102  9.997   26.270 1.00 26.13  ? 325 PRO A CD    1 
ATOM   2474  N N     . CYS A 1 326 ? 67.606  8.611   29.100 1.00 37.36  ? 326 CYS A N     1 
ATOM   2475  C CA    . CYS A 1 326 ? 68.602  9.180   29.998 1.00 35.05  ? 326 CYS A CA    1 
ATOM   2476  C C     . CYS A 1 326 ? 69.888  8.366   30.017 1.00 38.11  ? 326 CYS A C     1 
ATOM   2477  O O     . CYS A 1 326 ? 69.999  7.349   29.336 1.00 40.76  ? 326 CYS A O     1 
ATOM   2478  C CB    . CYS A 1 326 ? 68.030  9.288   31.412 1.00 34.41  ? 326 CYS A CB    1 
ATOM   2479  S SG    . CYS A 1 326 ? 67.394  7.730   32.070 1.00 67.18  ? 326 CYS A SG    1 
ATOM   2480  N N     . SER A 1 327 ? 70.858  8.826   30.800 1.00 34.88  ? 327 SER A N     1 
ATOM   2481  C CA    . SER A 1 327 ? 72.145  8.151   30.911 1.00 32.27  ? 327 SER A CA    1 
ATOM   2482  C C     . SER A 1 327 ? 71.999  6.784   31.567 1.00 44.25  ? 327 SER A C     1 
ATOM   2483  O O     . SER A 1 327 ? 72.759  5.862   31.272 1.00 50.39  ? 327 SER A O     1 
ATOM   2484  C CB    . SER A 1 327 ? 73.131  9.010   31.701 1.00 34.88  ? 327 SER A CB    1 
ATOM   2485  O OG    . SER A 1 327 ? 72.620  9.317   32.983 1.00 32.73  ? 327 SER A OG    1 
ATOM   2486  N N     . GLY A 1 328 ? 71.018  6.656   32.455 1.00 43.37  ? 328 GLY A N     1 
ATOM   2487  C CA    . GLY A 1 328 ? 70.771  5.399   33.135 1.00 37.05  ? 328 GLY A CA    1 
ATOM   2488  C C     . GLY A 1 328 ? 71.768  5.146   34.246 1.00 41.84  ? 328 GLY A C     1 
ATOM   2489  O O     . GLY A 1 328 ? 72.026  3.999   34.606 1.00 54.89  ? 328 GLY A O     1 
ATOM   2490  N N     . MET A 1 329 ? 72.324  6.221   34.795 1.00 37.40  ? 329 MET A N     1 
ATOM   2491  C CA    . MET A 1 329 ? 73.335  6.113   35.839 1.00 31.39  ? 329 MET A CA    1 
ATOM   2492  C C     . MET A 1 329 ? 72.756  5.593   37.149 1.00 30.67  ? 329 MET A C     1 
ATOM   2493  O O     . MET A 1 329 ? 73.495  5.162   38.033 1.00 41.03  ? 329 MET A O     1 
ATOM   2494  C CB    . MET A 1 329 ? 74.008  7.465   36.076 1.00 34.30  ? 329 MET A CB    1 
ATOM   2495  C CG    . MET A 1 329 ? 74.896  7.929   34.938 1.00 36.51  ? 329 MET A CG    1 
ATOM   2496  S SD    . MET A 1 329 ? 76.177  6.729   34.528 1.00 38.87  ? 329 MET A SD    1 
ATOM   2497  C CE    . MET A 1 329 ? 76.987  6.541   36.116 1.00 31.09  ? 329 MET A CE    1 
ATOM   2498  N N     . GLY A 1 330 ? 71.434  5.634   37.273 1.00 33.87  ? 330 GLY A N     1 
ATOM   2499  C CA    . GLY A 1 330 ? 70.776  5.159   38.475 1.00 27.06  ? 330 GLY A CA    1 
ATOM   2500  C C     . GLY A 1 330 ? 70.516  3.667   38.462 1.00 24.52  ? 330 GLY A C     1 
ATOM   2501  O O     . GLY A 1 330 ? 69.996  3.118   39.430 1.00 25.78  ? 330 GLY A O     1 
ATOM   2502  N N     . GLN A 1 331 ? 70.882  3.012   37.364 1.00 27.20  ? 331 GLN A N     1 
ATOM   2503  C CA    . GLN A 1 331 ? 70.673  1.575   37.213 1.00 29.82  ? 331 GLN A CA    1 
ATOM   2504  C C     . GLN A 1 331 ? 71.416  0.775   38.280 1.00 33.99  ? 331 GLN A C     1 
ATOM   2505  O O     . GLN A 1 331 ? 72.583  1.039   38.568 1.00 33.29  ? 331 GLN A O     1 
ATOM   2506  C CB    . GLN A 1 331 ? 71.114  1.119   35.818 1.00 35.52  ? 331 GLN A CB    1 
ATOM   2507  C CG    . GLN A 1 331 ? 71.059  -0.389  35.612 1.00 41.47  ? 331 GLN A CG    1 
ATOM   2508  C CD    . GLN A 1 331 ? 71.668  -0.827  34.294 1.00 70.58  ? 331 GLN A CD    1 
ATOM   2509  O OE1   . GLN A 1 331 ? 71.926  -0.008  33.414 1.00 71.78  ? 331 GLN A OE1   1 
ATOM   2510  N NE2   . GLN A 1 331 ? 71.904  -2.127  34.155 1.00 73.37  ? 331 GLN A NE2   1 
ATOM   2511  N N     . ARG A 1 332 ? 70.723  -0.193  38.870 1.00 23.04  ? 332 ARG A N     1 
ATOM   2512  C CA    . ARG A 1 332 ? 71.324  -1.105  39.834 1.00 26.48  ? 332 ARG A CA    1 
ATOM   2513  C C     . ARG A 1 332 ? 70.875  -2.531  39.541 1.00 18.73  ? 332 ARG A C     1 
ATOM   2514  O O     . ARG A 1 332 ? 69.684  -2.787  39.385 1.00 35.32  ? 332 ARG A O     1 
ATOM   2515  C CB    . ARG A 1 332 ? 70.951  -0.712  41.265 1.00 22.20  ? 332 ARG A CB    1 
ATOM   2516  C CG    . ARG A 1 332 ? 71.539  0.611   41.735 1.00 22.69  ? 332 ARG A CG    1 
ATOM   2517  C CD    . ARG A 1 332 ? 71.095  0.933   43.152 1.00 22.97  ? 332 ARG A CD    1 
ATOM   2518  N NE    . ARG A 1 332 ? 71.453  -0.129  44.086 1.00 21.57  ? 332 ARG A NE    1 
ATOM   2519  C CZ    . ARG A 1 332 ? 71.035  -0.191  45.345 1.00 28.43  ? 332 ARG A CZ    1 
ATOM   2520  N NH1   . ARG A 1 332 ? 70.236  0.750   45.826 1.00 34.90  1 332 ARG A NH1   1 
ATOM   2521  N NH2   . ARG A 1 332 ? 71.410  -1.197  46.122 1.00 37.41  ? 332 ARG A NH2   1 
ATOM   2522  N N     . PRO A 1 333 ? 71.828  -3.471  39.476 1.00 19.34  ? 333 PRO A N     1 
ATOM   2523  C CA    . PRO A 1 333 ? 73.249  -3.227  39.732 1.00 18.27  ? 333 PRO A CA    1 
ATOM   2524  C C     . PRO A 1 333 ? 74.020  -2.806  38.486 1.00 22.08  ? 333 PRO A C     1 
ATOM   2525  O O     . PRO A 1 333 ? 73.865  -3.420  37.434 1.00 34.52  ? 333 PRO A O     1 
ATOM   2526  C CB    . PRO A 1 333 ? 73.744  -4.583  40.241 1.00 19.34  ? 333 PRO A CB    1 
ATOM   2527  C CG    . PRO A 1 333 ? 72.752  -5.600  39.713 1.00 19.26  ? 333 PRO A CG    1 
ATOM   2528  C CD    . PRO A 1 333 ? 71.578  -4.874  39.111 1.00 20.79  ? 333 PRO A CD    1 
ATOM   2529  N N     . ASN A 1 334 ? 74.836  -1.765  38.615 1.00 23.29  ? 334 ASN A N     1 
ATOM   2530  C CA    . ASN A 1 334 ? 75.678  -1.294  37.521 1.00 23.01  ? 334 ASN A CA    1 
ATOM   2531  C C     . ASN A 1 334 ? 77.137  -1.251  37.959 1.00 28.74  ? 334 ASN A C     1 
ATOM   2532  O O     . ASN A 1 334 ? 77.621  -0.226  38.436 1.00 41.60  ? 334 ASN A O     1 
ATOM   2533  C CB    . ASN A 1 334 ? 75.219  0.087   37.046 1.00 27.75  ? 334 ASN A CB    1 
ATOM   2534  C CG    . ASN A 1 334 ? 75.829  0.483   35.717 1.00 30.30  ? 334 ASN A CG    1 
ATOM   2535  O OD1   . ASN A 1 334 ? 76.227  -0.370  34.923 1.00 35.11  ? 334 ASN A OD1   1 
ATOM   2536  N ND2   . ASN A 1 334 ? 75.901  1.783   35.464 1.00 33.37  ? 334 ASN A ND2   1 
ATOM   2537  N N     . MET A 1 335 ? 77.832  -2.371  37.787 1.00 24.73  ? 335 MET A N     1 
ATOM   2538  C CA    . MET A 1 335 ? 79.178  -2.541  38.325 1.00 23.23  ? 335 MET A CA    1 
ATOM   2539  C C     . MET A 1 335 ? 80.264  -1.834  37.508 1.00 23.03  ? 335 MET A C     1 
ATOM   2540  O O     . MET A 1 335 ? 81.374  -1.625  37.997 1.00 27.43  ? 335 MET A O     1 
ATOM   2541  C CB    . MET A 1 335 ? 79.498  -4.034  38.438 1.00 26.97  ? 335 MET A CB    1 
ATOM   2542  C CG    . MET A 1 335 ? 78.694  -4.752  39.513 1.00 28.42  ? 335 MET A CG    1 
ATOM   2543  S SD    . MET A 1 335 ? 78.845  -6.549  39.453 1.00 44.39  ? 335 MET A SD    1 
ATOM   2544  C CE    . MET A 1 335 ? 77.979  -6.912  37.926 1.00 58.14  ? 335 MET A CE    1 
ATOM   2545  N N     . ALA A 1 336 ? 79.944  -1.465  36.271 1.00 28.75  ? 336 ALA A N     1 
ATOM   2546  C CA    . ALA A 1 336 ? 80.904  -0.785  35.405 1.00 25.36  ? 336 ALA A CA    1 
ATOM   2547  C C     . ALA A 1 336 ? 80.208  -0.022  34.284 1.00 28.44  ? 336 ALA A C     1 
ATOM   2548  O O     . ALA A 1 336 ? 79.160  -0.443  33.796 1.00 40.11  ? 336 ALA A O     1 
ATOM   2549  C CB    . ALA A 1 336 ? 81.891  -1.783  34.822 1.00 25.91  ? 336 ALA A CB    1 
ATOM   2550  N N     . CYS A 1 337 ? 80.799  1.100   33.881 1.00 32.00  ? 337 CYS A N     1 
ATOM   2551  C CA    . CYS A 1 337 ? 80.255  1.915   32.800 1.00 44.14  ? 337 CYS A CA    1 
ATOM   2552  C C     . CYS A 1 337 ? 81.370  2.519   31.949 1.00 34.11  ? 337 CYS A C     1 
ATOM   2553  O O     . CYS A 1 337 ? 81.988  3.513   32.332 1.00 37.25  ? 337 CYS A O     1 
ATOM   2554  C CB    . CYS A 1 337 ? 79.362  3.022   33.364 1.00 46.17  ? 337 CYS A CB    1 
ATOM   2555  S SG    . CYS A 1 337 ? 78.653  4.129   32.123 1.00 41.07  ? 337 CYS A SG    1 
ATOM   2556  N N     . THR A 1 338 ? 81.619  1.916   30.791 1.00 37.52  ? 338 THR A N     1 
ATOM   2557  C CA    . THR A 1 338 ? 82.688  2.364   29.905 1.00 38.18  ? 338 THR A CA    1 
ATOM   2558  C C     . THR A 1 338 ? 82.196  3.395   28.895 1.00 41.74  ? 338 THR A C     1 
ATOM   2559  O O     . THR A 1 338 ? 82.405  3.241   27.692 1.00 53.29  ? 338 THR A O     1 
ATOM   2560  C CB    . THR A 1 338 ? 83.313  1.183   29.143 1.00 34.80  ? 338 THR A CB    1 
ATOM   2561  O OG1   . THR A 1 338 ? 82.289  0.480   28.430 1.00 34.97  ? 338 THR A OG1   1 
ATOM   2562  C CG2   . THR A 1 338 ? 83.995  0.226   30.108 1.00 59.77  ? 338 THR A CG2   1 
ATOM   2563  N N     . TRP A 1 339 ? 81.546  4.444   29.388 1.00 41.48  ? 339 TRP A N     1 
ATOM   2564  C CA    . TRP A 1 339 ? 81.018  5.494   28.524 1.00 44.11  ? 339 TRP A CA    1 
ATOM   2565  C C     . TRP A 1 339 ? 81.921  6.721   28.505 1.00 50.84  ? 339 TRP A C     1 
ATOM   2566  O O     . TRP A 1 339 ? 82.609  7.012   29.482 1.00 48.97  ? 339 TRP A O     1 
ATOM   2567  C CB    . TRP A 1 339 ? 79.610  5.906   28.969 1.00 45.30  ? 339 TRP A CB    1 
ATOM   2568  C CG    . TRP A 1 339 ? 78.528  4.964   28.536 1.00 38.68  ? 339 TRP A CG    1 
ATOM   2569  C CD1   . TRP A 1 339 ? 78.690  3.709   28.033 1.00 45.82  ? 339 TRP A CD1   1 
ATOM   2570  C CD2   . TRP A 1 339 ? 77.113  5.207   28.558 1.00 38.87  ? 339 TRP A CD2   1 
ATOM   2571  N NE1   . TRP A 1 339 ? 77.467  3.151   27.745 1.00 34.72  ? 339 TRP A NE1   1 
ATOM   2572  C CE2   . TRP A 1 339 ? 76.483  4.052   28.058 1.00 34.51  ? 339 TRP A CE2   1 
ATOM   2573  C CE3   . TRP A 1 339 ? 76.321  6.289   28.955 1.00 34.00  ? 339 TRP A CE3   1 
ATOM   2574  C CZ2   . TRP A 1 339 ? 75.099  3.946   27.943 1.00 36.13  ? 339 TRP A CZ2   1 
ATOM   2575  C CZ3   . TRP A 1 339 ? 74.945  6.181   28.839 1.00 38.52  ? 339 TRP A CZ3   1 
ATOM   2576  C CH2   . TRP A 1 339 ? 74.350  5.019   28.338 1.00 35.83  ? 339 TRP A CH2   1 
ATOM   2577  N N     . SER A 1 340 ? 81.913  7.432   27.382 1.00 50.19  ? 340 SER A N     1 
ATOM   2578  C CA    . SER A 1 340 ? 82.563  8.732   27.294 1.00 49.10  ? 340 SER A CA    1 
ATOM   2579  C C     . SER A 1 340 ? 81.698  9.763   28.003 1.00 47.98  ? 340 SER A C     1 
ATOM   2580  O O     . SER A 1 340 ? 80.489  9.577   28.130 1.00 63.16  ? 340 SER A O     1 
ATOM   2581  C CB    . SER A 1 340 ? 82.791  9.134   25.834 1.00 55.05  ? 340 SER A CB    1 
ATOM   2582  O OG    . SER A 1 340 ? 83.278  10.461  25.738 1.00 75.95  ? 340 SER A OG    1 
ATOM   2583  N N     . VAL A 1 341 ? 82.313  10.843  28.471 1.00 43.85  ? 341 VAL A N     1 
ATOM   2584  C CA    . VAL A 1 341 ? 81.573  11.911  29.135 1.00 39.29  ? 341 VAL A CA    1 
ATOM   2585  C C     . VAL A 1 341 ? 80.601  12.567  28.162 1.00 42.43  ? 341 VAL A C     1 
ATOM   2586  O O     . VAL A 1 341 ? 79.477  12.912  28.530 1.00 40.95  ? 341 VAL A O     1 
ATOM   2587  C CB    . VAL A 1 341 ? 82.521  12.970  29.719 1.00 43.54  ? 341 VAL A CB    1 
ATOM   2588  C CG1   . VAL A 1 341 ? 81.741  14.131  30.309 1.00 42.81  ? 341 VAL A CG1   1 
ATOM   2589  C CG2   . VAL A 1 341 ? 83.399  12.345  30.771 1.00 47.15  ? 341 VAL A CG2   1 
ATOM   2590  N N     . LYS A 1 342 ? 81.040  12.721  26.916 1.00 42.95  ? 342 LYS A N     1 
ATOM   2591  C CA    . LYS A 1 342 ? 80.194  13.266  25.863 1.00 41.87  ? 342 LYS A CA    1 
ATOM   2592  C C     . LYS A 1 342 ? 78.942  12.415  25.687 1.00 43.75  ? 342 LYS A C     1 
ATOM   2593  O O     . LYS A 1 342 ? 77.872  12.937  25.389 1.00 48.24  ? 342 LYS A O     1 
ATOM   2594  C CB    . LYS A 1 342 ? 80.968  13.358  24.546 1.00 48.76  ? 342 LYS A CB    1 
ATOM   2595  C CG    . LYS A 1 342 ? 80.139  13.840  23.365 1.00 48.77  ? 342 LYS A CG    1 
ATOM   2596  C CD    . LYS A 1 342 ? 81.000  14.080  22.133 1.00 52.55  ? 342 LYS A CD    1 
ATOM   2597  C CE    . LYS A 1 342 ? 81.977  15.225  22.354 1.00 76.47  ? 342 LYS A CE    1 
ATOM   2598  N NZ    . LYS A 1 342 ? 82.785  15.517  21.136 1.00 86.84  ? 342 LYS A NZ    1 
ATOM   2599  N N     . GLU A 1 343 ? 79.082  11.108  25.889 1.00 40.25  ? 343 GLU A N     1 
ATOM   2600  C CA    . GLU A 1 343 ? 77.958  10.185  25.782 1.00 37.86  ? 343 GLU A CA    1 
ATOM   2601  C C     . GLU A 1 343 ? 76.985  10.343  26.951 1.00 36.59  ? 343 GLU A C     1 
ATOM   2602  O O     . GLU A 1 343 ? 75.769  10.287  26.769 1.00 41.31  ? 343 GLU A O     1 
ATOM   2603  C CB    . GLU A 1 343 ? 78.461  8.740   25.712 1.00 41.94  ? 343 GLU A CB    1 
ATOM   2604  C CG    . GLU A 1 343 ? 79.311  8.427   24.489 1.00 44.43  ? 343 GLU A CG    1 
ATOM   2605  C CD    . GLU A 1 343 ? 79.878  7.019   24.515 1.00 54.64  ? 343 GLU A CD    1 
ATOM   2606  O OE1   . GLU A 1 343 ? 79.610  6.248   23.569 1.00 47.95  ? 343 GLU A OE1   1 
ATOM   2607  O OE2   . GLU A 1 343 ? 80.599  6.683   25.477 1.00 49.99  ? 343 GLU A OE2   1 
ATOM   2608  N N     . VAL A 1 344 ? 77.529  10.541  28.148 1.00 35.64  ? 344 VAL A N     1 
ATOM   2609  C CA    . VAL A 1 344 ? 76.717  10.673  29.353 1.00 31.82  ? 344 VAL A CA    1 
ATOM   2610  C C     . VAL A 1 344 ? 75.915  11.972  29.347 1.00 33.44  ? 344 VAL A C     1 
ATOM   2611  O O     . VAL A 1 344 ? 74.752  11.996  29.750 1.00 36.00  ? 344 VAL A O     1 
ATOM   2612  C CB    . VAL A 1 344 ? 77.594  10.614  30.621 1.00 31.15  ? 344 VAL A CB    1 
ATOM   2613  C CG1   . VAL A 1 344 ? 76.765  10.872  31.868 1.00 30.91  ? 344 VAL A CG1   1 
ATOM   2614  C CG2   . VAL A 1 344 ? 78.293  9.268   30.715 1.00 32.17  ? 344 VAL A CG2   1 
ATOM   2615  N N     . ALA A 1 345 ? 76.534  13.047  28.871 1.00 35.41  ? 345 ALA A N     1 
ATOM   2616  C CA    . ALA A 1 345 ? 75.883  14.351  28.834 1.00 38.51  ? 345 ALA A CA    1 
ATOM   2617  C C     . ALA A 1 345 ? 75.206  14.616  27.491 1.00 44.35  ? 345 ALA A C     1 
ATOM   2618  O O     . ALA A 1 345 ? 74.898  15.760  27.164 1.00 62.43  ? 345 ALA A O     1 
ATOM   2619  C CB    . ALA A 1 345 ? 76.892  15.446  29.136 1.00 41.39  ? 345 ALA A CB    1 
ATOM   2620  N N     . SER A 1 346 ? 74.969  13.560  26.720 1.00 40.10  ? 346 SER A N     1 
ATOM   2621  C CA    . SER A 1 346 ? 74.428  13.707  25.371 1.00 34.13  ? 346 SER A CA    1 
ATOM   2622  C C     . SER A 1 346 ? 72.907  13.674  25.323 1.00 35.31  ? 346 SER A C     1 
ATOM   2623  O O     . SER A 1 346 ? 72.326  13.549  24.245 1.00 34.74  ? 346 SER A O     1 
ATOM   2624  C CB    . SER A 1 346 ? 74.975  12.608  24.462 1.00 40.72  ? 346 SER A CB    1 
ATOM   2625  O OG    . SER A 1 346 ? 74.483  11.338  24.849 1.00 34.58  ? 346 SER A OG    1 
ATOM   2626  N N     . TYR A 1 347 ? 72.261  13.794  26.478 1.00 35.80  ? 347 TYR A N     1 
ATOM   2627  C CA    . TYR A 1 347 ? 70.820  13.582  26.548 1.00 33.14  ? 347 TYR A CA    1 
ATOM   2628  C C     . TYR A 1 347 ? 70.004  14.842  26.825 1.00 38.58  ? 347 TYR A C     1 
ATOM   2629  O O     . TYR A 1 347 ? 68.837  14.913  26.443 1.00 37.51  ? 347 TYR A O     1 
ATOM   2630  C CB    . TYR A 1 347 ? 70.507  12.527  27.610 1.00 34.77  ? 347 TYR A CB    1 
ATOM   2631  C CG    . TYR A 1 347 ? 70.960  11.139  27.222 1.00 41.23  ? 347 TYR A CG    1 
ATOM   2632  C CD1   . TYR A 1 347 ? 70.185  10.344  26.388 1.00 36.60  ? 347 TYR A CD1   1 
ATOM   2633  C CD2   . TYR A 1 347 ? 72.165  10.626  27.683 1.00 35.04  ? 347 TYR A CD2   1 
ATOM   2634  C CE1   . TYR A 1 347 ? 70.596  9.077   26.028 1.00 36.57  ? 347 TYR A CE1   1 
ATOM   2635  C CE2   . TYR A 1 347 ? 72.583  9.360   27.327 1.00 36.55  ? 347 TYR A CE2   1 
ATOM   2636  C CZ    . TYR A 1 347 ? 71.796  8.590   26.500 1.00 44.77  ? 347 TYR A CZ    1 
ATOM   2637  O OH    . TYR A 1 347 ? 72.211  7.329   26.145 1.00 43.57  ? 347 TYR A OH    1 
ATOM   2638  N N     . GLN A 1 348 ? 70.608  15.825  27.485 1.00 34.34  ? 348 GLN A N     1 
ATOM   2639  C CA    . GLN A 1 348 ? 69.901  17.056  27.848 1.00 41.41  ? 348 GLN A CA    1 
ATOM   2640  C C     . GLN A 1 348 ? 69.188  17.747  26.668 1.00 43.08  ? 348 GLN A C     1 
ATOM   2641  O O     . GLN A 1 348 ? 68.021  18.127  26.802 1.00 53.15  ? 348 GLN A O     1 
ATOM   2642  C CB    . GLN A 1 348 ? 70.865  18.040  28.526 1.00 44.67  ? 348 GLN A CB    1 
ATOM   2643  C CG    . GLN A 1 348 ? 70.191  19.283  29.093 1.00 47.37  ? 348 GLN A CG    1 
ATOM   2644  C CD    . GLN A 1 348 ? 71.176  20.258  29.712 1.00 54.17  ? 348 GLN A CD    1 
ATOM   2645  O OE1   . GLN A 1 348 ? 72.012  20.840  29.019 1.00 65.14  ? 348 GLN A OE1   1 
ATOM   2646  N NE2   . GLN A 1 348 ? 71.080  20.444  31.023 1.00 51.09  ? 348 GLN A NE2   1 
ATOM   2647  N N     . PRO A 1 349 ? 69.868  17.905  25.512 1.00 36.64  ? 349 PRO A N     1 
ATOM   2648  C CA    . PRO A 1 349 ? 69.165  18.537  24.387 1.00 38.74  ? 349 PRO A CA    1 
ATOM   2649  C C     . PRO A 1 349 ? 67.938  17.753  23.923 1.00 34.67  ? 349 PRO A C     1 
ATOM   2650  O O     . PRO A 1 349 ? 66.881  18.352  23.710 1.00 39.88  ? 349 PRO A O     1 
ATOM   2651  C CB    . PRO A 1 349 ? 70.228  18.571  23.284 1.00 58.29  ? 349 PRO A CB    1 
ATOM   2652  C CG    . PRO A 1 349 ? 71.520  18.536  24.004 1.00 55.24  ? 349 PRO A CG    1 
ATOM   2653  C CD    . PRO A 1 349 ? 71.283  17.652  25.182 1.00 46.10  ? 349 PRO A CD    1 
ATOM   2654  N N     . LEU A 1 350 ? 68.082  16.440  23.767 1.00 33.02  ? 350 LEU A N     1 
ATOM   2655  C CA    . LEU A 1 350 ? 66.976  15.588  23.339 1.00 35.12  ? 350 LEU A CA    1 
ATOM   2656  C C     . LEU A 1 350 ? 65.817  15.654  24.327 1.00 31.86  ? 350 LEU A C     1 
ATOM   2657  O O     . LEU A 1 350 ? 64.655  15.778  23.929 1.00 34.40  ? 350 LEU A O     1 
ATOM   2658  C CB    . LEU A 1 350 ? 67.442  14.140  23.173 1.00 26.77  ? 350 LEU A CB    1 
ATOM   2659  C CG    . LEU A 1 350 ? 66.368  13.123  22.780 1.00 24.13  ? 350 LEU A CG    1 
ATOM   2660  C CD1   . LEU A 1 350 ? 65.694  13.528  21.483 1.00 28.07  ? 350 LEU A CD1   1 
ATOM   2661  C CD2   . LEU A 1 350 ? 66.961  11.727  22.660 1.00 27.41  ? 350 LEU A CD2   1 
ATOM   2662  N N     . GLN A 1 351 ? 66.146  15.572  25.613 1.00 30.60  ? 351 GLN A N     1 
ATOM   2663  C CA    . GLN A 1 351 ? 65.153  15.678  26.673 1.00 27.49  ? 351 GLN A CA    1 
ATOM   2664  C C     . GLN A 1 351 ? 64.413  17.009  26.600 1.00 33.29  ? 351 GLN A C     1 
ATOM   2665  O O     . GLN A 1 351 ? 63.205  17.069  26.829 1.00 35.62  ? 351 GLN A O     1 
ATOM   2666  C CB    . GLN A 1 351 ? 65.812  15.518  28.046 1.00 29.55  ? 351 GLN A CB    1 
ATOM   2667  C CG    . GLN A 1 351 ? 66.422  14.145  28.300 1.00 33.33  ? 351 GLN A CG    1 
ATOM   2668  C CD    . GLN A 1 351 ? 67.224  14.098  29.587 1.00 36.20  ? 351 GLN A CD    1 
ATOM   2669  O OE1   . GLN A 1 351 ? 67.350  15.100  30.291 1.00 32.14  ? 351 GLN A OE1   1 
ATOM   2670  N NE2   . GLN A 1 351 ? 67.774  12.931  29.899 1.00 39.08  ? 351 GLN A NE2   1 
ATOM   2671  N N     . ARG A 1 352 ? 65.142  18.074  26.277 1.00 33.64  ? 352 ARG A N     1 
ATOM   2672  C CA    . ARG A 1 352 ? 64.543  19.401  26.182 1.00 31.67  ? 352 ARG A CA    1 
ATOM   2673  C C     . ARG A 1 352 ? 63.621  19.520  24.970 1.00 33.17  ? 352 ARG A C     1 
ATOM   2674  O O     . ARG A 1 352 ? 62.555  20.135  25.052 1.00 35.58  ? 352 ARG A O     1 
ATOM   2675  C CB    . ARG A 1 352 ? 65.633  20.475  26.138 1.00 35.65  ? 352 ARG A CB    1 
ATOM   2676  C CG    . ARG A 1 352 ? 66.268  20.735  27.498 1.00 40.67  ? 352 ARG A CG    1 
ATOM   2677  C CD    . ARG A 1 352 ? 67.383  21.768  27.440 1.00 49.12  ? 352 ARG A CD    1 
ATOM   2678  N NE    . ARG A 1 352 ? 67.843  22.121  28.781 1.00 47.59  ? 352 ARG A NE    1 
ATOM   2679  C CZ    . ARG A 1 352 ? 68.867  22.928  29.037 1.00 51.55  ? 352 ARG A CZ    1 
ATOM   2680  N NH1   . ARG A 1 352 ? 69.555  23.472  28.043 1.00 64.25  ? 352 ARG A NH1   1 
ATOM   2681  N NH2   . ARG A 1 352 ? 69.208  23.189  30.292 1.00 51.48  ? 352 ARG A NH2   1 
ATOM   2682  N N     . LYS A 1 353 ? 64.029  18.926  23.852 1.00 31.31  ? 353 LYS A N     1 
ATOM   2683  C CA    . LYS A 1 353 ? 63.192  18.893  22.656 1.00 30.44  ? 353 LYS A CA    1 
ATOM   2684  C C     . LYS A 1 353 ? 61.888  18.149  22.924 1.00 30.72  ? 353 LYS A C     1 
ATOM   2685  O O     . LYS A 1 353 ? 60.794  18.666  22.661 1.00 42.17  ? 353 LYS A O     1 
ATOM   2686  C CB    . LYS A 1 353 ? 63.937  18.237  21.493 1.00 32.60  ? 353 LYS A CB    1 
ATOM   2687  C CG    . LYS A 1 353 ? 65.092  19.057  20.948 1.00 37.16  ? 353 LYS A CG    1 
ATOM   2688  C CD    . LYS A 1 353 ? 65.862  18.284  19.888 1.00 38.46  ? 353 LYS A CD    1 
ATOM   2689  C CE    . LYS A 1 353 ? 66.951  19.141  19.267 1.00 54.92  ? 353 LYS A CE    1 
ATOM   2690  N NZ    . LYS A 1 353 ? 67.829  18.360  18.351 1.00 81.30  ? 353 LYS A NZ    1 
ATOM   2691  N N     . LEU A 1 354 ? 62.018  16.935  23.450 1.00 28.60  ? 354 LEU A N     1 
ATOM   2692  C CA    . LEU A 1 354 ? 60.864  16.121  23.812 1.00 26.22  ? 354 LEU A CA    1 
ATOM   2693  C C     . LEU A 1 354 ? 59.966  16.855  24.805 1.00 29.17  ? 354 LEU A C     1 
ATOM   2694  O O     . LEU A 1 354 ? 58.739  16.748  24.742 1.00 29.09  ? 354 LEU A O     1 
ATOM   2695  C CB    . LEU A 1 354 ? 61.317  14.781  24.398 1.00 26.63  ? 354 LEU A CB    1 
ATOM   2696  C CG    . LEU A 1 354 ? 61.988  13.793  23.442 1.00 30.27  ? 354 LEU A CG    1 
ATOM   2697  C CD1   . LEU A 1 354 ? 62.628  12.648  24.207 1.00 28.63  ? 354 LEU A CD1   1 
ATOM   2698  C CD2   . LEU A 1 354 ? 60.975  13.261  22.447 1.00 43.80  ? 354 LEU A CD2   1 
ATOM   2699  N N     . PHE A 1 355 ? 60.584  17.607  25.712 1.00 28.68  ? 355 PHE A N     1 
ATOM   2700  C CA    . PHE A 1 355 ? 59.844  18.360  26.717 1.00 28.54  ? 355 PHE A CA    1 
ATOM   2701  C C     . PHE A 1 355 ? 59.015  19.460  26.069 1.00 32.69  ? 355 PHE A C     1 
ATOM   2702  O O     . PHE A 1 355 ? 57.837  19.621  26.384 1.00 33.49  ? 355 PHE A O     1 
ATOM   2703  C CB    . PHE A 1 355 ? 60.795  18.962  27.753 1.00 31.96  ? 355 PHE A CB    1 
ATOM   2704  C CG    . PHE A 1 355 ? 60.141  19.265  29.072 1.00 33.00  ? 355 PHE A CG    1 
ATOM   2705  C CD1   . PHE A 1 355 ? 59.347  20.388  29.229 1.00 35.82  ? 355 PHE A CD1   1 
ATOM   2706  C CD2   . PHE A 1 355 ? 60.326  18.427  30.157 1.00 27.40  ? 355 PHE A CD2   1 
ATOM   2707  C CE1   . PHE A 1 355 ? 58.745  20.664  30.441 1.00 29.18  ? 355 PHE A CE1   1 
ATOM   2708  C CE2   . PHE A 1 355 ? 59.728  18.700  31.372 1.00 29.81  ? 355 PHE A CE2   1 
ATOM   2709  C CZ    . PHE A 1 355 ? 58.937  19.819  31.514 1.00 29.25  ? 355 PHE A CZ    1 
ATOM   2710  N N     . THR A 1 356 ? 59.640  20.217  25.172 1.00 44.58  ? 356 THR A N     1 
ATOM   2711  C CA    . THR A 1 356 ? 58.947  21.268  24.435 1.00 42.86  ? 356 THR A CA    1 
ATOM   2712  C C     . THR A 1 356 ? 57.760  20.694  23.667 1.00 35.57  ? 356 THR A C     1 
ATOM   2713  O O     . THR A 1 356 ? 56.635  21.208  23.753 1.00 38.59  ? 356 THR A O     1 
ATOM   2714  C CB    . THR A 1 356 ? 59.896  21.987  23.455 1.00 36.63  ? 356 THR A CB    1 
ATOM   2715  O OG1   . THR A 1 356 ? 60.968  22.598  24.184 1.00 38.88  ? 356 THR A OG1   1 
ATOM   2716  C CG2   . THR A 1 356 ? 59.153  23.053  22.672 1.00 51.01  ? 356 THR A CG2   1 
ATOM   2717  N N     . ALA A 1 357 ? 58.017  19.614  22.932 1.00 35.11  ? 357 ALA A N     1 
ATOM   2718  C CA    . ALA A 1 357 ? 56.973  18.934  22.174 1.00 33.75  ? 357 ALA A CA    1 
ATOM   2719  C C     . ALA A 1 357 ? 55.839  18.462  23.081 1.00 43.59  ? 357 ALA A C     1 
ATOM   2720  O O     . ALA A 1 357 ? 54.675  18.445  22.678 1.00 39.57  ? 357 ALA A O     1 
ATOM   2721  C CB    . ALA A 1 357 ? 57.556  17.762  21.409 1.00 34.92  ? 357 ALA A CB    1 
ATOM   2722  N N     . ALA A 1 358 ? 56.186  18.082  24.307 1.00 35.78  ? 358 ALA A N     1 
ATOM   2723  C CA    . ALA A 1 358 ? 55.195  17.642  25.282 1.00 35.90  ? 358 ALA A CA    1 
ATOM   2724  C C     . ALA A 1 358 ? 54.328  18.801  25.764 1.00 35.45  ? 358 ALA A C     1 
ATOM   2725  O O     . ALA A 1 358 ? 53.105  18.685  25.828 1.00 36.32  ? 358 ALA A O     1 
ATOM   2726  C CB    . ALA A 1 358 ? 55.878  16.972  26.460 1.00 33.78  ? 358 ALA A CB    1 
ATOM   2727  N N     . VAL A 1 359 ? 54.969  19.915  26.106 1.00 41.74  ? 359 VAL A N     1 
ATOM   2728  C CA    . VAL A 1 359 ? 54.260  21.094  26.591 1.00 43.37  ? 359 VAL A CA    1 
ATOM   2729  C C     . VAL A 1 359 ? 53.310  21.634  25.527 1.00 38.75  ? 359 VAL A C     1 
ATOM   2730  O O     . VAL A 1 359 ? 52.190  22.047  25.837 1.00 40.26  ? 359 VAL A O     1 
ATOM   2731  C CB    . VAL A 1 359 ? 55.238  22.205  27.018 1.00 36.32  ? 359 VAL A CB    1 
ATOM   2732  C CG1   . VAL A 1 359 ? 54.482  23.420  27.520 1.00 41.21  ? 359 VAL A CG1   1 
ATOM   2733  C CG2   . VAL A 1 359 ? 56.174  21.693  28.091 1.00 44.06  ? 359 VAL A CG2   1 
ATOM   2734  N N     . GLN A 1 360 ? 53.755  21.620  24.273 1.00 42.78  ? 360 GLN A N     1 
ATOM   2735  C CA    . GLN A 1 360 ? 52.906  22.061  23.171 1.00 43.75  ? 360 GLN A CA    1 
ATOM   2736  C C     . GLN A 1 360 ? 51.679  21.164  23.011 1.00 40.56  ? 360 GLN A C     1 
ATOM   2737  O O     . GLN A 1 360 ? 50.604  21.629  22.635 1.00 39.49  ? 360 GLN A O     1 
ATOM   2738  C CB    . GLN A 1 360 ? 53.698  22.098  21.861 1.00 48.64  ? 360 GLN A CB    1 
ATOM   2739  C CG    . GLN A 1 360 ? 54.750  23.194  21.794 1.00 55.41  ? 360 GLN A CG    1 
ATOM   2740  C CD    . GLN A 1 360 ? 55.437  23.261  20.443 1.00 55.38  ? 360 GLN A CD    1 
ATOM   2741  O OE1   . GLN A 1 360 ? 55.117  22.499  19.532 1.00 63.09  ? 360 GLN A OE1   1 
ATOM   2742  N NE2   . GLN A 1 360 ? 56.387  24.179  20.308 1.00 80.11  ? 360 GLN A NE2   1 
ATOM   2743  N N     . LEU A 1 361 ? 51.846  19.879  23.308 1.00 35.83  ? 361 LEU A N     1 
ATOM   2744  C CA    . LEU A 1 361 ? 50.784  18.895  23.122 1.00 36.26  ? 361 LEU A CA    1 
ATOM   2745  C C     . LEU A 1 361 ? 49.875  18.748  24.340 1.00 36.45  ? 361 LEU A C     1 
ATOM   2746  O O     . LEU A 1 361 ? 49.060  17.828  24.396 1.00 43.46  ? 361 LEU A O     1 
ATOM   2747  C CB    . LEU A 1 361 ? 51.389  17.531  22.777 1.00 36.23  ? 361 LEU A CB    1 
ATOM   2748  C CG    . LEU A 1 361 ? 51.754  17.266  21.318 1.00 32.53  ? 361 LEU A CG    1 
ATOM   2749  C CD1   . LEU A 1 361 ? 52.606  16.016  21.200 1.00 42.67  ? 361 LEU A CD1   1 
ATOM   2750  C CD2   . LEU A 1 361 ? 50.493  17.123  20.493 1.00 39.14  ? 361 LEU A CD2   1 
ATOM   2751  N N     . LEU A 1 362 ? 50.007  19.646  25.310 1.00 37.31  ? 362 LEU A N     1 
ATOM   2752  C CA    . LEU A 1 362 ? 49.266  19.511  26.560 1.00 34.06  ? 362 LEU A CA    1 
ATOM   2753  C C     . LEU A 1 362 ? 48.107  20.497  26.673 1.00 38.26  ? 362 LEU A C     1 
ATOM   2754  O O     . LEU A 1 362 ? 48.279  21.700  26.473 1.00 44.68  ? 362 LEU A O     1 
ATOM   2755  C CB    . LEU A 1 362 ? 50.210  19.687  27.751 1.00 34.03  ? 362 LEU A CB    1 
ATOM   2756  C CG    . LEU A 1 362 ? 49.637  19.415  29.142 1.00 28.78  ? 362 LEU A CG    1 
ATOM   2757  C CD1   . LEU A 1 362 ? 49.217  17.965  29.268 1.00 33.34  ? 362 LEU A CD1   1 
ATOM   2758  C CD2   . LEU A 1 362 ? 50.651  19.774  30.214 1.00 31.27  ? 362 LEU A CD2   1 
ATOM   2759  N N     . LYS A 1 363 ? 46.927  19.973  26.995 1.00 39.11  ? 363 LYS A N     1 
ATOM   2760  C CA    . LYS A 1 363 ? 45.759  20.802  27.275 1.00 44.67  ? 363 LYS A CA    1 
ATOM   2761  C C     . LYS A 1 363 ? 45.998  21.661  28.509 1.00 55.26  ? 363 LYS A C     1 
ATOM   2762  O O     . LYS A 1 363 ? 46.793  21.294  29.374 1.00 53.96  ? 363 LYS A O     1 
ATOM   2763  C CB    . LYS A 1 363 ? 44.514  19.936  27.489 1.00 43.11  ? 363 LYS A CB    1 
ATOM   2764  C CG    . LYS A 1 363 ? 43.957  19.275  26.240 1.00 42.19  ? 363 LYS A CG    1 
ATOM   2765  C CD    . LYS A 1 363 ? 42.703  18.477  26.579 1.00 50.66  ? 363 LYS A CD    1 
ATOM   2766  C CE    . LYS A 1 363 ? 42.120  17.791  25.354 1.00 42.80  ? 363 LYS A CE    1 
ATOM   2767  N NZ    . LYS A 1 363 ? 40.908  16.992  25.694 1.00 44.54  ? 363 LYS A NZ    1 
ATOM   2768  N N     . PRO A 1 364 ? 45.315  22.813  28.592 1.00 54.17  ? 364 PRO A N     1 
ATOM   2769  C CA    . PRO A 1 364 ? 45.341  23.613  29.820 1.00 48.17  ? 364 PRO A CA    1 
ATOM   2770  C C     . PRO A 1 364 ? 44.793  22.815  30.999 1.00 51.30  ? 364 PRO A C     1 
ATOM   2771  O O     . PRO A 1 364 ? 43.941  21.948  30.794 1.00 42.60  ? 364 PRO A O     1 
ATOM   2772  C CB    . PRO A 1 364 ? 44.438  24.803  29.487 1.00 41.17  ? 364 PRO A CB    1 
ATOM   2773  C CG    . PRO A 1 364 ? 44.484  24.904  28.001 1.00 42.36  ? 364 PRO A CG    1 
ATOM   2774  C CD    . PRO A 1 364 ? 44.585  23.491  27.507 1.00 46.97  ? 364 PRO A CD    1 
ATOM   2775  N N     . GLU A 1 365 ? 45.289  23.098  32.202 1.00 48.28  ? 365 GLU A N     1 
ATOM   2776  C CA    . GLU A 1 365 ? 44.929  22.350  33.407 1.00 44.08  ? 365 GLU A CA    1 
ATOM   2777  C C     . GLU A 1 365 ? 45.284  20.869  33.283 1.00 42.51  ? 365 GLU A C     1 
ATOM   2778  O O     . GLU A 1 365 ? 44.748  20.030  34.009 1.00 50.59  ? 365 GLU A O     1 
ATOM   2779  C CB    . GLU A 1 365 ? 43.438  22.505  33.723 1.00 52.32  ? 365 GLU A CB    1 
ATOM   2780  C CG    . GLU A 1 365 ? 42.983  23.943  33.899 1.00 56.19  ? 365 GLU A CG    1 
ATOM   2781  C CD    . GLU A 1 365 ? 41.498  24.054  34.180 1.00 66.98  ? 365 GLU A CD    1 
ATOM   2782  O OE1   . GLU A 1 365 ? 40.738  24.379  33.244 1.00 69.22  ? 365 GLU A OE1   1 
ATOM   2783  O OE2   . GLU A 1 365 ? 41.090  23.812  35.335 1.00 71.05  ? 365 GLU A OE2   1 
ATOM   2784  N N     . GLY A 1 366 ? 46.195  20.554  32.367 1.00 39.73  ? 366 GLY A N     1 
ATOM   2785  C CA    . GLY A 1 366 ? 46.637  19.186  32.168 1.00 33.36  ? 366 GLY A CA    1 
ATOM   2786  C C     . GLY A 1 366 ? 47.871  18.890  32.995 1.00 39.30  ? 366 GLY A C     1 
ATOM   2787  O O     . GLY A 1 366 ? 48.499  19.804  33.528 1.00 37.24  ? 366 GLY A O     1 
ATOM   2788  N N     . VAL A 1 367 ? 48.223  17.613  33.103 1.00 31.15  ? 367 VAL A N     1 
ATOM   2789  C CA    . VAL A 1 367 ? 49.363  17.212  33.916 1.00 29.05  ? 367 VAL A CA    1 
ATOM   2790  C C     . VAL A 1 367 ? 50.489  16.639  33.063 1.00 32.35  ? 367 VAL A C     1 
ATOM   2791  O O     . VAL A 1 367 ? 50.266  15.767  32.220 1.00 28.54  ? 367 VAL A O     1 
ATOM   2792  C CB    . VAL A 1 367 ? 48.957  16.173  34.978 1.00 26.06  ? 367 VAL A CB    1 
ATOM   2793  C CG1   . VAL A 1 367 ? 50.112  15.912  35.926 1.00 32.78  ? 367 VAL A CG1   1 
ATOM   2794  C CG2   . VAL A 1 367 ? 47.747  16.655  35.750 1.00 31.26  ? 367 VAL A CG2   1 
ATOM   2795  N N     . LEU A 1 368 ? 51.699  17.144  33.289 1.00 27.46  ? 368 LEU A N     1 
ATOM   2796  C CA    . LEU A 1 368 ? 52.887  16.657  32.596 1.00 27.96  ? 368 LEU A CA    1 
ATOM   2797  C C     . LEU A 1 368 ? 53.888  16.084  33.588 1.00 34.32  ? 368 LEU A C     1 
ATOM   2798  O O     . LEU A 1 368 ? 54.447  16.817  34.401 1.00 41.34  ? 368 LEU A O     1 
ATOM   2799  C CB    . LEU A 1 368 ? 53.544  17.778  31.789 1.00 29.69  ? 368 LEU A CB    1 
ATOM   2800  C CG    . LEU A 1 368 ? 54.945  17.487  31.242 1.00 24.40  ? 368 LEU A CG    1 
ATOM   2801  C CD1   . LEU A 1 368 ? 54.892  16.436  30.147 1.00 26.45  ? 368 LEU A CD1   1 
ATOM   2802  C CD2   . LEU A 1 368 ? 55.609  18.758  30.740 1.00 28.82  ? 368 LEU A CD2   1 
ATOM   2803  N N     . VAL A 1 369 ? 54.122  14.778  33.521 1.00 35.14  ? 369 VAL A N     1 
ATOM   2804  C CA    . VAL A 1 369 ? 55.067  14.145  34.436 1.00 25.83  ? 369 VAL A CA    1 
ATOM   2805  C C     . VAL A 1 369 ? 56.378  13.797  33.743 1.00 27.43  ? 369 VAL A C     1 
ATOM   2806  O O     . VAL A 1 369 ? 56.415  12.951  32.854 1.00 34.49  ? 369 VAL A O     1 
ATOM   2807  C CB    . VAL A 1 369 ? 54.476  12.870  35.064 1.00 24.40  ? 369 VAL A CB    1 
ATOM   2808  C CG1   . VAL A 1 369 ? 55.552  12.101  35.818 1.00 33.20  ? 369 VAL A CG1   1 
ATOM   2809  C CG2   . VAL A 1 369 ? 53.334  13.227  35.989 1.00 26.90  ? 369 VAL A CG2   1 
ATOM   2810  N N     . TYR A 1 370 ? 57.454  14.456  34.162 1.00 24.09  ? 370 TYR A N     1 
ATOM   2811  C CA    . TYR A 1 370 ? 58.778  14.214  33.597 1.00 22.99  ? 370 TYR A CA    1 
ATOM   2812  C C     . TYR A 1 370 ? 59.587  13.304  34.513 1.00 30.74  ? 370 TYR A C     1 
ATOM   2813  O O     . TYR A 1 370 ? 59.780  13.621  35.684 1.00 41.05  ? 370 TYR A O     1 
ATOM   2814  C CB    . TYR A 1 370 ? 59.511  15.540  33.379 1.00 24.80  ? 370 TYR A CB    1 
ATOM   2815  C CG    . TYR A 1 370 ? 60.963  15.407  32.978 1.00 24.41  ? 370 TYR A CG    1 
ATOM   2816  C CD1   . TYR A 1 370 ? 61.321  15.191  31.658 1.00 23.71  ? 370 TYR A CD1   1 
ATOM   2817  C CD2   . TYR A 1 370 ? 61.976  15.517  33.920 1.00 29.63  ? 370 TYR A CD2   1 
ATOM   2818  C CE1   . TYR A 1 370 ? 62.646  15.075  31.287 1.00 25.28  ? 370 TYR A CE1   1 
ATOM   2819  C CE2   . TYR A 1 370 ? 63.303  15.402  33.557 1.00 34.44  ? 370 TYR A CE2   1 
ATOM   2820  C CZ    . TYR A 1 370 ? 63.631  15.182  32.241 1.00 29.85  ? 370 TYR A CZ    1 
ATOM   2821  O OH    . TYR A 1 370 ? 64.951  15.068  31.879 1.00 26.76  ? 370 TYR A OH    1 
ATOM   2822  N N     . SER A 1 371 ? 60.067  12.180  33.988 1.00 23.86  ? 371 SER A N     1 
ATOM   2823  C CA    . SER A 1 371 ? 60.784  11.222  34.826 1.00 24.84  ? 371 SER A CA    1 
ATOM   2824  C C     . SER A 1 371 ? 62.009  10.599  34.159 1.00 24.47  ? 371 SER A C     1 
ATOM   2825  O O     . SER A 1 371 ? 61.972  10.224  32.986 1.00 28.63  ? 371 SER A O     1 
ATOM   2826  C CB    . SER A 1 371 ? 59.837  10.111  35.283 1.00 20.30  ? 371 SER A CB    1 
ATOM   2827  O OG    . SER A 1 371 ? 59.390  9.331   34.191 1.00 28.82  ? 371 SER A OG    1 
ATOM   2828  N N     . THR A 1 372 ? 63.094  10.490  34.923 1.00 29.46  ? 372 THR A N     1 
ATOM   2829  C CA    . THR A 1 372 ? 64.312  9.837   34.442 1.00 31.90  ? 372 THR A CA    1 
ATOM   2830  C C     . THR A 1 372 ? 64.773  8.766   35.425 1.00 28.83  ? 372 THR A C     1 
ATOM   2831  O O     . THR A 1 372 ? 64.312  8.726   36.567 1.00 28.49  ? 372 THR A O     1 
ATOM   2832  C CB    . THR A 1 372 ? 65.463  10.833  34.237 1.00 28.03  ? 372 THR A CB    1 
ATOM   2833  O OG1   . THR A 1 372 ? 65.938  11.294  35.508 1.00 25.59  ? 372 THR A OG1   1 
ATOM   2834  C CG2   . THR A 1 372 ? 65.008  12.023  33.407 1.00 30.93  ? 372 THR A CG2   1 
ATOM   2835  N N     . CYS A 1 373 ? 65.686  7.904   34.986 1.00 33.64  ? 373 CYS A N     1 
ATOM   2836  C CA    . CYS A 1 373 ? 66.275  6.908   35.874 1.00 30.01  ? 373 CYS A CA    1 
ATOM   2837  C C     . CYS A 1 373 ? 67.755  7.208   36.092 1.00 29.90  ? 373 CYS A C     1 
ATOM   2838  O O     . CYS A 1 373 ? 68.537  6.320   36.421 1.00 31.74  ? 373 CYS A O     1 
ATOM   2839  C CB    . CYS A 1 373 ? 66.082  5.491   35.318 1.00 40.12  ? 373 CYS A CB    1 
ATOM   2840  S SG    . CYS A 1 373 ? 66.685  5.197   33.639 1.00 66.06  ? 373 CYS A SG    1 
ATOM   2841  N N     . THR A 1 374 ? 68.128  8.470   35.913 1.00 30.52  ? 374 THR A N     1 
ATOM   2842  C CA    . THR A 1 374 ? 69.507  8.895   36.110 1.00 26.78  ? 374 THR A CA    1 
ATOM   2843  C C     . THR A 1 374 ? 69.638  9.725   37.383 1.00 30.10  ? 374 THR A C     1 
ATOM   2844  O O     . THR A 1 374 ? 68.636  10.084  38.003 1.00 27.99  ? 374 THR A O     1 
ATOM   2845  C CB    . THR A 1 374 ? 70.022  9.703   34.908 1.00 40.98  ? 374 THR A CB    1 
ATOM   2846  O OG1   . THR A 1 374 ? 71.391  10.066  35.120 1.00 39.90  ? 374 THR A OG1   1 
ATOM   2847  C CG2   . THR A 1 374 ? 69.192  10.958  34.713 1.00 46.71  ? 374 THR A CG2   1 
ATOM   2848  N N     . ILE A 1 375 ? 70.876  10.026  37.763 1.00 31.25  ? 375 ILE A N     1 
ATOM   2849  C CA    . ILE A 1 375 ? 71.154  10.727  39.013 1.00 30.84  ? 375 ILE A CA    1 
ATOM   2850  C C     . ILE A 1 375 ? 71.724  12.124  38.777 1.00 31.88  ? 375 ILE A C     1 
ATOM   2851  O O     . ILE A 1 375 ? 71.785  12.943  39.695 1.00 38.73  ? 375 ILE A O     1 
ATOM   2852  C CB    . ILE A 1 375 ? 72.142  9.931   39.887 1.00 31.13  ? 375 ILE A CB    1 
ATOM   2853  C CG1   . ILE A 1 375 ? 73.452  9.706   39.129 1.00 34.05  ? 375 ILE A CG1   1 
ATOM   2854  C CG2   . ILE A 1 375 ? 71.537  8.600   40.306 1.00 29.87  ? 375 ILE A CG2   1 
ATOM   2855  C CD1   . ILE A 1 375 ? 74.450  8.837   39.864 1.00 31.44  ? 375 ILE A CD1   1 
ATOM   2856  N N     . THR A 1 376 ? 72.138  12.391  37.542 1.00 29.46  ? 376 THR A N     1 
ATOM   2857  C CA    . THR A 1 376 ? 72.771  13.661  37.193 1.00 33.87  ? 376 THR A CA    1 
ATOM   2858  C C     . THR A 1 376 ? 71.847  14.860  37.393 1.00 33.12  ? 376 THR A C     1 
ATOM   2859  O O     . THR A 1 376 ? 70.629  14.743  37.271 1.00 35.64  ? 376 THR A O     1 
ATOM   2860  C CB    . THR A 1 376 ? 73.253  13.659  35.732 1.00 36.68  ? 376 THR A CB    1 
ATOM   2861  O OG1   . THR A 1 376 ? 72.160  13.326  34.869 1.00 39.22  ? 376 THR A OG1   1 
ATOM   2862  C CG2   . THR A 1 376 ? 74.366  12.646  35.539 1.00 48.02  ? 376 THR A CG2   1 
ATOM   2863  N N     . LEU A 1 377 ? 72.441  16.011  37.695 1.00 35.80  ? 377 LEU A N     1 
ATOM   2864  C CA    . LEU A 1 377 ? 71.696  17.254  37.857 1.00 35.25  ? 377 LEU A CA    1 
ATOM   2865  C C     . LEU A 1 377 ? 71.228  17.803  36.513 1.00 43.61  ? 377 LEU A C     1 
ATOM   2866  O O     . LEU A 1 377 ? 70.125  18.338  36.402 1.00 41.07  ? 377 LEU A O     1 
ATOM   2867  C CB    . LEU A 1 377 ? 72.552  18.304  38.572 1.00 38.64  ? 377 LEU A CB    1 
ATOM   2868  C CG    . LEU A 1 377 ? 72.526  18.337  40.100 1.00 42.69  ? 377 LEU A CG    1 
ATOM   2869  C CD1   . LEU A 1 377 ? 73.492  19.382  40.636 1.00 59.11  ? 377 LEU A CD1   1 
ATOM   2870  C CD2   . LEU A 1 377 ? 71.119  18.616  40.591 1.00 51.72  ? 377 LEU A CD2   1 
ATOM   2871  N N     . ALA A 1 378 ? 72.075  17.662  35.499 1.00 39.04  ? 378 ALA A N     1 
ATOM   2872  C CA    . ALA A 1 378 ? 71.812  18.224  34.179 1.00 38.40  ? 378 ALA A CA    1 
ATOM   2873  C C     . ALA A 1 378 ? 70.595  17.601  33.502 1.00 38.49  ? 378 ALA A C     1 
ATOM   2874  O O     . ALA A 1 378 ? 70.017  18.194  32.592 1.00 57.87  ? 378 ALA A O     1 
ATOM   2875  C CB    . ALA A 1 378 ? 73.037  18.063  33.295 1.00 46.43  ? 378 ALA A CB    1 
ATOM   2876  N N     . GLU A 1 379 ? 70.213  16.406  33.940 1.00 34.67  ? 379 GLU A N     1 
ATOM   2877  C CA    . GLU A 1 379 ? 69.091  15.701  33.333 1.00 37.82  ? 379 GLU A CA    1 
ATOM   2878  C C     . GLU A 1 379 ? 67.858  15.723  34.236 1.00 39.36  ? 379 GLU A C     1 
ATOM   2879  O O     . GLU A 1 379 ? 66.778  15.292  33.832 1.00 33.86  ? 379 GLU A O     1 
ATOM   2880  C CB    . GLU A 1 379 ? 69.482  14.255  33.009 1.00 33.44  ? 379 GLU A CB    1 
ATOM   2881  C CG    . GLU A 1 379 ? 70.701  14.128  32.103 1.00 39.53  ? 379 GLU A CG    1 
ATOM   2882  C CD    . GLU A 1 379 ? 71.103  12.686  31.857 1.00 34.83  ? 379 GLU A CD    1 
ATOM   2883  O OE1   . GLU A 1 379 ? 70.211  11.853  31.596 1.00 36.48  ? 379 GLU A OE1   1 
ATOM   2884  O OE2   . GLU A 1 379 ? 72.312  12.383  31.925 1.00 34.55  ? 379 GLU A OE2   1 
ATOM   2885  N N     . ASN A 1 380 ? 68.021  16.230  35.454 1.00 34.86  ? 380 ASN A N     1 
ATOM   2886  C CA    . ASN A 1 380 ? 66.918  16.273  36.409 1.00 30.80  ? 380 ASN A CA    1 
ATOM   2887  C C     . ASN A 1 380 ? 66.549  17.695  36.831 1.00 38.37  ? 380 ASN A C     1 
ATOM   2888  O O     . ASN A 1 380 ? 65.822  18.387  36.118 1.00 34.06  ? 380 ASN A O     1 
ATOM   2889  C CB    . ASN A 1 380 ? 67.255  15.432  37.641 1.00 32.07  ? 380 ASN A CB    1 
ATOM   2890  C CG    . ASN A 1 380 ? 67.365  13.955  37.325 1.00 33.61  ? 380 ASN A CG    1 
ATOM   2891  O OD1   . ASN A 1 380 ? 66.909  13.498  36.277 1.00 46.78  ? 380 ASN A OD1   1 
ATOM   2892  N ND2   . ASN A 1 380 ? 67.961  13.196  38.236 1.00 33.28  ? 380 ASN A ND2   1 
ATOM   2893  N N     . GLU A 1 381 ? 67.052  18.120  37.988 1.00 30.72  ? 381 GLU A N     1 
ATOM   2894  C CA    . GLU A 1 381 ? 66.721  19.426  38.562 1.00 29.75  ? 381 GLU A CA    1 
ATOM   2895  C C     . GLU A 1 381 ? 66.946  20.591  37.595 1.00 32.49  ? 381 GLU A C     1 
ATOM   2896  O O     . GLU A 1 381 ? 66.131  21.517  37.527 1.00 36.53  ? 381 GLU A O     1 
ATOM   2897  C CB    . GLU A 1 381 ? 67.530  19.658  39.843 1.00 32.64  ? 381 GLU A CB    1 
ATOM   2898  C CG    . GLU A 1 381 ? 67.028  18.900  41.069 1.00 38.37  ? 381 GLU A CG    1 
ATOM   2899  C CD    . GLU A 1 381 ? 67.525  17.468  41.126 1.00 39.32  ? 381 GLU A CD    1 
ATOM   2900  O OE1   . GLU A 1 381 ? 68.248  17.051  40.200 1.00 41.24  ? 381 GLU A OE1   1 
ATOM   2901  O OE2   . GLU A 1 381 ? 67.197  16.761  42.102 1.00 32.50  ? 381 GLU A OE2   1 
ATOM   2902  N N     . GLU A 1 382 ? 68.046  20.539  36.849 1.00 34.29  ? 382 GLU A N     1 
ATOM   2903  C CA    . GLU A 1 382 ? 68.361  21.578  35.872 1.00 37.53  ? 382 GLU A CA    1 
ATOM   2904  C C     . GLU A 1 382 ? 67.297  21.648  34.784 1.00 36.97  ? 382 GLU A C     1 
ATOM   2905  O O     . GLU A 1 382 ? 66.947  22.731  34.315 1.00 46.61  ? 382 GLU A O     1 
ATOM   2906  C CB    . GLU A 1 382 ? 69.735  21.333  35.244 1.00 44.37  ? 382 GLU A CB    1 
ATOM   2907  C CG    . GLU A 1 382 ? 70.783  22.378  35.601 1.00 47.40  ? 382 GLU A CG    1 
ATOM   2908  C CD    . GLU A 1 382 ? 72.150  22.054  35.028 1.00 68.70  ? 382 GLU A CD    1 
ATOM   2909  O OE1   . GLU A 1 382 ? 73.153  22.235  35.750 1.00 54.66  ? 382 GLU A OE1   1 
ATOM   2910  O OE2   . GLU A 1 382 ? 72.224  21.626  33.856 1.00 66.34  ? 382 GLU A OE2   1 
ATOM   2911  N N     . GLN A 1 383 ? 66.785  20.488  34.389 1.00 35.28  ? 383 GLN A N     1 
ATOM   2912  C CA    . GLN A 1 383 ? 65.740  20.425  33.377 1.00 34.96  ? 383 GLN A CA    1 
ATOM   2913  C C     . GLN A 1 383 ? 64.429  20.976  33.924 1.00 36.36  ? 383 GLN A C     1 
ATOM   2914  O O     . GLN A 1 383 ? 63.624  21.528  33.177 1.00 44.94  ? 383 GLN A O     1 
ATOM   2915  C CB    . GLN A 1 383 ? 65.551  18.988  32.883 1.00 33.63  ? 383 GLN A CB    1 
ATOM   2916  C CG    . GLN A 1 383 ? 66.783  18.370  32.231 1.00 37.30  ? 383 GLN A CG    1 
ATOM   2917  C CD    . GLN A 1 383 ? 67.073  18.922  30.845 1.00 37.85  ? 383 GLN A CD    1 
ATOM   2918  O OE1   . GLN A 1 383 ? 67.221  20.129  30.657 1.00 36.65  ? 383 GLN A OE1   1 
ATOM   2919  N NE2   . GLN A 1 383 ? 67.164  18.030  29.865 1.00 36.56  ? 383 GLN A NE2   1 
ATOM   2920  N N     . VAL A 1 384 ? 64.223  20.828  35.230 1.00 35.66  ? 384 VAL A N     1 
ATOM   2921  C CA    . VAL A 1 384 ? 63.039  21.371  35.887 1.00 34.55  ? 384 VAL A CA    1 
ATOM   2922  C C     . VAL A 1 384 ? 63.104  22.894  35.931 1.00 47.39  ? 384 VAL A C     1 
ATOM   2923  O O     . VAL A 1 384 ? 62.120  23.576  35.631 1.00 46.90  ? 384 VAL A O     1 
ATOM   2924  C CB    . VAL A 1 384 ? 62.882  20.822  37.318 1.00 32.98  ? 384 VAL A CB    1 
ATOM   2925  C CG1   . VAL A 1 384 ? 61.736  21.515  38.036 1.00 35.55  ? 384 VAL A CG1   1 
ATOM   2926  C CG2   . VAL A 1 384 ? 62.666  19.321  37.288 1.00 30.98  ? 384 VAL A CG2   1 
ATOM   2927  N N     . ALA A 1 385 ? 64.269  23.419  36.304 1.00 45.72  ? 385 ALA A N     1 
ATOM   2928  C CA    . ALA A 1 385 ? 64.493  24.862  36.314 1.00 38.04  ? 385 ALA A CA    1 
ATOM   2929  C C     . ALA A 1 385 ? 64.317  25.449  34.917 1.00 40.72  ? 385 ALA A C     1 
ATOM   2930  O O     . ALA A 1 385 ? 63.610  26.444  34.731 1.00 43.56  ? 385 ALA A O     1 
ATOM   2931  C CB    . ALA A 1 385 ? 65.876  25.178  36.850 1.00 38.66  ? 385 ALA A CB    1 
ATOM   2932  N N     . TRP A 1 386 ? 64.963  24.819  33.941 1.00 39.27  ? 386 TRP A N     1 
ATOM   2933  C CA    . TRP A 1 386 ? 64.856  25.233  32.547 1.00 38.63  ? 386 TRP A CA    1 
ATOM   2934  C C     . TRP A 1 386 ? 63.413  25.207  32.060 1.00 40.03  ? 386 TRP A C     1 
ATOM   2935  O O     . TRP A 1 386 ? 62.981  26.098  31.328 1.00 47.64  ? 386 TRP A O     1 
ATOM   2936  C CB    . TRP A 1 386 ? 65.720  24.336  31.659 1.00 38.99  ? 386 TRP A CB    1 
ATOM   2937  C CG    . TRP A 1 386 ? 65.392  24.430  30.199 1.00 38.82  ? 386 TRP A CG    1 
ATOM   2938  C CD1   . TRP A 1 386 ? 65.916  25.307  29.298 1.00 42.20  ? 386 TRP A CD1   1 
ATOM   2939  C CD2   . TRP A 1 386 ? 64.472  23.607  29.469 1.00 44.42  ? 386 TRP A CD2   1 
ATOM   2940  N NE1   . TRP A 1 386 ? 65.378  25.086  28.053 1.00 39.62  ? 386 TRP A NE1   1 
ATOM   2941  C CE2   . TRP A 1 386 ? 64.489  24.047  28.132 1.00 40.31  ? 386 TRP A CE2   1 
ATOM   2942  C CE3   . TRP A 1 386 ? 63.635  22.544  29.819 1.00 36.58  ? 386 TRP A CE3   1 
ATOM   2943  C CZ2   . TRP A 1 386 ? 63.700  23.460  27.145 1.00 42.55  ? 386 TRP A CZ2   1 
ATOM   2944  C CZ3   . TRP A 1 386 ? 62.854  21.964  28.838 1.00 36.77  ? 386 TRP A CZ3   1 
ATOM   2945  C CH2   . TRP A 1 386 ? 62.892  22.422  27.517 1.00 35.55  ? 386 TRP A CH2   1 
ATOM   2946  N N     . ALA A 1 387 ? 62.676  24.178  32.467 1.00 41.56  ? 387 ALA A N     1 
ATOM   2947  C CA    . ALA A 1 387 ? 61.280  24.029  32.074 1.00 37.75  ? 387 ALA A CA    1 
ATOM   2948  C C     . ALA A 1 387 ? 60.421  25.136  32.666 1.00 44.15  ? 387 ALA A C     1 
ATOM   2949  O O     . ALA A 1 387 ? 59.566  25.703  31.985 1.00 46.76  ? 387 ALA A O     1 
ATOM   2950  C CB    . ALA A 1 387 ? 60.754  22.675  32.499 1.00 41.37  ? 387 ALA A CB    1 
ATOM   2951  N N     . LEU A 1 388 ? 60.650  25.435  33.940 1.00 45.03  ? 388 LEU A N     1 
ATOM   2952  C CA    . LEU A 1 388 ? 59.893  26.474  34.627 1.00 42.14  ? 388 LEU A CA    1 
ATOM   2953  C C     . LEU A 1 388 ? 60.252  27.864  34.110 1.00 43.43  ? 388 LEU A C     1 
ATOM   2954  O O     . LEU A 1 388 ? 59.458  28.797  34.224 1.00 49.48  ? 388 LEU A O     1 
ATOM   2955  C CB    . LEU A 1 388 ? 60.126  26.395  36.137 1.00 40.98  ? 388 LEU A CB    1 
ATOM   2956  C CG    . LEU A 1 388 ? 59.408  25.263  36.872 1.00 37.17  ? 388 LEU A CG    1 
ATOM   2957  C CD1   . LEU A 1 388 ? 59.764  25.264  38.350 1.00 40.51  ? 388 LEU A CD1   1 
ATOM   2958  C CD2   . LEU A 1 388 ? 57.908  25.390  36.684 1.00 47.68  ? 388 LEU A CD2   1 
ATOM   2959  N N     . THR A 1 389 ? 61.445  28.001  33.541 1.00 42.50  ? 389 THR A N     1 
ATOM   2960  C CA    . THR A 1 389 ? 61.872  29.281  32.984 1.00 44.48  ? 389 THR A CA    1 
ATOM   2961  C C     . THR A 1 389 ? 61.332  29.504  31.571 1.00 47.32  ? 389 THR A C     1 
ATOM   2962  O O     . THR A 1 389 ? 60.670  30.508  31.307 1.00 49.42  ? 389 THR A O     1 
ATOM   2963  C CB    . THR A 1 389 ? 63.405  29.401  32.958 1.00 45.19  ? 389 THR A CB    1 
ATOM   2964  O OG1   . THR A 1 389 ? 63.901  29.475  34.301 1.00 49.60  ? 389 THR A OG1   1 
ATOM   2965  C CG2   . THR A 1 389 ? 63.828  30.650  32.204 1.00 46.13  ? 389 THR A CG2   1 
ATOM   2966  N N     . LYS A 1 390 ? 61.612  28.568  30.667 1.00 47.55  ? 390 LYS A N     1 
ATOM   2967  C CA    . LYS A 1 390 ? 61.192  28.700  29.273 1.00 49.75  ? 390 LYS A CA    1 
ATOM   2968  C C     . LYS A 1 390 ? 59.673  28.663  29.133 1.00 48.36  ? 390 LYS A C     1 
ATOM   2969  O O     . LYS A 1 390 ? 59.095  29.429  28.363 1.00 54.90  ? 390 LYS A O     1 
ATOM   2970  C CB    . LYS A 1 390 ? 61.820  27.601  28.413 1.00 47.10  ? 390 LYS A CB    1 
ATOM   2971  C CG    . LYS A 1 390 ? 61.653  27.819  26.915 1.00 52.68  ? 390 LYS A CG    1 
ATOM   2972  C CD    . LYS A 1 390 ? 62.337  26.724  26.110 1.00 54.83  ? 390 LYS A CD    1 
ATOM   2973  C CE    . LYS A 1 390 ? 62.347  27.052  24.624 1.00 52.63  ? 390 LYS A CE    1 
ATOM   2974  N NZ    . LYS A 1 390 ? 63.079  28.318  24.340 1.00 50.90  ? 390 LYS A NZ    1 
ATOM   2975  N N     . PHE A 1 391 ? 59.033  27.766  29.875 1.00 51.52  ? 391 PHE A N     1 
ATOM   2976  C CA    . PHE A 1 391 ? 57.578  27.676  29.875 1.00 52.61  ? 391 PHE A CA    1 
ATOM   2977  C C     . PHE A 1 391 ? 57.017  28.231  31.181 1.00 63.42  ? 391 PHE A C     1 
ATOM   2978  O O     . PHE A 1 391 ? 57.090  27.572  32.218 1.00 70.44  ? 391 PHE A O     1 
ATOM   2979  C CB    . PHE A 1 391 ? 57.123  26.227  29.677 1.00 50.36  ? 391 PHE A CB    1 
ATOM   2980  C CG    . PHE A 1 391 ? 57.818  25.519  28.549 1.00 45.70  ? 391 PHE A CG    1 
ATOM   2981  C CD1   . PHE A 1 391 ? 57.437  25.737  27.236 1.00 44.88  ? 391 PHE A CD1   1 
ATOM   2982  C CD2   . PHE A 1 391 ? 58.845  24.627  28.803 1.00 45.45  ? 391 PHE A CD2   1 
ATOM   2983  C CE1   . PHE A 1 391 ? 58.075  25.083  26.197 1.00 56.84  ? 391 PHE A CE1   1 
ATOM   2984  C CE2   . PHE A 1 391 ? 59.485  23.970  27.769 1.00 43.93  ? 391 PHE A CE2   1 
ATOM   2985  C CZ    . PHE A 1 391 ? 59.100  24.199  26.465 1.00 44.45  ? 391 PHE A CZ    1 
ATOM   2986  N N     . PRO A 1 392 ? 56.463  29.453  31.135 1.00 58.37  ? 392 PRO A N     1 
ATOM   2987  C CA    . PRO A 1 392 ? 55.899  30.106  32.321 1.00 51.00  ? 392 PRO A CA    1 
ATOM   2988  C C     . PRO A 1 392 ? 54.475  29.650  32.616 1.00 51.61  ? 392 PRO A C     1 
ATOM   2989  O O     . PRO A 1 392 ? 53.950  29.939  33.691 1.00 51.21  ? 392 PRO A O     1 
ATOM   2990  C CB    . PRO A 1 392 ? 55.929  31.599  31.956 1.00 52.89  ? 392 PRO A CB    1 
ATOM   2991  C CG    . PRO A 1 392 ? 56.472  31.681  30.540 1.00 54.29  ? 392 PRO A CG    1 
ATOM   2992  C CD    . PRO A 1 392 ? 56.364  30.315  29.949 1.00 60.30  ? 392 PRO A CD    1 
ATOM   2993  N N     . CYS A 1 393 ? 53.859  28.951  31.668 1.00 51.00  ? 393 CYS A N     1 
ATOM   2994  C CA    . CYS A 1 393 ? 52.521  28.414  31.868 1.00 48.18  ? 393 CYS A CA    1 
ATOM   2995  C C     . CYS A 1 393 ? 52.573  27.206  32.794 1.00 61.39  ? 393 CYS A C     1 
ATOM   2996  O O     . CYS A 1 393 ? 51.646  26.961  33.565 1.00 66.30  ? 393 CYS A O     1 
ATOM   2997  C CB    . CYS A 1 393 ? 51.883  28.034  30.532 1.00 47.05  ? 393 CYS A CB    1 
ATOM   2998  S SG    . CYS A 1 393 ? 52.729  26.711  29.642 1.00 51.30  ? 393 CYS A SG    1 
ATOM   2999  N N     . LEU A 1 394 ? 53.666  26.454  32.707 1.00 62.68  ? 394 LEU A N     1 
ATOM   3000  C CA    . LEU A 1 394 ? 53.882  25.310  33.582 1.00 44.24  ? 394 LEU A CA    1 
ATOM   3001  C C     . LEU A 1 394 ? 54.098  25.764  35.019 1.00 45.18  ? 394 LEU A C     1 
ATOM   3002  O O     . LEU A 1 394 ? 54.594  26.862  35.265 1.00 52.52  ? 394 LEU A O     1 
ATOM   3003  C CB    . LEU A 1 394 ? 55.080  24.485  33.113 1.00 43.30  ? 394 LEU A CB    1 
ATOM   3004  C CG    . LEU A 1 394 ? 54.961  23.766  31.772 1.00 39.52  ? 394 LEU A CG    1 
ATOM   3005  C CD1   . LEU A 1 394 ? 56.212  22.948  31.510 1.00 43.09  ? 394 LEU A CD1   1 
ATOM   3006  C CD2   . LEU A 1 394 ? 53.728  22.884  31.744 1.00 38.05  ? 394 LEU A CD2   1 
ATOM   3007  N N     . GLN A 1 395 ? 53.721  24.913  35.966 1.00 43.35  ? 395 GLN A N     1 
ATOM   3008  C CA    . GLN A 1 395 ? 53.922  25.210  37.377 1.00 44.50  ? 395 GLN A CA    1 
ATOM   3009  C C     . GLN A 1 395 ? 54.113  23.912  38.151 1.00 42.87  ? 395 GLN A C     1 
ATOM   3010  O O     . GLN A 1 395 ? 53.306  22.991  38.036 1.00 43.19  ? 395 GLN A O     1 
ATOM   3011  C CB    . GLN A 1 395 ? 52.741  26.008  37.933 1.00 51.74  ? 395 GLN A CB    1 
ATOM   3012  C CG    . GLN A 1 395 ? 53.128  27.034  38.983 1.00 54.50  ? 395 GLN A CG    1 
ATOM   3013  C CD    . GLN A 1 395 ? 51.979  27.952  39.348 1.00 69.74  ? 395 GLN A CD    1 
ATOM   3014  O OE1   . GLN A 1 395 ? 50.848  27.757  38.903 1.00 57.49  ? 395 GLN A OE1   1 
ATOM   3015  N NE2   . GLN A 1 395 ? 52.265  28.964  40.160 1.00 78.56  ? 395 GLN A NE2   1 
ATOM   3016  N N     . LEU A 1 396 ? 55.188  23.844  38.931 1.00 41.62  ? 396 LEU A N     1 
ATOM   3017  C CA    . LEU A 1 396 ? 55.546  22.625  39.649 1.00 44.07  ? 396 LEU A CA    1 
ATOM   3018  C C     . LEU A 1 396 ? 54.484  22.252  40.682 1.00 42.30  ? 396 LEU A C     1 
ATOM   3019  O O     . LEU A 1 396 ? 54.029  23.098  41.451 1.00 47.75  ? 396 LEU A O     1 
ATOM   3020  C CB    . LEU A 1 396 ? 56.909  22.790  40.324 1.00 48.50  ? 396 LEU A CB    1 
ATOM   3021  C CG    . LEU A 1 396 ? 57.667  21.504  40.654 1.00 45.48  ? 396 LEU A CG    1 
ATOM   3022  C CD1   . LEU A 1 396 ? 57.918  20.707  39.389 1.00 41.14  ? 396 LEU A CD1   1 
ATOM   3023  C CD2   . LEU A 1 396 ? 58.978  21.820  41.351 1.00 43.81  ? 396 LEU A CD2   1 
ATOM   3024  N N     . GLN A 1 397 ? 54.097  20.980  40.690 1.00 45.84  ? 397 GLN A N     1 
ATOM   3025  C CA    . GLN A 1 397 ? 53.038  20.495  41.570 1.00 41.79  ? 397 GLN A CA    1 
ATOM   3026  C C     . GLN A 1 397 ? 53.555  19.475  42.577 1.00 41.01  ? 397 GLN A C     1 
ATOM   3027  O O     . GLN A 1 397 ? 54.486  18.728  42.284 1.00 63.38  ? 397 GLN A O     1 
ATOM   3028  C CB    . GLN A 1 397 ? 51.910  19.867  40.747 1.00 44.08  ? 397 GLN A CB    1 
ATOM   3029  C CG    . GLN A 1 397 ? 51.096  20.852  39.931 1.00 41.06  ? 397 GLN A CG    1 
ATOM   3030  C CD    . GLN A 1 397 ? 49.800  21.242  40.612 1.00 47.58  ? 397 GLN A CD    1 
ATOM   3031  O OE1   . GLN A 1 397 ? 49.758  22.190  41.395 1.00 52.74  ? 397 GLN A OE1   1 
ATOM   3032  N NE2   . GLN A 1 397 ? 48.733  20.511  40.315 1.00 39.96  ? 397 GLN A NE2   1 
ATOM   3033  N N     . PRO A 1 398 ? 52.944  19.439  43.772 1.00 38.44  ? 398 PRO A N     1 
ATOM   3034  C CA    . PRO A 1 398 ? 53.248  18.382  44.740 1.00 42.91  ? 398 PRO A CA    1 
ATOM   3035  C C     . PRO A 1 398 ? 52.752  17.037  44.223 1.00 45.61  ? 398 PRO A C     1 
ATOM   3036  O O     . PRO A 1 398 ? 51.879  17.018  43.356 1.00 36.69  ? 398 PRO A O     1 
ATOM   3037  C CB    . PRO A 1 398 ? 52.484  18.818  45.993 1.00 43.93  ? 398 PRO A CB    1 
ATOM   3038  C CG    . PRO A 1 398 ? 51.382  19.682  45.479 1.00 41.31  ? 398 PRO A CG    1 
ATOM   3039  C CD    . PRO A 1 398 ? 51.957  20.400  44.294 1.00 48.19  ? 398 PRO A CD    1 
ATOM   3040  N N     . GLN A 1 399 ? 53.292  15.936  44.738 1.00 37.33  ? 399 GLN A N     1 
ATOM   3041  C CA    . GLN A 1 399 ? 52.962  14.620  44.201 1.00 28.05  ? 399 GLN A CA    1 
ATOM   3042  C C     . GLN A 1 399 ? 52.340  13.688  45.237 1.00 29.68  ? 399 GLN A C     1 
ATOM   3043  O O     . GLN A 1 399 ? 52.548  13.846  46.439 1.00 41.10  ? 399 GLN A O     1 
ATOM   3044  C CB    . GLN A 1 399 ? 54.215  13.965  43.611 1.00 29.72  ? 399 GLN A CB    1 
ATOM   3045  C CG    . GLN A 1 399 ? 54.964  14.837  42.614 1.00 33.50  ? 399 GLN A CG    1 
ATOM   3046  C CD    . GLN A 1 399 ? 56.178  14.143  42.031 1.00 30.04  ? 399 GLN A CD    1 
ATOM   3047  O OE1   . GLN A 1 399 ? 56.333  12.929  42.156 1.00 22.62  ? 399 GLN A OE1   1 
ATOM   3048  N NE2   . GLN A 1 399 ? 57.048  14.913  41.390 1.00 24.76  ? 399 GLN A NE2   1 
ATOM   3049  N N     . GLU A 1 400 ? 51.567  12.720  44.753 1.00 26.85  ? 400 GLU A N     1 
ATOM   3050  C CA    . GLU A 1 400 ? 51.050  11.638  45.585 1.00 27.41  ? 400 GLU A CA    1 
ATOM   3051  C C     . GLU A 1 400 ? 51.143  10.324  44.820 1.00 31.69  ? 400 GLU A C     1 
ATOM   3052  O O     . GLU A 1 400 ? 50.701  10.242  43.675 1.00 26.09  ? 400 GLU A O     1 
ATOM   3053  C CB    . GLU A 1 400 ? 49.601  11.897  46.010 1.00 35.15  ? 400 GLU A CB    1 
ATOM   3054  C CG    . GLU A 1 400 ? 49.438  12.916  47.126 1.00 37.03  ? 400 GLU A CG    1 
ATOM   3055  C CD    . GLU A 1 400 ? 48.088  12.819  47.817 1.00 57.27  ? 400 GLU A CD    1 
ATOM   3056  O OE1   . GLU A 1 400 ? 47.512  13.874  48.155 1.00 68.17  ? 400 GLU A OE1   1 
ATOM   3057  O OE2   . GLU A 1 400 ? 47.606  11.686  48.032 1.00 58.66  ? 400 GLU A OE2   1 
ATOM   3058  N N     . PRO A 1 401 ? 51.718  9.288   45.451 1.00 35.13  ? 401 PRO A N     1 
ATOM   3059  C CA    . PRO A 1 401 ? 52.289  9.316   46.803 1.00 22.96  ? 401 PRO A CA    1 
ATOM   3060  C C     . PRO A 1 401 ? 53.703  9.895   46.859 1.00 26.78  ? 401 PRO A C     1 
ATOM   3061  O O     . PRO A 1 401 ? 54.460  9.760   45.899 1.00 33.13  ? 401 PRO A O     1 
ATOM   3062  C CB    . PRO A 1 401 ? 52.311  7.834   47.208 1.00 25.70  ? 401 PRO A CB    1 
ATOM   3063  C CG    . PRO A 1 401 ? 51.502  7.111   46.168 1.00 24.56  ? 401 PRO A CG    1 
ATOM   3064  C CD    . PRO A 1 401 ? 51.639  7.917   44.926 1.00 21.15  ? 401 PRO A CD    1 
ATOM   3065  N N     . GLN A 1 402 ? 54.043  10.529  47.978 1.00 28.40  ? 402 GLN A N     1 
ATOM   3066  C CA    . GLN A 1 402 ? 55.399  11.011  48.218 1.00 30.37  ? 402 GLN A CA    1 
ATOM   3067  C C     . GLN A 1 402 ? 56.209  9.919   48.908 1.00 31.80  ? 402 GLN A C     1 
ATOM   3068  O O     . GLN A 1 402 ? 55.954  9.586   50.066 1.00 40.04  ? 402 GLN A O     1 
ATOM   3069  C CB    . GLN A 1 402 ? 55.379  12.287  49.068 1.00 37.49  ? 402 GLN A CB    1 
ATOM   3070  C CG    . GLN A 1 402 ? 56.754  12.869  49.390 1.00 45.21  ? 402 GLN A CG    1 
ATOM   3071  C CD    . GLN A 1 402 ? 57.357  13.646  48.233 1.00 64.56  ? 402 GLN A CD    1 
ATOM   3072  O OE1   . GLN A 1 402 ? 56.716  13.844  47.202 1.00 60.86  ? 402 GLN A OE1   1 
ATOM   3073  N NE2   . GLN A 1 402 ? 58.598  14.094  48.402 1.00 58.06  ? 402 GLN A NE2   1 
ATOM   3074  N N     . ILE A 1 403 ? 57.180  9.359   48.192 1.00 34.38  ? 403 ILE A N     1 
ATOM   3075  C CA    . ILE A 1 403 ? 57.952  8.229   48.698 1.00 30.53  ? 403 ILE A CA    1 
ATOM   3076  C C     . ILE A 1 403 ? 59.453  8.511   48.724 1.00 29.68  ? 403 ILE A C     1 
ATOM   3077  O O     . ILE A 1 403 ? 60.112  8.306   49.743 1.00 43.59  ? 403 ILE A O     1 
ATOM   3078  C CB    . ILE A 1 403 ? 57.689  6.963   47.856 1.00 29.01  ? 403 ILE A CB    1 
ATOM   3079  C CG1   . ILE A 1 403 ? 56.244  6.497   48.036 1.00 29.44  ? 403 ILE A CG1   1 
ATOM   3080  C CG2   . ILE A 1 403 ? 58.645  5.849   48.240 1.00 34.59  ? 403 ILE A CG2   1 
ATOM   3081  C CD1   . ILE A 1 403 ? 55.897  5.275   47.220 1.00 44.58  ? 403 ILE A CD1   1 
ATOM   3082  N N     . GLY A 1 404 ? 59.992  8.979   47.603 1.00 39.25  ? 404 GLY A N     1 
ATOM   3083  C CA    . GLY A 1 404 ? 61.416  9.243   47.507 1.00 48.32  ? 404 GLY A CA    1 
ATOM   3084  C C     . GLY A 1 404 ? 61.836  10.507  48.230 1.00 41.18  ? 404 GLY A C     1 
ATOM   3085  O O     . GLY A 1 404 ? 61.006  11.219  48.795 1.00 41.30  ? 404 GLY A O     1 
ATOM   3086  N N     . GLY A 1 405 ? 63.135  10.787  48.212 1.00 42.40  ? 405 GLY A N     1 
ATOM   3087  C CA    . GLY A 1 405 ? 63.660  11.984  48.841 1.00 44.86  ? 405 GLY A CA    1 
ATOM   3088  C C     . GLY A 1 405 ? 63.350  13.227  48.031 1.00 32.91  ? 405 GLY A C     1 
ATOM   3089  O O     . GLY A 1 405 ? 62.813  13.137  46.928 1.00 33.52  ? 405 GLY A O     1 
ATOM   3090  N N     . GLU A 1 406 ? 63.688  14.389  48.579 1.00 39.54  ? 406 GLU A N     1 
ATOM   3091  C CA    . GLU A 1 406 ? 63.454  15.652  47.891 1.00 35.87  ? 406 GLU A CA    1 
ATOM   3092  C C     . GLU A 1 406 ? 64.562  15.940  46.883 1.00 41.06  ? 406 GLU A C     1 
ATOM   3093  O O     . GLU A 1 406 ? 65.545  15.201  46.801 1.00 33.81  ? 406 GLU A O     1 
ATOM   3094  C CB    . GLU A 1 406 ? 63.336  16.795  48.900 1.00 47.11  ? 406 GLU A CB    1 
ATOM   3095  C CG    . GLU A 1 406 ? 64.490  16.885  49.887 1.00 53.23  ? 406 GLU A CG    1 
ATOM   3096  C CD    . GLU A 1 406 ? 64.202  17.841  51.028 1.00 74.51  ? 406 GLU A CD    1 
ATOM   3097  O OE1   . GLU A 1 406 ? 63.011  18.113  51.290 1.00 63.84  ? 406 GLU A OE1   1 
ATOM   3098  O OE2   . GLU A 1 406 ? 65.165  18.320  51.663 1.00 102.86 ? 406 GLU A OE2   1 
ATOM   3099  N N     . GLY A 1 407 ? 64.398  17.011  46.115 1.00 42.18  ? 407 GLY A N     1 
ATOM   3100  C CA    . GLY A 1 407 ? 65.349  17.353  45.073 1.00 34.25  ? 407 GLY A CA    1 
ATOM   3101  C C     . GLY A 1 407 ? 66.736  17.681  45.590 1.00 38.96  ? 407 GLY A C     1 
ATOM   3102  O O     . GLY A 1 407 ? 66.912  18.012  46.763 1.00 40.21  ? 407 GLY A O     1 
ATOM   3103  N N     . MET A 1 408 ? 67.724  17.585  44.706 1.00 44.19  ? 408 MET A N     1 
ATOM   3104  C CA    . MET A 1 408 ? 69.104  17.902  45.050 1.00 43.26  ? 408 MET A CA    1 
ATOM   3105  C C     . MET A 1 408 ? 69.421  19.363  44.751 1.00 43.72  ? 408 MET A C     1 
ATOM   3106  O O     . MET A 1 408 ? 69.071  19.881  43.690 1.00 45.46  ? 408 MET A O     1 
ATOM   3107  C CB    . MET A 1 408 ? 70.068  16.982  44.294 1.00 45.60  ? 408 MET A CB    1 
ATOM   3108  C CG    . MET A 1 408 ? 71.516  17.442  44.314 1.00 59.02  ? 408 MET A CG    1 
ATOM   3109  S SD    . MET A 1 408 ? 72.700  16.136  43.917 1.00 54.19  ? 408 MET A SD    1 
ATOM   3110  C CE    . MET A 1 408 ? 72.041  15.519  42.369 1.00 42.73  ? 408 MET A CE    1 
ATOM   3111  N N     . ARG A 1 409 ? 70.082  20.022  45.698 1.00 49.66  ? 409 ARG A N     1 
ATOM   3112  C CA    . ARG A 1 409 ? 70.473  21.417  45.542 1.00 56.86  ? 409 ARG A CA    1 
ATOM   3113  C C     . ARG A 1 409 ? 71.496  21.572  44.420 1.00 55.22  ? 409 ARG A C     1 
ATOM   3114  O O     . ARG A 1 409 ? 72.345  20.703  44.226 1.00 57.28  ? 409 ARG A O     1 
ATOM   3115  C CB    . ARG A 1 409 ? 71.052  21.962  46.850 1.00 60.85  ? 409 ARG A CB    1 
ATOM   3116  C CG    . ARG A 1 409 ? 70.376  21.448  48.112 1.00 59.40  ? 409 ARG A CG    1 
ATOM   3117  C CD    . ARG A 1 409 ? 71.131  21.907  49.351 1.00 62.43  ? 409 ARG A CD    1 
ATOM   3118  N NE    . ARG A 1 409 ? 70.767  21.140  50.539 1.00 61.81  ? 409 ARG A NE    1 
ATOM   3119  C CZ    . ARG A 1 409 ? 69.860  21.526  51.430 1.00 75.38  ? 409 ARG A CZ    1 
ATOM   3120  N NH1   . ARG A 1 409 ? 69.220  22.676  51.272 1.00 81.09  ? 409 ARG A NH1   1 
ATOM   3121  N NH2   . ARG A 1 409 ? 69.596  20.762  52.481 1.00 79.20  ? 409 ARG A NH2   1 
ATOM   3122  N N     . GLY A 1 410 ? 71.417  22.676  43.684 1.00 58.82  ? 410 GLY A N     1 
ATOM   3123  C CA    . GLY A 1 410 ? 72.383  22.950  42.636 1.00 60.52  ? 410 GLY A CA    1 
ATOM   3124  C C     . GLY A 1 410 ? 71.801  23.592  41.392 1.00 53.38  ? 410 GLY A C     1 
ATOM   3125  O O     . GLY A 1 410 ? 72.519  24.232  40.625 1.00 55.75  ? 410 GLY A O     1 
ATOM   3126  N N     . ALA A 1 411 ? 70.499  23.422  41.188 1.00 57.73  ? 411 ALA A N     1 
ATOM   3127  C CA    . ALA A 1 411 ? 69.837  23.965  40.007 1.00 55.81  ? 411 ALA A CA    1 
ATOM   3128  C C     . ALA A 1 411 ? 69.309  25.373  40.255 1.00 64.77  ? 411 ALA A C     1 
ATOM   3129  O O     . ALA A 1 411 ? 68.823  26.032  39.336 1.00 60.76  ? 411 ALA A O     1 
ATOM   3130  C CB    . ALA A 1 411 ? 68.709  23.053  39.569 1.00 55.92  ? 411 ALA A CB    1 
ATOM   3131  N N     . GLY A 1 412 ? 69.403  25.828  41.500 1.00 62.66  ? 412 GLY A N     1 
ATOM   3132  C CA    . GLY A 1 412 ? 68.961  27.163  41.858 1.00 54.95  ? 412 GLY A CA    1 
ATOM   3133  C C     . GLY A 1 412 ? 67.505  27.218  42.273 1.00 51.13  ? 412 GLY A C     1 
ATOM   3134  O O     . GLY A 1 412 ? 66.930  28.298  42.401 1.00 58.03  ? 412 GLY A O     1 
ATOM   3135  N N     . LEU A 1 413 ? 66.905  26.051  42.482 1.00 48.83  ? 413 LEU A N     1 
ATOM   3136  C CA    . LEU A 1 413 ? 65.517  25.975  42.916 1.00 47.11  ? 413 LEU A CA    1 
ATOM   3137  C C     . LEU A 1 413 ? 65.411  26.288  44.403 1.00 45.48  ? 413 LEU A C     1 
ATOM   3138  O O     . LEU A 1 413 ? 66.402  26.213  45.130 1.00 45.69  ? 413 LEU A O     1 
ATOM   3139  C CB    . LEU A 1 413 ? 64.936  24.590  42.624 1.00 45.09  ? 413 LEU A CB    1 
ATOM   3140  C CG    . LEU A 1 413 ? 65.026  24.101  41.178 1.00 46.57  ? 413 LEU A CG    1 
ATOM   3141  C CD1   . LEU A 1 413 ? 64.448  22.701  41.046 1.00 36.94  ? 413 LEU A CD1   1 
ATOM   3142  C CD2   . LEU A 1 413 ? 64.314  25.066  40.249 1.00 45.68  ? 413 LEU A CD2   1 
ATOM   3143  N N     . SER A 1 414 ? 64.212  26.644  44.853 1.00 47.92  ? 414 SER A N     1 
ATOM   3144  C CA    . SER A 1 414 ? 63.978  26.900  46.270 1.00 49.21  ? 414 SER A CA    1 
ATOM   3145  C C     . SER A 1 414 ? 63.665  25.600  46.993 1.00 53.96  ? 414 SER A C     1 
ATOM   3146  O O     . SER A 1 414 ? 63.334  24.599  46.359 1.00 56.18  ? 414 SER A O     1 
ATOM   3147  C CB    . SER A 1 414 ? 62.836  27.899  46.463 1.00 57.65  ? 414 SER A CB    1 
ATOM   3148  O OG    . SER A 1 414 ? 61.608  27.362  46.004 1.00 58.14  ? 414 SER A OG    1 
ATOM   3149  N N     . CYS A 1 415 ? 63.772  25.620  48.318 1.00 55.40  ? 415 CYS A N     1 
ATOM   3150  C CA    . CYS A 1 415 ? 63.479  24.442  49.125 1.00 67.29  ? 415 CYS A CA    1 
ATOM   3151  C C     . CYS A 1 415 ? 62.037  23.993  48.914 1.00 63.71  ? 415 CYS A C     1 
ATOM   3152  O O     . CYS A 1 415 ? 61.754  22.796  48.851 1.00 63.66  ? 415 CYS A O     1 
ATOM   3153  C CB    . CYS A 1 415 ? 63.738  24.722  50.605 1.00 65.98  ? 415 CYS A CB    1 
ATOM   3154  S SG    . CYS A 1 415 ? 65.473  25.036  51.012 1.00 78.34  ? 415 CYS A SG    1 
ATOM   3155  N N     . GLU A 1 416 ? 61.135  24.963  48.794 1.00 66.48  ? 416 GLU A N     1 
ATOM   3156  C CA    . GLU A 1 416 ? 59.731  24.682  48.514 1.00 62.74  ? 416 GLU A CA    1 
ATOM   3157  C C     . GLU A 1 416 ? 59.575  23.956  47.180 1.00 55.93  ? 416 GLU A C     1 
ATOM   3158  O O     . GLU A 1 416 ? 58.733  23.070  47.043 1.00 55.72  ? 416 GLU A O     1 
ATOM   3159  C CB    . GLU A 1 416 ? 58.908  25.974  48.509 1.00 78.09  ? 416 GLU A CB    1 
ATOM   3160  C CG    . GLU A 1 416 ? 58.601  26.548  49.890 1.00 92.17  ? 416 GLU A CG    1 
ATOM   3161  C CD    . GLU A 1 416 ? 59.785  27.256  50.521 1.00 91.73  ? 416 GLU A CD    1 
ATOM   3162  O OE1   . GLU A 1 416 ? 59.686  27.631  51.709 1.00 79.25  ? 416 GLU A OE1   1 
ATOM   3163  O OE2   . GLU A 1 416 ? 60.811  27.445  49.834 1.00 96.42  ? 416 GLU A OE2   1 
ATOM   3164  N N     . GLN A 1 417 ? 60.392  24.338  46.202 1.00 56.46  ? 417 GLN A N     1 
ATOM   3165  C CA    . GLN A 1 417 ? 60.376  23.693  44.893 1.00 48.45  ? 417 GLN A CA    1 
ATOM   3166  C C     . GLN A 1 417 ? 60.984  22.296  44.960 1.00 42.69  ? 417 GLN A C     1 
ATOM   3167  O O     . GLN A 1 417 ? 60.488  21.366  44.326 1.00 45.12  ? 417 GLN A O     1 
ATOM   3168  C CB    . GLN A 1 417 ? 61.127  24.540  43.860 1.00 45.97  ? 417 GLN A CB    1 
ATOM   3169  C CG    . GLN A 1 417 ? 60.366  25.761  43.362 1.00 45.83  ? 417 GLN A CG    1 
ATOM   3170  C CD    . GLN A 1 417 ? 61.144  26.553  42.324 1.00 45.01  ? 417 GLN A CD    1 
ATOM   3171  O OE1   . GLN A 1 417 ? 62.339  26.804  42.483 1.00 47.45  ? 417 GLN A OE1   1 
ATOM   3172  N NE2   . GLN A 1 417 ? 60.467  26.947  41.252 1.00 38.84  ? 417 GLN A NE2   1 
ATOM   3173  N N     . LEU A 1 418 ? 62.058  22.155  45.731 1.00 60.89  ? 418 LEU A N     1 
ATOM   3174  C CA    . LEU A 1 418 ? 62.756  20.881  45.847 1.00 40.30  ? 418 LEU A CA    1 
ATOM   3175  C C     . LEU A 1 418 ? 61.919  19.837  46.583 1.00 42.02  ? 418 LEU A C     1 
ATOM   3176  O O     . LEU A 1 418 ? 62.017  18.645  46.295 1.00 48.05  ? 418 LEU A O     1 
ATOM   3177  C CB    . LEU A 1 418 ? 64.100  21.070  46.555 1.00 44.46  ? 418 LEU A CB    1 
ATOM   3178  C CG    . LEU A 1 418 ? 65.166  21.869  45.803 1.00 40.14  ? 418 LEU A CG    1 
ATOM   3179  C CD1   . LEU A 1 418 ? 66.483  21.876  46.565 1.00 41.63  ? 418 LEU A CD1   1 
ATOM   3180  C CD2   . LEU A 1 418 ? 65.355  21.304  44.411 1.00 39.33  ? 418 LEU A CD2   1 
ATOM   3181  N N     . LYS A 1 419 ? 61.097  20.285  47.528 1.00 47.14  ? 419 LYS A N     1 
ATOM   3182  C CA    . LYS A 1 419 ? 60.232  19.378  48.280 1.00 47.96  ? 419 LYS A CA    1 
ATOM   3183  C C     . LYS A 1 419 ? 59.116  18.801  47.411 1.00 44.61  ? 419 LYS A C     1 
ATOM   3184  O O     . LYS A 1 419 ? 58.461  17.831  47.793 1.00 48.92  ? 419 LYS A O     1 
ATOM   3185  C CB    . LYS A 1 419 ? 59.628  20.090  49.493 1.00 56.77  ? 419 LYS A CB    1 
ATOM   3186  C CG    . LYS A 1 419 ? 60.636  20.457  50.571 1.00 64.90  ? 419 LYS A CG    1 
ATOM   3187  C CD    . LYS A 1 419 ? 59.979  21.231  51.705 1.00 96.84  ? 419 LYS A CD    1 
ATOM   3188  C CE    . LYS A 1 419 ? 61.016  21.913  52.586 1.00 85.18  ? 419 LYS A CE    1 
ATOM   3189  N NZ    . LYS A 1 419 ? 62.019  20.955  53.128 1.00 81.70  ? 419 LYS A NZ    1 
ATOM   3190  N N     . GLN A 1 420 ? 58.902  19.401  46.244 1.00 45.65  ? 420 GLN A N     1 
ATOM   3191  C CA    . GLN A 1 420 ? 57.855  18.948  45.336 1.00 42.18  ? 420 GLN A CA    1 
ATOM   3192  C C     . GLN A 1 420 ? 58.397  17.991  44.278 1.00 41.46  ? 420 GLN A C     1 
ATOM   3193  O O     . GLN A 1 420 ? 57.640  17.463  43.464 1.00 38.07  ? 420 GLN A O     1 
ATOM   3194  C CB    . GLN A 1 420 ? 57.176  20.144  44.666 1.00 53.94  ? 420 GLN A CB    1 
ATOM   3195  C CG    . GLN A 1 420 ? 56.406  21.032  45.631 1.00 49.56  ? 420 GLN A CG    1 
ATOM   3196  C CD    . GLN A 1 420 ? 55.700  22.179  44.937 1.00 64.26  ? 420 GLN A CD    1 
ATOM   3197  O OE1   . GLN A 1 420 ? 55.923  22.436  43.754 1.00 60.43  ? 420 GLN A OE1   1 
ATOM   3198  N NE2   . GLN A 1 420 ? 54.841  22.874  45.672 1.00 86.80  ? 420 GLN A NE2   1 
ATOM   3199  N N     . LEU A 1 421 ? 59.708  17.774  44.289 1.00 35.86  ? 421 LEU A N     1 
ATOM   3200  C CA    . LEU A 1 421 ? 60.331  16.804  43.395 1.00 29.92  ? 421 LEU A CA    1 
ATOM   3201  C C     . LEU A 1 421 ? 60.502  15.469  44.110 1.00 32.46  ? 421 LEU A C     1 
ATOM   3202  O O     . LEU A 1 421 ? 60.498  15.416  45.340 1.00 36.21  ? 421 LEU A O     1 
ATOM   3203  C CB    . LEU A 1 421 ? 61.685  17.311  42.898 1.00 28.93  ? 421 LEU A CB    1 
ATOM   3204  C CG    . LEU A 1 421 ? 61.712  18.605  42.084 1.00 27.86  ? 421 LEU A CG    1 
ATOM   3205  C CD1   . LEU A 1 421 ? 63.137  18.942  41.677 1.00 28.10  ? 421 LEU A CD1   1 
ATOM   3206  C CD2   . LEU A 1 421 ? 60.828  18.482  40.864 1.00 30.37  ? 421 LEU A CD2   1 
ATOM   3207  N N     . GLN A 1 422 ? 60.642  14.389  43.347 1.00 23.24  ? 422 GLN A N     1 
ATOM   3208  C CA    . GLN A 1 422 ? 60.899  13.086  43.954 1.00 21.71  ? 422 GLN A CA    1 
ATOM   3209  C C     . GLN A 1 422 ? 62.184  12.467  43.416 1.00 25.06  ? 422 GLN A C     1 
ATOM   3210  O O     . GLN A 1 422 ? 62.198  11.888  42.334 1.00 33.83  ? 422 GLN A O     1 
ATOM   3211  C CB    . GLN A 1 422 ? 59.718  12.134  43.727 1.00 24.58  ? 422 GLN A CB    1 
ATOM   3212  C CG    . GLN A 1 422 ? 58.478  12.479  44.543 1.00 34.45  ? 422 GLN A CG    1 
ATOM   3213  C CD    . GLN A 1 422 ? 57.576  11.283  44.780 1.00 41.91  ? 422 GLN A CD    1 
ATOM   3214  O OE1   . GLN A 1 422 ? 57.977  10.303  45.408 1.00 33.51  ? 422 GLN A OE1   1 
ATOM   3215  N NE2   . GLN A 1 422 ? 56.347  11.360  44.283 1.00 44.82  ? 422 GLN A NE2   1 
ATOM   3216  N N     . ARG A 1 423 ? 63.264  12.599  44.181 1.00 26.42  ? 423 ARG A N     1 
ATOM   3217  C CA    . ARG A 1 423 ? 64.549  12.017  43.810 1.00 24.77  ? 423 ARG A CA    1 
ATOM   3218  C C     . ARG A 1 423 ? 64.880  10.824  44.694 1.00 27.52  ? 423 ARG A C     1 
ATOM   3219  O O     . ARG A 1 423 ? 64.951  10.948  45.916 1.00 36.68  ? 423 ARG A O     1 
ATOM   3220  C CB    . ARG A 1 423 ? 65.665  13.061  43.905 1.00 28.49  ? 423 ARG A CB    1 
ATOM   3221  C CG    . ARG A 1 423 ? 67.067  12.466  43.929 1.00 32.50  ? 423 ARG A CG    1 
ATOM   3222  C CD    . ARG A 1 423 ? 68.140  13.542  43.978 1.00 39.96  ? 423 ARG A CD    1 
ATOM   3223  N NE    . ARG A 1 423 ? 68.256  14.261  42.713 1.00 33.11  ? 423 ARG A NE    1 
ATOM   3224  C CZ    . ARG A 1 423 ? 69.077  13.909  41.730 1.00 38.03  ? 423 ARG A CZ    1 
ATOM   3225  N NH1   . ARG A 1 423 ? 69.857  12.846  41.865 1.00 31.83  ? 423 ARG A NH1   1 
ATOM   3226  N NH2   . ARG A 1 423 ? 69.122  14.621  40.614 1.00 46.43  ? 423 ARG A NH2   1 
ATOM   3227  N N     . PHE A 1 424 ? 65.078  9.669   44.070 1.00 31.81  ? 424 PHE A N     1 
ATOM   3228  C CA    . PHE A 1 424 ? 65.447  8.462   44.797 1.00 27.28  ? 424 PHE A CA    1 
ATOM   3229  C C     . PHE A 1 424 ? 66.961  8.336   44.890 1.00 31.37  ? 424 PHE A C     1 
ATOM   3230  O O     . PHE A 1 424 ? 67.661  8.387   43.879 1.00 30.09  ? 424 PHE A O     1 
ATOM   3231  C CB    . PHE A 1 424 ? 64.843  7.228   44.127 1.00 28.27  ? 424 PHE A CB    1 
ATOM   3232  C CG    . PHE A 1 424 ? 63.351  7.142   44.262 1.00 26.62  ? 424 PHE A CG    1 
ATOM   3233  C CD1   . PHE A 1 424 ? 62.522  7.799   43.370 1.00 22.03  ? 424 PHE A CD1   1 
ATOM   3234  C CD2   . PHE A 1 424 ? 62.777  6.411   45.287 1.00 50.05  ? 424 PHE A CD2   1 
ATOM   3235  C CE1   . PHE A 1 424 ? 61.150  7.726   43.498 1.00 19.75  ? 424 PHE A CE1   1 
ATOM   3236  C CE2   . PHE A 1 424 ? 61.406  6.334   45.418 1.00 29.99  ? 424 PHE A CE2   1 
ATOM   3237  C CZ    . PHE A 1 424 ? 60.593  6.992   44.523 1.00 22.78  ? 424 PHE A CZ    1 
ATOM   3238  N N     . ASP A 1 425 ? 67.458  8.172   46.110 1.00 45.89  ? 425 ASP A N     1 
ATOM   3239  C CA    . ASP A 1 425 ? 68.892  8.117   46.351 1.00 45.62  ? 425 ASP A CA    1 
ATOM   3240  C C     . ASP A 1 425 ? 69.326  6.720   46.773 1.00 47.67  ? 425 ASP A C     1 
ATOM   3241  O O     . ASP A 1 425 ? 68.870  6.208   47.794 1.00 57.09  ? 425 ASP A O     1 
ATOM   3242  C CB    . ASP A 1 425 ? 69.287  9.136   47.422 1.00 48.28  ? 425 ASP A CB    1 
ATOM   3243  C CG    . ASP A 1 425 ? 70.659  9.735   47.182 1.00 62.75  ? 425 ASP A CG    1 
ATOM   3244  O OD1   . ASP A 1 425 ? 70.971  10.064  46.018 1.00 59.13  ? 425 ASP A OD1   1 
ATOM   3245  O OD2   . ASP A 1 425 ? 71.424  9.880   48.159 1.00 64.59  ? 425 ASP A OD2   1 
ATOM   3246  N N     . PRO A 1 426 ? 70.206  6.095   45.978 1.00 40.77  ? 426 PRO A N     1 
ATOM   3247  C CA    . PRO A 1 426 ? 70.761  4.781   46.315 1.00 44.95  ? 426 PRO A CA    1 
ATOM   3248  C C     . PRO A 1 426 ? 71.590  4.822   47.596 1.00 46.98  ? 426 PRO A C     1 
ATOM   3249  O O     . PRO A 1 426 ? 71.741  3.797   48.260 1.00 49.76  ? 426 PRO A O     1 
ATOM   3250  C CB    . PRO A 1 426 ? 71.638  4.450   45.103 1.00 31.77  ? 426 PRO A CB    1 
ATOM   3251  C CG    . PRO A 1 426 ? 71.066  5.264   43.991 1.00 34.53  ? 426 PRO A CG    1 
ATOM   3252  C CD    . PRO A 1 426 ? 70.624  6.539   44.638 1.00 41.56  ? 426 PRO A CD    1 
ATOM   3253  N N     . SER A 1 427 ? 72.112  5.996   47.937 1.00 47.43  ? 427 SER A N     1 
ATOM   3254  C CA    . SER A 1 427 ? 72.934  6.155   49.132 1.00 50.85  ? 427 SER A CA    1 
ATOM   3255  C C     . SER A 1 427 ? 72.117  6.624   50.334 1.00 55.64  ? 427 SER A C     1 
ATOM   3256  O O     . SER A 1 427 ? 72.666  7.183   51.283 1.00 63.40  ? 427 SER A O     1 
ATOM   3257  C CB    . SER A 1 427 ? 74.073  7.140   48.867 1.00 54.02  ? 427 SER A CB    1 
ATOM   3258  O OG    . SER A 1 427 ? 73.571  8.443   48.624 1.00 55.14  ? 427 SER A OG    1 
ATOM   3259  N N     . ALA A 1 428 ? 70.809  6.392   50.291 1.00 56.41  ? 428 ALA A N     1 
ATOM   3260  C CA    . ALA A 1 428 ? 69.921  6.807   51.372 1.00 51.25  ? 428 ALA A CA    1 
ATOM   3261  C C     . ALA A 1 428 ? 70.155  5.987   52.637 1.00 43.38  ? 428 ALA A C     1 
ATOM   3262  O O     . ALA A 1 428 ? 70.379  6.540   53.715 1.00 44.26  ? 428 ALA A O     1 
ATOM   3263  C CB    . ALA A 1 428 ? 68.471  6.695   50.935 1.00 47.88  ? 428 ALA A CB    1 
ATOM   3264  N N     . VAL A 1 429 ? 70.093  4.666   52.499 1.00 42.92  ? 429 VAL A N     1 
ATOM   3265  C CA    . VAL A 1 429 ? 70.267  3.761   53.629 1.00 42.84  ? 429 VAL A CA    1 
ATOM   3266  C C     . VAL A 1 429 ? 71.361  2.735   53.337 1.00 49.59  ? 429 VAL A C     1 
ATOM   3267  O O     . VAL A 1 429 ? 71.605  2.403   52.176 1.00 46.29  ? 429 VAL A O     1 
ATOM   3268  C CB    . VAL A 1 429 ? 68.952  3.029   53.973 1.00 39.95  ? 429 VAL A CB    1 
ATOM   3269  C CG1   . VAL A 1 429 ? 67.909  4.015   54.466 1.00 38.92  ? 429 VAL A CG1   1 
ATOM   3270  C CG2   . VAL A 1 429 ? 68.437  2.263   52.765 1.00 39.18  ? 429 VAL A CG2   1 
ATOM   3271  N N     . PRO A 1 430 ? 72.034  2.240   54.391 1.00 38.58  ? 430 PRO A N     1 
ATOM   3272  C CA    . PRO A 1 430 ? 73.088  1.229   54.234 1.00 38.91  ? 430 PRO A CA    1 
ATOM   3273  C C     . PRO A 1 430 ? 72.606  -0.035  53.527 1.00 47.46  ? 430 PRO A C     1 
ATOM   3274  O O     . PRO A 1 430 ? 71.416  -0.342  53.567 1.00 43.40  ? 430 PRO A O     1 
ATOM   3275  C CB    . PRO A 1 430 ? 73.486  0.914   55.678 1.00 41.19  ? 430 PRO A CB    1 
ATOM   3276  C CG    . PRO A 1 430 ? 73.154  2.145   56.431 1.00 49.51  ? 430 PRO A CG    1 
ATOM   3277  C CD    . PRO A 1 430 ? 71.913  2.690   55.789 1.00 45.10  ? 430 PRO A CD    1 
ATOM   3278  N N     . LEU A 1 431 ? 73.528  -0.755  52.893 1.00 49.37  ? 431 LEU A N     1 
ATOM   3279  C CA    . LEU A 1 431 ? 73.195  -1.989  52.192 1.00 39.10  ? 431 LEU A CA    1 
ATOM   3280  C C     . LEU A 1 431 ? 72.872  -3.112  53.171 1.00 39.56  ? 431 LEU A C     1 
ATOM   3281  O O     . LEU A 1 431 ? 73.726  -3.521  53.957 1.00 44.97  ? 431 LEU A O     1 
ATOM   3282  C CB    . LEU A 1 431 ? 74.344  -2.412  51.274 1.00 36.45  ? 431 LEU A CB    1 
ATOM   3283  C CG    . LEU A 1 431 ? 74.603  -1.543  50.043 1.00 35.65  ? 431 LEU A CG    1 
ATOM   3284  C CD1   . LEU A 1 431 ? 75.861  -1.990  49.319 1.00 36.05  ? 431 LEU A CD1   1 
ATOM   3285  C CD2   . LEU A 1 431 ? 73.410  -1.590  49.109 1.00 45.37  ? 431 LEU A CD2   1 
ATOM   3286  N N     . PRO A 1 432 ? 71.631  -3.616  53.122 1.00 37.35  ? 432 PRO A N     1 
ATOM   3287  C CA    . PRO A 1 432 ? 71.185  -4.702  54.000 1.00 48.13  ? 432 PRO A CA    1 
ATOM   3288  C C     . PRO A 1 432 ? 71.607  -6.080  53.496 1.00 58.26  ? 432 PRO A C     1 
ATOM   3289  O O     . PRO A 1 432 ? 71.143  -6.529  52.448 1.00 84.02  ? 432 PRO A O     1 
ATOM   3290  C CB    . PRO A 1 432 ? 69.664  -4.557  53.977 1.00 42.84  ? 432 PRO A CB    1 
ATOM   3291  C CG    . PRO A 1 432 ? 69.378  -4.009  52.624 1.00 41.18  ? 432 PRO A CG    1 
ATOM   3292  C CD    . PRO A 1 432 ? 70.541  -3.120  52.264 1.00 36.86  ? 432 PRO A CD    1 
ATOM   3293  N N     . ASP A 1 433 ? 72.483  -6.744  54.240 1.00 46.94  ? 433 ASP A N     1 
ATOM   3294  C CA    . ASP A 1 433 ? 72.910  -8.087  53.877 1.00 45.65  ? 433 ASP A CA    1 
ATOM   3295  C C     . ASP A 1 433 ? 71.933  -9.103  54.454 1.00 49.50  ? 433 ASP A C     1 
ATOM   3296  O O     . ASP A 1 433 ? 72.217  -9.760  55.453 1.00 63.51  ? 433 ASP A O     1 
ATOM   3297  C CB    . ASP A 1 433 ? 74.332  -8.352  54.370 1.00 44.71  ? 433 ASP A CB    1 
ATOM   3298  C CG    . ASP A 1 433 ? 75.335  -7.362  53.805 1.00 51.39  ? 433 ASP A CG    1 
ATOM   3299  O OD1   . ASP A 1 433 ? 75.070  -6.800  52.723 1.00 47.63  ? 433 ASP A OD1   1 
ATOM   3300  O OD2   . ASP A 1 433 ? 76.387  -7.147  54.441 1.00 54.42  ? 433 ASP A OD2   1 
ATOM   3301  N N     . THR A 1 434 ? 70.778  -9.221  53.808 1.00 48.31  ? 434 THR A N     1 
ATOM   3302  C CA    . THR A 1 434 ? 69.683  -10.039 54.314 1.00 46.25  ? 434 THR A CA    1 
ATOM   3303  C C     . THR A 1 434 ? 69.978  -11.537 54.291 1.00 48.86  ? 434 THR A C     1 
ATOM   3304  O O     . THR A 1 434 ? 70.410  -12.082 53.276 1.00 62.25  ? 434 THR A O     1 
ATOM   3305  C CB    . THR A 1 434 ? 68.395  -9.789  53.507 1.00 40.41  ? 434 THR A CB    1 
ATOM   3306  O OG1   . THR A 1 434 ? 68.089  -8.389  53.512 1.00 48.64  ? 434 THR A OG1   1 
ATOM   3307  C CG2   . THR A 1 434 ? 67.230  -10.563 54.100 1.00 49.34  ? 434 THR A CG2   1 
ATOM   3308  N N     . ASP A 1 435 ? 69.747  -12.190 55.426 1.00 52.43  ? 435 ASP A N     1 
ATOM   3309  C CA    . ASP A 1 435 ? 69.714  -13.646 55.492 1.00 58.89  ? 435 ASP A CA    1 
ATOM   3310  C C     . ASP A 1 435 ? 68.466  -14.059 56.265 1.00 65.31  ? 435 ASP A C     1 
ATOM   3311  O O     . ASP A 1 435 ? 67.758  -13.203 56.793 1.00 69.00  ? 435 ASP A O     1 
ATOM   3312  C CB    . ASP A 1 435 ? 70.984  -14.208 56.140 1.00 68.21  ? 435 ASP A CB    1 
ATOM   3313  C CG    . ASP A 1 435 ? 71.288  -13.576 57.483 1.00 80.28  ? 435 ASP A CG    1 
ATOM   3314  O OD1   . ASP A 1 435 ? 70.844  -12.434 57.719 1.00 90.97  ? 435 ASP A OD1   1 
ATOM   3315  O OD2   . ASP A 1 435 ? 71.982  -14.218 58.299 1.00 72.25  ? 435 ASP A OD2   1 
ATOM   3316  N N     . MET A 1 436 ? 68.194  -15.359 56.322 1.00 65.33  ? 436 MET A N     1 
ATOM   3317  C CA    . MET A 1 436 ? 66.961  -15.863 56.927 1.00 69.29  ? 436 MET A CA    1 
ATOM   3318  C C     . MET A 1 436 ? 66.775  -15.391 58.369 1.00 79.91  ? 436 MET A C     1 
ATOM   3319  O O     . MET A 1 436 ? 65.659  -15.065 58.788 1.00 80.79  ? 436 MET A O     1 
ATOM   3320  C CB    . MET A 1 436 ? 66.936  -17.391 56.873 1.00 71.62  ? 436 MET A CB    1 
ATOM   3321  C CG    . MET A 1 436 ? 67.056  -17.956 55.469 1.00 77.36  ? 436 MET A CG    1 
ATOM   3322  S SD    . MET A 1 436 ? 65.816  -17.299 54.336 1.00 58.41  ? 436 MET A SD    1 
ATOM   3323  C CE    . MET A 1 436 ? 64.301  -17.818 55.139 1.00 65.46  ? 436 MET A CE    1 
ATOM   3324  N N     . ASP A 1 437 ? 67.873  -15.348 59.117 1.00 83.37  ? 437 ASP A N     1 
ATOM   3325  C CA    . ASP A 1 437 ? 67.847  -14.867 60.493 1.00 70.62  ? 437 ASP A CA    1 
ATOM   3326  C C     . ASP A 1 437 ? 67.462  -13.392 60.547 1.00 69.14  ? 437 ASP A C     1 
ATOM   3327  O O     . ASP A 1 437 ? 66.783  -12.953 61.475 1.00 74.52  ? 437 ASP A O     1 
ATOM   3328  C CB    . ASP A 1 437 ? 69.205  -15.086 61.164 1.00 75.27  ? 437 ASP A CB    1 
ATOM   3329  C CG    . ASP A 1 437 ? 69.538  -16.556 61.340 1.00 74.60  ? 437 ASP A CG    1 
ATOM   3330  O OD1   . ASP A 1 437 ? 68.599  -17.366 61.488 1.00 74.07  ? 437 ASP A OD1   1 
ATOM   3331  O OD2   . ASP A 1 437 ? 70.739  -16.901 61.336 1.00 67.36  ? 437 ASP A OD2   1 
ATOM   3332  N N     . SER A 1 438 ? 67.899  -12.632 59.548 1.00 65.89  ? 438 SER A N     1 
ATOM   3333  C CA    . SER A 1 438 ? 67.546  -11.221 59.452 1.00 62.12  ? 438 SER A CA    1 
ATOM   3334  C C     . SER A 1 438 ? 66.096  -11.064 59.008 1.00 62.86  ? 438 SER A C     1 
ATOM   3335  O O     . SER A 1 438 ? 65.420  -10.114 59.399 1.00 66.35  ? 438 SER A O     1 
ATOM   3336  C CB    . SER A 1 438 ? 68.479  -10.494 58.483 1.00 63.14  ? 438 SER A CB    1 
ATOM   3337  O OG    . SER A 1 438 ? 68.167  -9.114  58.409 1.00 58.40  ? 438 SER A OG    1 
ATOM   3338  N N     . LEU A 1 439 ? 65.629  -12.001 58.187 1.00 71.46  ? 439 LEU A N     1 
ATOM   3339  C CA    . LEU A 1 439 ? 64.237  -12.019 57.752 1.00 61.74  ? 439 LEU A CA    1 
ATOM   3340  C C     . LEU A 1 439 ? 63.294  -12.216 58.928 1.00 63.88  ? 439 LEU A C     1 
ATOM   3341  O O     . LEU A 1 439 ? 62.330  -11.469 59.095 1.00 64.95  ? 439 LEU A O     1 
ATOM   3342  C CB    . LEU A 1 439 ? 63.997  -13.127 56.725 1.00 63.40  ? 439 LEU A CB    1 
ATOM   3343  C CG    . LEU A 1 439 ? 64.224  -12.855 55.240 1.00 61.17  ? 439 LEU A CG    1 
ATOM   3344  C CD1   . LEU A 1 439 ? 63.497  -13.909 54.424 1.00 57.05  ? 439 LEU A CD1   1 
ATOM   3345  C CD2   . LEU A 1 439 ? 63.755  -11.467 54.859 1.00 48.42  ? 439 LEU A CD2   1 
ATOM   3346  N N     . ARG A 1 440 ? 63.583  -13.231 59.737 1.00 67.66  ? 440 ARG A N     1 
ATOM   3347  C CA    . ARG A 1 440 ? 62.719  -13.601 60.854 1.00 66.51  ? 440 ARG A CA    1 
ATOM   3348  C C     . ARG A 1 440 ? 62.564  -12.475 61.874 1.00 62.28  ? 440 ARG A C     1 
ATOM   3349  O O     . ARG A 1 440 ? 61.457  -12.197 62.334 1.00 75.76  ? 440 ARG A O     1 
ATOM   3350  C CB    . ARG A 1 440 ? 63.253  -14.853 61.533 1.00 67.33  ? 440 ARG A CB    1 
ATOM   3351  N N     . GLU A 1 441 ? 63.671  -11.828 62.221 1.00 66.41  ? 441 GLU A N     1 
ATOM   3352  C CA    . GLU A 1 441 ? 63.650  -10.780 63.235 1.00 71.96  ? 441 GLU A CA    1 
ATOM   3353  C C     . GLU A 1 441 ? 63.598  -9.389  62.609 1.00 66.17  ? 441 GLU A C     1 
ATOM   3354  O O     . GLU A 1 441 ? 64.327  -8.486  63.022 1.00 68.41  ? 441 GLU A O     1 
ATOM   3355  C CB    . GLU A 1 441 ? 64.863  -10.905 64.147 1.00 67.95  ? 441 GLU A CB    1 
ATOM   3356  N N     . ALA A 1 442 ? 62.727  -9.217  61.620 1.00 65.86  ? 442 ALA A N     1 
ATOM   3357  C CA    . ALA A 1 442 ? 62.615  -7.941  60.922 1.00 61.60  ? 442 ALA A CA    1 
ATOM   3358  C C     . ALA A 1 442 ? 61.241  -7.306  61.095 1.00 56.62  ? 442 ALA A C     1 
ATOM   3359  O O     . ALA A 1 442 ? 60.221  -7.896  60.736 1.00 56.88  ? 442 ALA A O     1 
ATOM   3360  C CB    . ALA A 1 442 ? 62.921  -8.121  59.446 1.00 63.26  ? 442 ALA A CB    1 
ATOM   3361  N N     . ARG A 1 443 ? 61.223  -6.096  61.644 1.00 70.43  ? 443 ARG A N     1 
ATOM   3362  C CA    . ARG A 1 443 ? 59.996  -5.319  61.739 1.00 59.70  ? 443 ARG A CA    1 
ATOM   3363  C C     . ARG A 1 443 ? 59.567  -4.908  60.336 1.00 59.13  ? 443 ARG A C     1 
ATOM   3364  O O     . ARG A 1 443 ? 60.405  -4.584  59.497 1.00 67.42  ? 443 ARG A O     1 
ATOM   3365  C CB    . ARG A 1 443 ? 60.187  -4.089  62.633 1.00 64.54  ? 443 ARG A CB    1 
ATOM   3366  C CG    . ARG A 1 443 ? 60.629  -4.400  64.061 1.00 69.30  ? 443 ARG A CG    1 
ATOM   3367  C CD    . ARG A 1 443 ? 62.147  -4.423  64.189 1.00 79.29  ? 443 ARG A CD    1 
ATOM   3368  N NE    . ARG A 1 443 ? 62.589  -5.122  65.392 1.00 83.46  ? 443 ARG A NE    1 
ATOM   3369  C CZ    . ARG A 1 443 ? 62.827  -4.532  66.559 1.00 78.49  ? 443 ARG A CZ    1 
ATOM   3370  N NH1   . ARG A 1 443 ? 62.668  -3.222  66.687 1.00 80.24  ? 443 ARG A NH1   1 
ATOM   3371  N NH2   . ARG A 1 443 ? 63.226  -5.252  67.598 1.00 77.33  ? 443 ARG A NH2   1 
ATOM   3372  N N     . ARG A 1 444 ? 58.262  -4.927  60.086 1.00 50.24  ? 444 ARG A N     1 
ATOM   3373  C CA    . ARG A 1 444 ? 57.728  -4.667  58.753 1.00 43.67  ? 444 ARG A CA    1 
ATOM   3374  C C     . ARG A 1 444 ? 57.999  -3.236  58.291 1.00 46.82  ? 444 ARG A C     1 
ATOM   3375  O O     . ARG A 1 444 ? 58.297  -2.996  57.114 1.00 46.26  ? 444 ARG A O     1 
ATOM   3376  C CB    . ARG A 1 444 ? 56.226  -4.958  58.734 1.00 49.68  ? 444 ARG A CB    1 
ATOM   3377  C CG    . ARG A 1 444 ? 55.604  -4.982  57.352 1.00 48.14  ? 444 ARG A CG    1 
ATOM   3378  C CD    . ARG A 1 444 ? 54.136  -5.367  57.422 1.00 54.68  ? 444 ARG A CD    1 
ATOM   3379  N NE    . ARG A 1 444 ? 53.434  -5.031  56.188 1.00 73.20  ? 444 ARG A NE    1 
ATOM   3380  C CZ    . ARG A 1 444 ? 52.960  -3.822  55.911 1.00 90.16  ? 444 ARG A CZ    1 
ATOM   3381  N NH1   . ARG A 1 444 ? 53.114  -2.832  56.781 1.00 58.17  ? 444 ARG A NH1   1 
ATOM   3382  N NH2   . ARG A 1 444 ? 52.335  -3.600  54.763 1.00 73.90  ? 444 ARG A NH2   1 
ATOM   3383  N N     . GLU A 1 445 ? 57.910  -2.293  59.224 1.00 49.12  ? 445 GLU A N     1 
ATOM   3384  C CA    . GLU A 1 445 ? 58.133  -0.886  58.914 1.00 49.20  ? 445 GLU A CA    1 
ATOM   3385  C C     . GLU A 1 445 ? 59.585  -0.629  58.521 1.00 44.49  ? 445 GLU A C     1 
ATOM   3386  O O     . GLU A 1 445 ? 59.894  0.384   57.895 1.00 43.70  ? 445 GLU A O     1 
ATOM   3387  C CB    . GLU A 1 445 ? 57.740  0.000   60.099 1.00 63.10  ? 445 GLU A CB    1 
ATOM   3388  C CG    . GLU A 1 445 ? 58.647  -0.119  61.319 1.00 64.67  ? 445 GLU A CG    1 
ATOM   3389  C CD    . GLU A 1 445 ? 58.197  -1.191  62.294 1.00 69.83  ? 445 GLU A CD    1 
ATOM   3390  O OE1   . GLU A 1 445 ? 57.277  -1.964  61.956 1.00 84.20  ? 445 GLU A OE1   1 
ATOM   3391  O OE2   . GLU A 1 445 ? 58.763  -1.257  63.406 1.00 69.78  ? 445 GLU A OE2   1 
ATOM   3392  N N     . ASP A 1 446 ? 60.474  -1.545  58.897 1.00 46.05  ? 446 ASP A N     1 
ATOM   3393  C CA    . ASP A 1 446 ? 61.861  -1.486  58.453 1.00 49.73  ? 446 ASP A CA    1 
ATOM   3394  C C     . ASP A 1 446 ? 61.961  -1.948  57.004 1.00 51.62  ? 446 ASP A C     1 
ATOM   3395  O O     . ASP A 1 446 ? 62.627  -1.314  56.184 1.00 48.29  ? 446 ASP A O     1 
ATOM   3396  C CB    . ASP A 1 446 ? 62.765  -2.344  59.344 1.00 54.96  ? 446 ASP A CB    1 
ATOM   3397  C CG    . ASP A 1 446 ? 63.169  -1.638  60.624 1.00 51.82  ? 446 ASP A CG    1 
ATOM   3398  O OD1   . ASP A 1 446 ? 63.272  -0.393  60.616 1.00 58.90  ? 446 ASP A OD1   1 
ATOM   3399  O OD2   . ASP A 1 446 ? 63.396  -2.332  61.637 1.00 52.24  ? 446 ASP A OD2   1 
ATOM   3400  N N     . MET A 1 447 ? 61.293  -3.058  56.699 1.00 41.72  ? 447 MET A N     1 
ATOM   3401  C CA    . MET A 1 447 ? 61.288  -3.615  55.350 1.00 34.27  ? 447 MET A CA    1 
ATOM   3402  C C     . MET A 1 447 ? 60.709  -2.643  54.328 1.00 32.85  ? 447 MET A C     1 
ATOM   3403  O O     . MET A 1 447 ? 61.244  -2.504  53.226 1.00 35.49  ? 447 MET A O     1 
ATOM   3404  C CB    . MET A 1 447 ? 60.499  -4.926  55.312 1.00 37.27  ? 447 MET A CB    1 
ATOM   3405  C CG    . MET A 1 447 ? 61.244  -6.131  55.861 1.00 38.98  ? 447 MET A CG    1 
ATOM   3406  S SD    . MET A 1 447 ? 60.378  -7.678  55.520 1.00 54.66  ? 447 MET A SD    1 
ATOM   3407  C CE    . MET A 1 447 ? 61.569  -8.872  56.121 1.00 77.32  ? 447 MET A CE    1 
ATOM   3408  N N     . LEU A 1 448 ? 59.617  -1.975  54.690 1.00 37.52  ? 448 LEU A N     1 
ATOM   3409  C CA    . LEU A 1 448 ? 58.979  -1.029  53.777 1.00 31.09  ? 448 LEU A CA    1 
ATOM   3410  C C     . LEU A 1 448 ? 59.886  0.161   53.464 1.00 32.21  ? 448 LEU A C     1 
ATOM   3411  O O     . LEU A 1 448 ? 60.031  0.552   52.302 1.00 40.36  ? 448 LEU A O     1 
ATOM   3412  C CB    . LEU A 1 448 ? 57.649  -0.542  54.351 1.00 31.01  ? 448 LEU A CB    1 
ATOM   3413  C CG    . LEU A 1 448 ? 56.534  -1.587  54.413 1.00 30.48  ? 448 LEU A CG    1 
ATOM   3414  C CD1   . LEU A 1 448 ? 55.204  -0.935  54.744 1.00 36.10  ? 448 LEU A CD1   1 
ATOM   3415  C CD2   . LEU A 1 448 ? 56.446  -2.348  53.104 1.00 28.92  ? 448 LEU A CD2   1 
ATOM   3416  N N     . ARG A 1 449 ? 60.496  0.728   54.502 1.00 35.63  ? 449 ARG A N     1 
ATOM   3417  C CA    . ARG A 1 449 ? 61.443  1.824   54.330 1.00 35.74  ? 449 ARG A CA    1 
ATOM   3418  C C     . ARG A 1 449 ? 62.631  1.368   53.496 1.00 35.04  ? 449 ARG A C     1 
ATOM   3419  O O     . ARG A 1 449 ? 63.174  2.135   52.702 1.00 37.67  ? 449 ARG A O     1 
ATOM   3420  C CB    . ARG A 1 449 ? 61.913  2.350   55.688 1.00 42.70  ? 449 ARG A CB    1 
ATOM   3421  C CG    . ARG A 1 449 ? 62.913  3.494   55.610 1.00 52.56  ? 449 ARG A CG    1 
ATOM   3422  C CD    . ARG A 1 449 ? 63.265  4.015   56.994 1.00 65.96  ? 449 ARG A CD    1 
ATOM   3423  N NE    . ARG A 1 449 ? 63.658  2.938   57.899 1.00 73.18  ? 449 ARG A NE    1 
ATOM   3424  C CZ    . ARG A 1 449 ? 64.894  2.461   58.000 1.00 96.40  ? 449 ARG A CZ    1 
ATOM   3425  N NH1   . ARG A 1 449 ? 65.865  2.962   57.249 1.00 89.94  ? 449 ARG A NH1   1 
ATOM   3426  N NH2   . ARG A 1 449 ? 65.159  1.479   58.851 1.00 92.73  ? 449 ARG A NH2   1 
ATOM   3427  N N     . LEU A 1 450 ? 63.027  0.113   53.680 1.00 36.14  ? 450 LEU A N     1 
ATOM   3428  C CA    . LEU A 1 450 ? 64.104  -0.470  52.892 1.00 36.21  ? 450 LEU A CA    1 
ATOM   3429  C C     . LEU A 1 450 ? 63.732  -0.530  51.416 1.00 30.52  ? 450 LEU A C     1 
ATOM   3430  O O     . LEU A 1 450 ? 64.557  -0.253  50.545 1.00 32.75  ? 450 LEU A O     1 
ATOM   3431  C CB    . LEU A 1 450 ? 64.442  -1.869  53.401 1.00 37.28  ? 450 LEU A CB    1 
ATOM   3432  C CG    . LEU A 1 450 ? 65.883  -2.083  53.856 1.00 30.00  ? 450 LEU A CG    1 
ATOM   3433  C CD1   . LEU A 1 450 ? 66.139  -3.554  54.128 1.00 51.33  ? 450 LEU A CD1   1 
ATOM   3434  C CD2   . LEU A 1 450 ? 66.843  -1.542  52.817 1.00 36.07  ? 450 LEU A CD2   1 
ATOM   3435  N N     . ALA A 1 451 ? 62.482  -0.894  51.146 1.00 31.12  ? 451 ALA A N     1 
ATOM   3436  C CA    . ALA A 1 451 ? 61.984  -0.988  49.780 1.00 29.51  ? 451 ALA A CA    1 
ATOM   3437  C C     . ALA A 1 451 ? 61.859  0.390   49.142 1.00 34.79  ? 451 ALA A C     1 
ATOM   3438  O O     . ALA A 1 451 ? 62.036  0.540   47.933 1.00 36.64  ? 451 ALA A O     1 
ATOM   3439  C CB    . ALA A 1 451 ? 60.645  -1.702  49.756 1.00 28.65  ? 451 ALA A CB    1 
ATOM   3440  N N     . ASN A 1 452 ? 61.554  1.392   49.960 1.00 31.00  ? 452 ASN A N     1 
ATOM   3441  C CA    . ASN A 1 452 ? 61.382  2.752   49.464 1.00 27.32  ? 452 ASN A CA    1 
ATOM   3442  C C     . ASN A 1 452 ? 62.700  3.491   49.259 1.00 29.09  ? 452 ASN A C     1 
ATOM   3443  O O     . ASN A 1 452 ? 62.793  4.375   48.409 1.00 30.79  ? 452 ASN A O     1 
ATOM   3444  C CB    . ASN A 1 452 ? 60.495  3.553   50.418 1.00 27.29  ? 452 ASN A CB    1 
ATOM   3445  C CG    . ASN A 1 452 ? 59.070  3.046   50.451 1.00 29.72  ? 452 ASN A CG    1 
ATOM   3446  O OD1   . ASN A 1 452 ? 58.597  2.426   49.500 1.00 33.38  ? 452 ASN A OD1   1 
ATOM   3447  N ND2   . ASN A 1 452 ? 58.373  3.315   51.548 1.00 37.76  ? 452 ASN A ND2   1 
ATOM   3448  N N     . LYS A 1 453 ? 63.715  3.129   50.037 1.00 32.74  ? 453 LYS A N     1 
ATOM   3449  C CA    . LYS A 1 453 ? 64.991  3.839   50.006 1.00 30.97  ? 453 LYS A CA    1 
ATOM   3450  C C     . LYS A 1 453 ? 66.057  3.119   49.183 1.00 38.33  ? 453 LYS A C     1 
ATOM   3451  O O     . LYS A 1 453 ? 66.648  3.709   48.280 1.00 45.20  ? 453 LYS A O     1 
ATOM   3452  C CB    . LYS A 1 453 ? 65.502  4.066   51.428 1.00 36.66  ? 453 LYS A CB    1 
ATOM   3453  C CG    . LYS A 1 453 ? 64.635  5.007   52.247 1.00 40.21  ? 453 LYS A CG    1 
ATOM   3454  C CD    . LYS A 1 453 ? 64.549  6.379   51.600 1.00 36.77  ? 453 LYS A CD    1 
ATOM   3455  C CE    . LYS A 1 453 ? 63.577  7.277   52.346 1.00 37.15  ? 453 LYS A CE    1 
ATOM   3456  N NZ    . LYS A 1 453 ? 63.895  7.352   53.798 1.00 48.89  ? 453 LYS A NZ    1 
ATOM   3457  N N     . ASP A 1 454 ? 66.312  1.851   49.495 1.00 33.88  ? 454 ASP A N     1 
ATOM   3458  C CA    . ASP A 1 454 ? 67.306  1.089   48.747 1.00 32.99  ? 454 ASP A CA    1 
ATOM   3459  C C     . ASP A 1 454 ? 66.759  0.684   47.384 1.00 34.84  ? 454 ASP A C     1 
ATOM   3460  O O     . ASP A 1 454 ? 66.408  -0.476  47.163 1.00 32.14  ? 454 ASP A O     1 
ATOM   3461  C CB    . ASP A 1 454 ? 67.748  -0.151  49.524 1.00 40.24  ? 454 ASP A CB    1 
ATOM   3462  C CG    . ASP A 1 454 ? 68.945  -0.836  48.892 1.00 43.62  ? 454 ASP A CG    1 
ATOM   3463  O OD1   . ASP A 1 454 ? 69.795  -0.128  48.314 1.00 42.26  ? 454 ASP A OD1   1 
ATOM   3464  O OD2   . ASP A 1 454 ? 69.037  -2.078  48.966 1.00 31.69  ? 454 ASP A OD2   1 
ATOM   3465  N N     . SER A 1 455 ? 66.689  1.650   46.474 1.00 39.39  ? 455 SER A N     1 
ATOM   3466  C CA    . SER A 1 455 ? 66.177  1.410   45.132 1.00 34.53  ? 455 SER A CA    1 
ATOM   3467  C C     . SER A 1 455 ? 67.148  1.931   44.084 1.00 38.18  ? 455 SER A C     1 
ATOM   3468  O O     . SER A 1 455 ? 68.245  2.383   44.410 1.00 41.39  ? 455 SER A O     1 
ATOM   3469  C CB    . SER A 1 455 ? 64.813  2.075   44.950 1.00 48.41  ? 455 SER A CB    1
[truncated: 699,640 more chars]
