# Supplementary material for: Chemical Space Virtual Screening against Hard-to-Drug RNA Methyltransferases DNMT2 and NSUN6
Source: Int J Mol Sci. 2023 Mar 24;24(7):6109. doi: 10.3390/ijms24076109 (PMC10094593; doi:10.3390/ijms24076109)
Supplement: Supplementary file 1 [file ijms-24-06109-s001.zip › DNMT2-hits.sdf]

1-4
  PyMOL2.5          3D                             0

 43 45  0  0  0  0  0  0  0  0999 V2000
   61.2410   32.4430   28.4510 C   0  0  0  0  0  0  0  0  0  0  0  0
   60.7700   32.3380   27.1460 C   0  0  0  0  0  0  0  0  0  0  0  0
   60.7700   33.4600   29.2780 C   0  0  0  0  0  0  0  0  0  0  0  0
   59.8340   33.2440   26.6580 C   0  0  0  0  0  0  0  0  0  0  0  0
   59.3840   34.2450   27.4960 C   0  0  0  0  0  0  0  0  0  0  0  0
   59.8330   34.3720   28.8070 C   0  0  0  0  0  0  0  0  0  0  0  0
   62.5660   41.5500   32.1470 C   0  0  0  0  0  0  0  0  0  0  0  0
   61.8980   42.3510   32.9570 C   0  0  0  0  0  0  0  0  0  0  0  0
   62.3560   40.1160   32.2270 C   0  0  0  0  0  0  0  0  0  0  0  0
   59.1960   33.3130   25.3600 C   0  0  0  0  0  0  0  0  0  0  0  0
   60.9640   41.8150   33.9280 C   0  0  0  0  0  0  0  0  0  0  0  0
   60.8090   40.3730   33.9670 C   0  0  0  0  0  0  0  0  0  0  0  0
   59.9970   39.7870   34.8290 C   0  0  0  0  0  0  0  0  0  0  0  0
   60.0240   36.0460   30.6890 C   0  0  0  0  0  0  0  0  0  0  0  0
   58.4020   35.0520   26.6620 C   0  0  0  0  0  0  0  0  0  0  0  0
   59.4520   36.5840   33.0620 C   0  0  0  0  0  0  0  0  0  0  0  0
   60.2090   37.8730   33.3200 C   0  0  0  0  0  0  0  0  0  0  0  0
   61.5510   39.5970   33.0660 N   0  0  0  0  0  0  0  0  0  0  0  0
   58.3290   34.4040   25.3500 N   0  0  0  0  0  0  0  0  0  0  0  0
   59.3600   35.3920   29.6310 N   0  0  0  0  0  0  0  0  0  0  0  0
   59.1140   36.4730   31.6620 N   0  0  0  0  0  0  0  0  0  0  0  0
   59.9340   38.3480   34.6980 N   0  0  0  0  0  0  0  0  0  0  0  0
   59.2450   40.2700   35.7160 O   0  0  0  0  0  0  0  0  0  0  0  0
   59.3800   32.5370   24.4370 O   0  0  0  0  0  0  0  0  0  0  0  0
   60.3370   42.5520   34.6730 O   0  0  0  0  0  0  0  0  0  0  0  0
   61.2350   36.2330   30.7750 O   0  0  0  0  0  0  0  0  0  0  0  0
   61.9160   31.7900   28.7940 H   0  0  0  0  0  0  0  0  0  0  0  0
   61.1080   31.6060   26.5540 H   0  0  0  0  0  0  0  0  0  0  0  0
   61.1080   33.5340   30.2160 H   0  0  0  0  0  0  0  0  0  0  0  0
   63.2110   41.9280   31.4840 H   0  0  0  0  0  0  0  0  0  0  0  0
   62.0380   43.3400   32.9010 H   0  0  0  0  0  0  0  0  0  0  0  0
   62.8580   39.5180   31.6030 H   0  0  0  0  0  0  0  0  0  0  0  0
   57.5010   35.0530   27.0960 H   0  0  0  0  0  0  0  0  0  0  0  0
   58.7260   35.9930   26.5640 H   0  0  0  0  0  0  0  0  0  0  0  0
   58.6120   36.5800   33.6060 H   0  0  0  0  0  0  0  0  0  0  0  0
   60.0230   35.8070   33.3270 H   0  0  0  0  0  0  0  0  0  0  0  0
   59.9150   38.5680   32.6640 H   0  0  0  0  0  0  0  0  0  0  0  0
   61.1900   37.7080   33.2140 H   0  0  0  0  0  0  0  0  0  0  0  0
   57.7570   34.6930   24.5830 H   0  0  0  0  0  0  0  0  0  0  0  0
   58.4260   35.7000   29.4470 H   0  0  0  0  0  0  0  0  0  0  0  0
   58.1860   36.7130   31.3750 H   0  0  0  0  0  0  0  0  0  0  0  0
   59.7270   37.7360   35.4600 H   0  0  0  0  0  0  0  0  0  0  0  0
   59.3560   39.9940   36.6710 H   0  0  0  0  0  0  0  0  0  0  0  0
  1  2  2  0  0  0  0
  1  3  1  0  0  0  0
  1 27  1  0  0  0  0
  2  4  1  0  0  0  0
  2 28  1  0  0  0  0
  3  6  2  0  0  0  0
  3 29  1  0  0  0  0
  4  5  2  0  0  0  0
  4 10  1  0  0  0  0
  5  6  1  0  0  0  0
  5 15  1  0  0  0  0
  6 20  1  0  0  0  0
  7  8  2  0  0  0  0
  7  9  1  0  0  0  0
  7 30  1  0  0  0  0
  8 11  1  0  0  0  0
  8 31  1  0  0  0  0
  9 18  2  0  0  0  0
  9 32  1  0  0  0  0
 10 19  1  0  0  0  0
 10 24  2  0  0  0  0
 11 12  1  0  0  0  0
 11 25  2  0  0  0  0
 12 13  2  0  0  0  0
 12 18  1  0  0  0  0
 13 22  1  0  0  0  0
 13 23  1  0  0  0  0
 14 20  1  0  0  0  0
 14 21  1  0  0  0  0
 14 26  2  0  0  0  0
 15 19  1  0  0  0  0
 15 33  1  0  0  0  0
 15 34  1  0  0  0  0
 16 17  1  0  0  0  0
 16 21  1  0  0  0  0
 16 35  1  0  0  0  0
 16 36  1  0  0  0  0
 17 22  1  0  0  0  0
 17 37  1  0  0  0  0
 17 38  1  0  0  0  0
 19 39  1  0  0  0  0
 20 40  1  0  0  0  0
 21 41  1  0  0  0  0
 22 42  1  0  0  0  0
 23 43  1  0  0  0  0
M  END
>  <name-AKS>
1-4


>  <Copy of mol>
O=C(NCCN/C(/O)=C\1/C(=O)C=CC=N/1)Nc1c2c(C(=O)NC2)ccc1


>  <docking-score>
-48.029999

>  <Name>
Z2114176335 3012387 2807493 2430 355.354 0.578 6 5 5 0.176 131.92 0.2994 True Tr_1


>  <comment>
+++


>  <comment2>
exot


>  <$CLUSTER>
168

>  <FP:BIT_MACCS>
1048576 12603456 812613632 874046451 670028881 32255


>  <name-enamine>
Z2114176335 3012387 2807493 2430 355.354 0.578 6 5 5 0.176 131.92 0.2994 True Tr_1


>  <Weight>
355.354000

$$$$
1-6
  PyMOL2.5          3D                             0

 48 50  0  0  1  0  0  0  0  0999 V2000
   60.2130   34.0020   27.6470 C   0  0  0  0  0  0  0  0  0  0  0  0
   58.0500   34.2020   27.0620 C   0  0  0  0  0  0  0  0  0  0  0  0
   59.2760   33.8180   26.6060 C   0  0  0  0  0  0  0  0  0  0  0  0
   59.5070   34.4940   28.7040 C   0  0  0  0  0  0  0  0  0  0  0  0
   61.4610   41.4290   32.9980 C   0  0  0  0  0  0  0  0  0  0  0  0
   60.8520   40.4950   33.8510 C   0  0  0  0  0  0  0  0  0  0  0  0
   59.5680   33.3070   25.2810 C   0  0  0  0  0  0  0  0  0  0  0  0
   60.0800   34.8400   30.0300 C   0  0  0  0  0  0  0  0  0  0  0  0
   62.7830   36.4050   32.0990 C   0  0  0  0  0  0  0  0  0  0  0  0
   61.7840   35.5850   32.9070 C   0  0  0  0  0  0  0  0  0  0  0  0
   62.7180   37.8620   32.5330 C   0  0  0  0  0  0  0  0  0  0  0  0
   60.3450   37.4600   32.0460 C   0  0  0  0  0  0  0  0  0  0  0  0
   60.3880   36.1950   32.8910 C   0  0  1  0  0  0  0  0  0  0  0  0
   62.4480   41.1140   31.8920 C   0  0  0  0  0  0  0  0  0  0  0  0
   61.0440   38.9840   33.8460 C   0  0  0  0  0  0  0  0  0  0  0  0
   59.3720   35.1850   32.3830 C   0  0  0  0  0  0  0  0  0  0  0  0
   61.0000   42.6030   33.3560 N   0  0  0  0  0  0  0  0  0  0  0  0
   60.0800   41.1990   34.6470 N   0  0  0  0  0  0  0  0  0  0  0  0
   58.1930   34.6160   28.3550 N   0  0  0  0  0  0  0  0  0  0  0  0
   60.4900   32.2590   25.1570 N   0  0  0  0  0  0  0  0  0  0  0  0
   59.1930   35.3520   30.9820 N   0  0  0  0  0  0  0  0  0  0  0  0
   61.3590   38.4350   32.4800 N   0  3  1  0  0  0  0  0  0  0  0  0
   59.0370   33.7830   24.2490 O   0  0  0  0  0  0  0  0  0  0  0  0
   61.2830   34.6850   30.2240 O   0  0  0  0  0  0  0  0  0  0  0  0
   60.2050   42.4220   34.3290 O   0  0  0  0  0  0  0  0  0  0  0  0
   61.1940   33.8110   27.6150 H   0  0  0  0  0  0  0  0  0  0  0  0
   57.1970   34.1830   26.5410 H   0  0  0  0  0  0  0  0  0  0  0  0
   63.7060   36.0520   32.2540 H   0  0  0  0  0  0  0  0  0  0  0  0
   62.5600   36.3380   31.1270 H   0  0  0  0  0  0  0  0  0  0  0  0
   61.7370   34.6640   32.5210 H   0  0  0  0  0  0  0  0  0  0  0  0
   62.1020   35.5340   33.8540 H   0  0  0  0  0  0  0  0  0  0  0  0
   63.0520   37.9270   33.4740 H   0  0  0  0  0  0  0  0  0  0  0  0
   63.3110   38.3980   31.9320 H   0  0  0  0  0  0  0  0  0  0  0  0
   60.5160   37.2180   31.0910 H   0  0  0  0  0  0  0  0  0  0  0  0
   59.4390   37.8760   32.1290 H   0  0  0  0  0  0  0  0  0  0  0  0
   60.1430   36.4380   33.8300 H   0  0  0  0  0  0  0  0  0  0  0  0
   63.1540   41.9480   31.7300 H   0  0  0  0  0  0  0  0  0  0  0  0
   63.0480   40.2110   32.1090 H   0  0  0  0  0  0  0  0  0  0  0  0
   61.9470   40.9150   30.9260 H   0  0  0  0  0  0  0  0  0  0  0  0
   61.8690   38.6870   34.5020 H   0  0  0  0  0  0  0  0  0  0  0  0
   60.1410   38.4700   34.1910 H   0  0  0  0  0  0  0  0  0  0  0  0
   58.4340   35.3580   32.8910 H   0  0  0  0  0  0  0  0  0  0  0  0
   59.7410   34.1900   32.5840 H   0  0  0  0  0  0  0  0  0  0  0  0
   57.4600   34.9520   28.9460 H   0  0  0  0  0  0  0  0  0  0  0  0
   60.7100   31.9060   24.2320 H   0  0  0  0  0  0  0  0  0  0  0  0
   60.9460   31.8420   25.9620 H   0  0  0  0  0  0  0  0  0  0  0  0
   58.4080   35.9270   30.6590 H   0  0  0  0  0  0  0  0  0  0  0  0
   61.3640   39.1950   31.8300 H   0  0  0  0  0  0  0  0  0  0  0  0
  1  3  1  0  0  0  0
  1  4  2  0  0  0  0
  1 26  1  0  0  0  0
  2  3  2  0  0  0  0
  2 19  1  0  0  0  0
  2 27  1  0  0  0  0
  3  7  1  0  0  0  0
  4  8  1  0  0  0  0
  4 19  1  0  0  0  0
  5  6  1  0  0  0  0
  5 14  1  0  0  0  0
  5 17  2  0  0  0  0
  6 15  1  0  0  0  0
  6 18  2  0  0  0  0
  7 20  1  0  0  0  0
  7 23  2  0  0  0  0
  8 21  1  0  0  0  0
  8 24  2  0  0  0  0
  9 10  1  0  0  0  0
  9 11  1  0  0  0  0
  9 28  1  0  0  0  0
  9 29  1  0  0  0  0
 10 13  1  0  0  0  0
 10 30  1  0  0  0  0
 10 31  1  0  0  0  0
 11 22  1  0  0  0  0
 11 32  1  0  0  0  0
 11 33  1  0  0  0  0
 12 13  1  0  0  0  0
 12 22  1  0  0  0  0
 12 34  1  0  0  0  0
 12 35  1  0  0  0  0
 13 16  1  0  0  0  0
 13 36  1  0  0  0  0
 14 37  1  0  0  0  0
 14 38  1  0  0  0  0
 14 39  1  0  0  0  0
 15 22  1  0  0  0  0
 15 40  1  0  0  0  0
 15 41  1  0  0  0  0
 16 21  1  0  0  0  0
 16 42  1  0  0  0  0
 16 43  1  0  0  0  0
 17 25  1  0  0  0  0
 18 25  1  0  0  0  0
 19 44  1  0  0  0  0
 20 45  1  0  0  0  0
 20 46  1  0  0  0  0
 21 47  1  0  0  0  0
 22 48  1  0  0  0  0
M  END
>  <name-AKS>
1-6


>  <Copy of mol>
O=C(NC[C@@H]1C[N@@H+](Cc2c(C)non2)CCC1)c1[nH]cc(C(=O)N)c1


>  <docking-score>
-49.770000

>  <Name>
PV-000128756092 2020125 3899073 2809408 275030 346.391 0.447 6 3 6 0.5 130.14 0._1


>  <comment>
c1


>  <comment2>
top123me


>  <$CLUSTER>
242

>  <FP:BIT_MACCS>
0 79953920 602752016 639118075 782469019 32701


>  <name-enamine>
PV-000128756092 2020125 3899073 2809408 275030 346.391 0.447 6 3 6 0.5 130.14 0._1


>  <Weight>
347.398990

$$$$
1-14
  PyMOL2.5          3D                             0

 45 48  0  0  0  0  0  0  0  0999 V2000
   60.5310   32.7950   28.0180 C   0  0  0  0  0  0  0  0  0  0  0  0
   60.4000   33.1890   29.3450 C   0  0  0  0  0  0  0  0  0  0  0  0
   59.2300   38.8300   34.6710 C   0  0  0  0  0  0  0  0  0  0  0  0
   59.9330   39.9380   35.1340 C   0  0  0  0  0  0  0  0  0  0  0  0
   58.6850   34.7420   28.6540 C   0  0  0  0  0  0  0  0  0  0  0  0
   60.3550   39.0230   32.5410 C   0  0  0  0  0  0  0  0  0  0  0  0
   58.2090   34.4970   25.0840 C   0  0  0  0  0  0  0  0  0  0  0  0
   59.7550   33.3580   27.0080 C   0  0  0  0  0  0  0  0  0  0  0  0
   59.4660   34.1720   29.6540 C   0  0  0  0  0  0  0  0  0  0  0  0
   58.8240   34.3400   27.3290 C   0  0  0  0  0  0  0  0  0  0  0  0
   59.4460   38.3780   33.3740 C   0  0  0  0  0  0  0  0  0  0  0  0
   60.8420   40.5830   34.3010 C   0  0  0  0  0  0  0  0  0  0  0  0
   61.0570   40.1300   33.0050 C   0  0  0  0  0  0  0  0  0  0  0  0
   59.8750   32.9730   25.6750 C   0  0  0  0  0  0  0  0  0  0  0  0
   59.3260   34.5860   31.0360 C   0  0  0  0  0  0  0  0  0  0  0  0
   58.2730   36.1600   33.5950 C   0  0  0  0  0  0  0  0  0  0  0  0
   61.9260   42.6850   33.8140 C   0  0  0  0  0  0  0  0  0  0  0  0
   62.1610   42.1860   32.3910 C   0  0  0  0  0  0  0  0  0  0  0  0
   57.5630   35.1850   32.6750 C   0  0  0  0  0  0  0  0  0  0  0  0
   58.0740   34.8850   26.3600 N   0  0  0  0  0  0  0  0  0  0  0  0
   59.0990   33.5520   24.7480 N   0  0  0  0  0  0  0  0  0  0  0  0
   60.7840   31.9930   25.2550 N   0  0  0  0  0  0  0  0  0  0  0  0
   58.7540   37.2700   32.8820 N   0  0  0  0  0  0  0  0  0  0  0  0
   58.1460   35.2400   31.3580 N   0  0  0  0  0  0  0  0  0  0  0  0
   60.2410   34.3620   31.8240 O   0  0  0  0  0  0  0  0  0  0  0  0
   58.3780   35.9620   34.8010 O   0  0  0  0  0  0  0  0  0  0  0  0
   61.5350   41.6610   34.7240 O   0  0  0  0  0  0  0  0  0  0  0  0
   61.9480   40.7860   32.2290 O   0  0  0  0  0  0  0  0  0  0  0  0
   61.1990   32.0890   27.7840 H   0  0  0  0  0  0  0  0  0  0  0  0
   60.9640   32.7760   30.0600 H   0  0  0  0  0  0  0  0  0  0  0  0
   58.5760   38.3630   35.2660 H   0  0  0  0  0  0  0  0  0  0  0  0
   59.7850   40.2700   36.0660 H   0  0  0  0  0  0  0  0  0  0  0  0
   58.0170   35.4470   28.8900 H   0  0  0  0  0  0  0  0  0  0  0  0
   60.5030   38.6900   31.6100 H   0  0  0  0  0  0  0  0  0  0  0  0
   57.6400   34.9160   24.3760 H   0  0  0  0  0  0  0  0  0  0  0  0
   62.7750   43.0970   34.1470 H   0  0  0  0  0  0  0  0  0  0  0  0
   61.2060   43.3790   33.7900 H   0  0  0  0  0  0  0  0  0  0  0  0
   61.5370   42.6730   31.7800 H   0  0  0  0  0  0  0  0  0  0  0  0
   63.1060   42.3930   32.1370 H   0  0  0  0  0  0  0  0  0  0  0  0
   56.5000   35.4400   32.6160 H   0  0  0  0  0  0  0  0  0  0  0  0
   57.6620   34.1740   33.0830 H   0  0  0  0  0  0  0  0  0  0  0  0
   61.3670   31.5540   25.9340 H   0  0  0  0  0  0  0  0  0  0  0  0
   60.8930   31.8240   24.2790 H   0  0  0  0  0  0  0  0  0  0  0  0
   58.5720   37.2600   31.8720 H   0  0  0  0  0  0  0  0  0  0  0  0
   57.6900   35.8360   30.6720 H   0  0  0  0  0  0  0  0  0  0  0  0
  1  2  1  0  0  0  0
  1  8  2  0  0  0  0
  1 29  1  0  0  0  0
  2  9  2  0  0  0  0
  2 30  1  0  0  0  0
  3  4  1  0  0  0  0
  3 11  2  0  0  0  0
  3 31  1  0  0  0  0
  4 12  2  0  0  0  0
  4 32  1  0  0  0  0
  5  9  1  0  0  0  0
  5 10  2  0  0  0  0
  5 33  1  0  0  0  0
  6 11  1  0  0  0  0
  6 13  2  0  0  0  0
  6 34  1  0  0  0  0
  7 20  2  0  0  0  0
  7 21  1  0  0  0  0
  7 35  1  0  0  0  0
  8 10  1  0  0  0  0
  8 14  1  0  0  0  0
  9 15  1  0  0  0  0
 10 20  1  0  0  0  0
 11 23  1  0  0  0  0
 12 13  1  0  0  0  0
 12 27  1  0  0  0  0
 13 28  1  0  0  0  0
 14 21  2  0  0  0  0
 14 22  1  0  0  0  0
 15 24  1  0  0  0  0
 15 25  2  0  0  0  0
 16 19  1  0  0  0  0
 16 23  1  0  0  0  0
 16 26  2  0  0  0  0
 17 18  1  0  0  0  0
 17 27  1  0  0  0  0
 17 36  1  0  0  0  0
 17 37  1  0  0  0  0
 18 28  1  0  0  0  0
 18 38  1  0  0  0  0
 18 39  1  0  0  0  0
 19 24  1  0  0  0  0
 19 40  1  0  0  0  0
 19 41  1  0  0  0  0
 22 42  1  0  0  0  0
 22 43  1  0  0  0  0
 23 44  1  0  0  0  0
 24 45  1  0  0  0  0
M  END
>  <name-AKS>
1-14


>  <Copy of mol>
O=C(Nc1cc2OCCOc2cc1)CNC(=O)c1cc2ncnc(N)c2cc1


>  <docking-score>
-49.410000

>  <Name>
PV-001864573658 5554990 7844117 22 379.376 1.352 7 3 4 0.158 128.46 0.624 True_1


>  <comment>
+++


>  <comment2>
exot


>  <$CLUSTER>
317

>  <FP:BIT_MACCS>
0 75497600 11339792 610034386 128703505 32255


>  <name-enamine>
PV-001864573658 5554990 7844117 22 379.376 1.352 7 3 4 0.158 128.46 0.624 True_1


>  <Weight>
379.376010

$$$$
1-17
  PyMOL2.5          3D                             0

 48 50  0  0  1  0  0  0  0  0999 V2000
   61.2880   41.1460   33.0410 C   0  0  0  0  0  0  0  0  0  0  0  0
   59.5820   33.3580   26.1970 C   0  0  0  0  0  0  0  0  0  0  0  0
   60.6150   40.2600   33.8210 C   0  0  0  0  0  0  0  0  0  0  0  0
   58.7240   33.8020   25.1690 C   0  0  0  0  0  0  0  0  0  0  0  0
   60.1190   32.1790   25.7920 C   0  0  0  0  0  0  0  0  0  0  0  0
   60.6840   38.7800   33.7200 C   0  0  0  0  0  0  0  0  0  0  0  0
   58.9220   34.3540   28.4130 C   0  0  0  0  0  0  0  0  0  0  0  0
   57.5540   35.5930   32.6710 C   0  0  0  0  0  0  0  0  0  0  0  0
   58.1270   36.9970   32.5800 C   0  0  0  0  0  0  0  0  0  0  0  0
   58.3600   34.6100   31.8370 C   0  0  0  0  0  0  0  0  0  0  0  0
   59.9830   36.2760   31.0940 C   0  0  0  0  0  0  0  0  0  0  0  0
   59.6370   36.9120   32.4290 C   0  0  1  0  0  0  0  0  0  0  0  0
   57.9010   35.0780   25.1760 C   0  0  0  0  0  0  0  0  0  0  0  0
   61.1030   31.3110   26.5580 C   0  0  0  0  0  0  0  0  0  0  0  0
   59.5870   34.3480   29.7700 C   0  0  0  0  0  0  0  0  0  0  0  0
   59.8720   40.9730   34.7150 N   0  0  0  0  0  0  0  0  0  0  0  0
   58.7620   32.9080   24.2160 N   0  0  0  0  0  0  0  0  0  0  0  0
   60.0740   42.2080   34.4800 N   0  0  0  0  0  0  0  0  0  0  0  0
   60.9240   42.3820   33.4920 N   0  0  0  0  0  0  0  0  0  0  0  0
   59.5860   31.9350   24.5620 N   0  0  0  0  0  0  0  0  0  0  0  0
   59.8390   34.0200   27.4210 N   0  0  0  0  0  0  0  0  0  0  0  0
   60.2630   38.2380   32.5170 N   0  0  0  0  0  0  0  0  0  0  0  0
   58.9530   35.3080   30.6860 N   0  3  1  0  0  0  0  0  0  0  0  0
   61.0790   38.1300   34.6850 O   0  0  0  0  0  0  0  0  0  0  0  0
   57.7330   34.6210   28.2720 O   0  0  0  0  0  0  0  0  0  0  0  0
   61.9180   40.9370   32.2940 H   0  0  0  0  0  0  0  0  0  0  0  0
   57.5670   35.2980   33.6270 H   0  0  0  0  0  0  0  0  0  0  0  0
   56.6100   35.6050   32.3390 H   0  0  0  0  0  0  0  0  0  0  0  0
   57.7380   37.4660   31.7870 H   0  0  0  0  0  0  0  0  0  0  0  0
   57.9020   37.5050   33.4110 H   0  0  0  0  0  0  0  0  0  0  0  0
   59.0880   34.2160   32.3990 H   0  0  0  0  0  0  0  0  0  0  0  0
   57.7600   33.8800   31.5110 H   0  0  0  0  0  0  0  0  0  0  0  0
   60.0520   36.9920   30.3990 H   0  0  0  0  0  0  0  0  0  0  0  0
   60.8610   35.8050   31.1740 H   0  0  0  0  0  0  0  0  0  0  0  0
   60.0000   36.3360   33.1620 H   0  0  0  0  0  0  0  0  0  0  0  0
   56.9720   34.9570   24.5940 H   0  0  0  0  0  0  0  0  0  0  0  0
   57.6180   35.3850   26.1980 H   0  0  0  0  0  0  0  0  0  0  0  0
   58.4540   35.9320   24.7460 H   0  0  0  0  0  0  0  0  0  0  0  0
   61.7560   30.7460   25.8720 H   0  0  0  0  0  0  0  0  0  0  0  0
   61.7550   31.9070   27.2220 H   0  0  0  0  0  0  0  0  0  0  0  0
   60.5940   30.5800   27.2110 H   0  0  0  0  0  0  0  0  0  0  0  0
   60.6380   34.6360   29.6850 H   0  0  0  0  0  0  0  0  0  0  0  0
   59.4980   33.3600   30.2320 H   0  0  0  0  0  0  0  0  0  0  0  0
   61.2440   43.2590   33.1350 H   0  0  0  0  0  0  0  0  0  0  0  0
   59.7910   31.1330   24.0010 H   0  0  0  0  0  0  0  0  0  0  0  0
   60.8110   34.2750   27.5820 H   0  0  0  0  0  0  0  0  0  0  0  0
   60.3200   38.7770   31.6610 H   0  0  0  0  0  0  0  0  0  0  0  0
   58.2290   35.7940   30.1950 H   0  0  0  0  0  0  0  0  0  0  0  0
  1  3  2  0  0  0  0
  1 19  1  0  0  0  0
  1 26  1  0  0  0  0
  2  4  1  0  0  0  0
  2  5  2  0  0  0  0
  2 21  1  0  0  0  0
  3  6  1  0  0  0  0
  3 16  1  0  0  0  0
  4 13  1  0  0  0  0
  4 17  2  0  0  0  0
  5 14  1  0  0  0  0
  5 20  1  0  0  0  0
  6 22  1  0  0  0  0
  6 24  2  0  0  0  0
  7 15  1  0  0  0  0
  7 21  1  0  0  0  0
  7 25  2  0  0  0  0
  8  9  1  0  0  0  0
  8 10  1  0  0  0  0
  8 27  1  0  0  0  0
  8 28  1  0  0  0  0
  9 12  1  0  0  0  0
  9 29  1  0  0  0  0
  9 30  1  0  0  0  0
 10 23  1  0  0  0  0
 10 31  1  0  0  0  0
 10 32  1  0  0  0  0
 11 12  1  0  0  0  0
 11 23  1  0  0  0  0
 11 33  1  0  0  0  0
 11 34  1  0  0  0  0
 12 22  1  0  0  0  0
 12 35  1  0  0  0  0
 13 36  1  0  0  0  0
 13 37  1  0  0  0  0
 13 38  1  0  0  0  0
 14 39  1  0  0  0  0
 14 40  1  0  0  0  0
 14 41  1  0  0  0  0
 15 23  1  0  0  0  0
 15 42  1  0  0  0  0
 15 43  1  0  0  0  0
 16 18  2  0  0  0  0
 17 20  1  0  0  0  0
 18 19  1  0  0  0  0
 19 44  1  0  0  0  0
 20 45  1  0  0  0  0
 21 46  1  0  0  0  0
 22 47  1  0  0  0  0
 23 48  1  0  0  0  0
M  END
>  <name-AKS>
1-17


>  <Copy of mol>
O=C(Nc1c(C)[nH]nc1C)C[N@@H+]1C[C@@H](NC(=O)c2nn[nH]c2)CCC1


>  <docking-score>
-52.189999

>  <Name>
PV-000116985361 699305 417953 12832 275030 346.395 -0.022 6 4 5 0.533 131.69 0.6_1


>  <comment>
c1


>  <comment2>
Vgl vs top25


>  <$CLUSTER>
40

>  <FP:BIT_MACCS>
0 14942208 594363152 605561595 1017372571 32701


>  <name-enamine>
PV-000116985361 699305 417953 12832 275030 346.395 -0.022 6 4 5 0.533 131.69 0.6_1


>  <Weight>
347.402980

$$$$
1-18
  PyMOL2.5          3D                             0

 48 50  0  0  1  0  0  0  0  0999 V2000
   62.0830   41.4710   33.6030 C   0  0  0  0  0  0  0  0  0  0  0  0
   59.4890   32.9240   26.7820 C   0  0  0  0  0  0  0  0  0  0  0  0
   61.1530   40.5950   34.0640 C   0  0  0  0  0  0  0  0  0  0  0  0
   58.8980   33.7090   25.7690 C   0  0  0  0  0  0  0  0  0  0  0  0
   60.2060   31.9480   26.1680 C   0  0  0  0  0  0  0  0  0  0  0  0
   61.1820   39.1190   33.8930 C   0  0  0  0  0  0  0  0  0  0  0  0
   58.2790   33.6620   28.8460 C   0  0  0  0  0  0  0  0  0  0  0  0
   58.9990   36.1650   32.9470 C   0  0  0  0  0  0  0  0  0  0  0  0
   58.1960   35.0410   32.3140 C   0  0  0  0  0  0  0  0  0  0  0  0
   59.8360   35.6860   30.8200 C   0  0  0  0  0  0  0  0  0  0  0  0
   59.7600   36.8240   31.8120 C   0  0  2  0  0  0  0  0  0  0  0  0
   58.0030   34.9170   25.9780 C   0  0  0  0  0  0  0  0  0  0  0  0
   61.0200   30.8530   26.8370 C   0  0  0  0  0  0  0  0  0  0  0  0
   58.5500   33.6820   30.3340 C   0  0  0  0  0  0  0  0  0  0  0  0
   61.1480   37.2550   32.2560 C   0  0  0  0  0  0  0  0  0  0  0  0
   60.1940   41.3110   34.7170 N   0  0  0  0  0  0  0  0  0  0  0  0
   59.2580   33.1980   24.6210 N   0  0  0  0  0  0  0  0  0  0  0  0
   60.5190   42.5400   34.6420 N   0  0  0  0  0  0  0  0  0  0  0  0
   61.6500   42.7040   33.9940 N   0  0  0  0  0  0  0  0  0  0  0  0
   60.0370   32.1520   24.8320 N   0  0  0  0  0  0  0  0  0  0  0  0
   59.3610   33.1160   28.1620 N   0  0  0  0  0  0  0  0  0  0  0  0
   61.1500   38.6450   32.5810 N   0  0  0  0  0  0  0  0  0  0  0  0
   58.5080   35.0730   30.8800 N   0  3  1  0  0  0  0  0  0  0  0  0
   61.2110   38.4000   34.8880 O   0  0  0  0  0  0  0  0  0  0  0  0
   57.2290   34.0800   28.3710 O   0  0  0  0  0  0  0  0  0  0  0  0
   62.9120   41.2570   33.0860 H   0  0  0  0  0  0  0  0  0  0  0  0
   58.3880   36.8240   33.3860 H   0  0  0  0  0  0  0  0  0  0  0  0
   59.6350   35.7980   33.6250 H   0  0  0  0  0  0  0  0  0  0  0  0
   58.4620   34.1610   32.7070 H   0  0  0  0  0  0  0  0  0  0  0  0
   57.2180   35.1900   32.4590 H   0  0  0  0  0  0  0  0  0  0  0  0
   60.0280   36.0290   29.9010 H   0  0  0  0  0  0  0  0  0  0  0  0
   60.5430   35.0300   31.0860 H   0  0  0  0  0  0  0  0  0  0  0  0
   59.2460   37.5950   31.4360 H   0  0  0  0  0  0  0  0  0  0  0  0
   57.2720   35.0190   25.1580 H   0  0  0  0  0  0  0  0  0  0  0  0
   57.4370   34.8560   26.9240 H   0  0  0  0  0  0  0  0  0  0  0  0
   58.5800   35.8570   26.0290 H   0  0  0  0  0  0  0  0  0  0  0  0
   61.8740   30.5490   26.2080 H   0  0  0  0  0  0  0  0  0  0  0  0
   61.4240   31.1730   27.8140 H   0  0  0  0  0  0  0  0  0  0  0  0
   60.4180   29.9500   27.0400 H   0  0  0  0  0  0  0  0  0  0  0  0
   59.5470   33.2860   30.5480 H   0  0  0  0  0  0  0  0  0  0  0  0
   57.7890   33.1060   30.8660 H   0  0  0  0  0  0  0  0  0  0  0  0
   61.8500   37.0810   31.4470 H   0  0  0  0  0  0  0  0  0  0  0  0
   61.4390   36.6880   33.1330 H   0  0  0  0  0  0  0  0  0  0  0  0
   62.1100   43.5750   33.8180 H   0  0  0  0  0  0  0  0  0  0  0  0
   60.4460   31.5900   24.1130 H   0  0  0  0  0  0  0  0  0  0  0  0
   60.1600   32.8170   28.7190 H   0  0  0  0  0  0  0  0  0  0  0  0
   61.0640   39.3170   31.8140 H   0  0  0  0  0  0  0  0  0  0  0  0
   57.8390   35.6270   30.3850 H   0  0  0  0  0  0  0  0  0  0  0  0
  1  3  2  0  0  0  0
  1 19  1  0  0  0  0
  1 26  1  0  0  0  0
  2  4  1  0  0  0  0
  2  5  2  0  0  0  0
  2 21  1  0  0  0  0
  3  6  1  0  0  0  0
  3 16  1  0  0  0  0
  4 12  1  0  0  0  0
  4 17  2  0  0  0  0
  5 13  1  0  0  0  0
  5 20  1  0  0  0  0
  6 22  1  0  0  0  0
  6 24  2  0  0  0  0
  7 14  1  0  0  0  0
  7 21  1  0  0  0  0
  7 25  2  0  0  0  0
  8  9  1  0  0  0  0
  8 11  1  0  0  0  0
  8 27  1  0  0  0  0
  8 28  1  0  0  0  0
  9 23  1  0  0  0  0
  9 29  1  0  0  0  0
  9 30  1  0  0  0  0
 10 11  1  0  0  0  0
 10 23  1  0  0  0  0
 10 31  1  0  0  0  0
 10 32  1  0  0  0  0
 11 15  1  0  0  0  0
 11 33  1  0  0  0  0
 12 34  1  0  0  0  0
 12 35  1  0  0  0  0
 12 36  1  0  0  0  0
 13 37  1  0  0  0  0
 13 38  1  0  0  0  0
 13 39  1  0  0  0  0
 14 23  1  0  0  0  0
 14 40  1  0  0  0  0
 14 41  1  0  0  0  0
 15 22  1  0  0  0  0
 15 42  1  0  0  0  0
 15 43  1  0  0  0  0
 16 18  2  0  0  0  0
 17 20  1  0  0  0  0
 18 19  1  0  0  0  0
 19 44  1  0  0  0  0
 20 45  1  0  0  0  0
 21 46  1  0  0  0  0
 22 47  1  0  0  0  0
 23 48  1  0  0  0  0
M  END
>  <name-AKS>
1-18


>  <Copy of mol>
O=C(Nc1c(C)[nH]nc1C)C[N@@H+]1C[C@H](CNC(=O)c2nn[nH]c2)CC1


>  <docking-score>
-52.740002

>  <Name>
PV-000140271335 2124464 417953 12832 275030 346.395 -0.165 6 4 6 0.533 131.69 0._1


>  <comment>
c1


>  <comment2>
topC25


>  <$CLUSTER>
25

>  <FP:BIT_MACCS>
0 14942208 594363152 605561467 1017372571 28605


>  <name-enamine>
PV-000140271335 2124464 417953 12832 275030 346.395 -0.165 6 4 6 0.533 131.69 0._1


>  <Weight>
347.402980

$$$$
