# Supplementary material for: Chemical Space Virtual Screening against Hard-to-Drug RNA Methyltransferases DNMT2 and NSUN6
Source: Int J Mol Sci. 2023 Mar 24;24(7):6109. doi: 10.3390/ijms24076109 (PMC10094593; doi:10.3390/ijms24076109)
Supplement: Supplementary file 1 [file ijms-24-06109-s001.zip › NSUN6-hits.sdf]

2-1
  PyMOL2.5          3D                             0

 55 57  0  0  1  0  0  0  0  0999 V2000
   15.9870  -11.0360   51.5100 C   0  0  0  0  0  0  0  0  0  0  0  0
   16.6970   -9.8420   51.4410 C   0  0  0  0  0  0  0  0  0  0  0  0
   14.1990  -14.8570   50.7020 C   0  0  0  0  0  0  0  0  0  0  0  0
   16.2420   -9.6870   49.0700 C   0  0  0  0  0  0  0  0  0  0  0  0
   15.2090  -13.9480   50.7900 C   0  0  0  0  0  0  0  0  0  0  0  0
   15.4080  -11.5480   50.3530 C   0  0  0  0  0  0  0  0  0  0  0  0
   16.8220   -9.1750   50.2260 C   0  0  0  0  0  0  0  0  0  0  0  0
   15.5320  -10.8810   49.1380 C   0  0  0  0  0  0  0  0  0  0  0  0
   13.0780  -14.1290   50.2470 C   0  0  0  0  0  0  0  0  0  0  0  0
   18.6160   -7.5820   50.9460 C   0  0  0  0  0  0  0  0  0  0  0  0
   22.0620   -5.6130   53.3460 C   0  0  0  0  0  0  0  0  0  0  0  0
   22.9650   -4.2360   51.5960 C   0  0  0  0  0  0  0  0  0  0  0  0
   23.1150   -5.1880   54.3590 C   0  0  0  0  0  0  0  0  0  0  0  0
   23.7450   -3.5430   52.7010 C   0  0  0  0  0  0  0  0  0  0  0  0
   25.0110   -3.8110   54.7370 C   0  0  0  0  0  0  0  0  0  0  0  0
   20.1810   -5.7070   51.5420 C   0  0  0  0  0  0  0  0  0  0  0  0
   21.5770   -6.0700   51.0310 C   0  0  0  0  0  0  0  0  0  0  0  0
   19.0740   -6.1680   50.5880 C   0  0  1  0  0  0  0  0  0  0  0  0
   13.4210  -12.8750   50.0840 N   0  0  0  0  0  0  0  0  0  0  0  0
   14.6880  -12.7480   50.4040 N   0  0  0  0  0  0  0  0  0  0  0  0
   22.5970   -5.6100   51.9730 N   0  3  0  0  0  0  0  0  0  0  0  0
   19.5160   -6.1850   49.2170 N   0  3  0  0  0  0  0  0  0  0  0  0
   17.5370   -7.9740   50.1580 N   0  0  0  0  0  0  0  0  0  0  0  0
   24.2390   -4.5060   53.6970 N   0  3  0  0  0  0  0  0  0  0  0  0
   19.1420   -8.2220   51.8520 O   0  0  0  0  0  0  0  0  0  0  0  0
   11.8510  -14.6410   50.0180 O   0  0  0  0  0  0  0  0  0  0  0  0
   14.9740  -11.3780   48.0390 F   0  0  0  0  0  0  0  0  0  0  0  0
   15.8940  -11.5200   52.3800 H   0  0  0  0  0  0  0  0  0  0  0  0
   17.1180   -9.4620   52.2650 H   0  0  0  0  0  0  0  0  0  0  0  0
   14.2410  -15.8330   50.9150 H   0  0  0  0  0  0  0  0  0  0  0  0
   16.3360   -9.2020   48.2000 H   0  0  0  0  0  0  0  0  0  0  0  0
   16.1490  -14.1260   51.0810 H   0  0  0  0  0  0  0  0  0  0  0  0
   21.7500   -6.5360   53.5710 H   0  0  0  0  0  0  0  0  0  0  0  0
   21.2910   -4.9780   53.3950 H   0  0  0  0  0  0  0  0  0  0  0  0
   22.1310   -3.7160   51.4120 H   0  0  0  0  0  0  0  0  0  0  0  0
   23.5290   -4.2660   50.7710 H   0  0  0  0  0  0  0  0  0  0  0  0
   22.6990   -4.5640   55.0210 H   0  0  0  0  0  0  0  0  0  0  0  0
   23.4580   -5.9980   54.8340 H   0  0  0  0  0  0  0  0  0  0  0  0
   24.5250   -3.0640   52.2980 H   0  0  0  0  0  0  0  0  0  0  0  0
   23.1480   -2.8820   53.1560 H   0  0  0  0  0  0  0  0  0  0  0  0
   25.3500   -4.4770   55.4020 H   0  0  0  0  0  0  0  0  0  0  0  0
   25.7850   -3.3370   54.3170 H   0  0  0  0  0  0  0  0  0  0  0  0
   24.4250   -3.1470   55.2000 H   0  0  0  0  0  0  0  0  0  0  0  0
   20.1250   -4.7140   51.6450 H   0  0  0  0  0  0  0  0  0  0  0  0
   20.0410   -6.1420   52.4320 H   0  0  0  0  0  0  0  0  0  0  0  0
   21.7270   -5.6340   50.1440 H   0  0  0  0  0  0  0  0  0  0  0  0
   21.6440   -7.0630   50.9300 H   0  0  0  0  0  0  0  0  0  0  0  0
   18.2960   -5.5450   50.6700 H   0  0  0  0  0  0  0  0  0  0  0  0
   18.7590   -6.4660   48.6270 H   0  0  0  0  0  0  0  0  0  0  0  0
   19.8220   -5.2700   48.9540 H   0  0  0  0  0  0  0  0  0  0  0  0
   17.2380   -7.3210   49.4620 H   0  0  0  0  0  0  0  0  0  0  0  0
   24.8200   -5.1840   53.2460 H   0  0  0  0  0  0  0  0  0  0  0  0
   11.7030  -15.2560   49.2440 H   0  0  0  0  0  0  0  0  0  0  0  0
   23.4000   -6.2040   51.9210 H   0  0  0  0  0  0  0  0  0  0  0  0
   20.2720   -6.8310   49.1190 H   0  0  0  0  0  0  0  0  0  0  0  0
  1  2  1  0  0  0  0
  1  6  2  0  0  0  0
  1 28  1  0  0  0  0
  2  7  2  0  0  0  0
  2 29  1  0  0  0  0
  3  5  2  0  0  0  0
  3  9  1  0  0  0  0
  3 30  1  0  0  0  0
  4  7  1  0  0  0  0
  4  8  2  0  0  0  0
  4 31  1  0  0  0  0
  5 20  1  0  0  0  0
  5 32  1  0  0  0  0
  6  8  1  0  0  0  0
  6 20  1  0  0  0  0
  7 23  1  0  0  0  0
  8 27  1  0  0  0  0
  9 19  2  0  0  0  0
  9 26  1  0  0  0  0
 10 18  1  0  0  0  0
 10 23  1  0  0  0  0
 10 25  2  0  0  0  0
 11 13  1  0  0  0  0
 11 21  1  0  0  0  0
 11 33  1  0  0  0  0
 11 34  1  0  0  0  0
 12 14  1  0  0  0  0
 12 21  1  0  0  0  0
 12 35  1  0  0  0  0
 12 36  1  0  0  0  0
 13 24  1  0  0  0  0
 13 37  1  0  0  0  0
 13 38  1  0  0  0  0
 14 24  1  0  0  0  0
 14 39  1  0  0  0  0
 14 40  1  0  0  0  0
 15 24  1  0  0  0  0
 15 41  1  0  0  0  0
 15 42  1  0  0  0  0
 15 43  1  0  0  0  0
 16 17  1  0  0  0  0
 16 18  1  0  0  0  0
 16 44  1  0  0  0  0
 16 45  1  0  0  0  0
 17 21  1  0  0  0  0
 17 46  1  0  0  0  0
 17 47  1  0  0  0  0
 18 22  1  0  0  0  0
 18 48  1  0  0  0  0
 19 20  1  0  0  0  0
 21 54  1  0  0  0  0
 22 49  1  0  0  0  0
 22 50  1  0  0  0  0
 22 55  1  0  0  0  0
 23 51  1  0  0  0  0
 24 52  1  0  0  0  0
 26 53  1  0  0  0  0
M  END
>  <Name-AKS>
2-1


>  <results>
order, synth,BIND


>  <docking-score>
-46.360001

>  <name>
Z41946572


>  <comment>
basicity?


$$$$
2-2
  PyMOL2.5          3D                             0

 44 46  0  0  1  0  0  0  0  0999 V2000
   20.1150   -7.1520   52.4580 C   0  0  0  0  0  0  0  0  0  0  0  0
   20.7070   -6.1100   51.7520 C   0  0  0  0  0  0  0  0  0  0  0  0
   20.7060   -7.6240   53.6260 C   0  0  0  0  0  0  0  0  0  0  0  0
   24.2690   -1.3760   56.1190 C   0  0  0  0  0  0  0  0  0  0  0  0
   24.7640   -0.0840   55.8380 C   0  0  0  0  0  0  0  0  0  0  0  0
   22.4920   -6.0110   53.3860 C   0  0  0  0  0  0  0  0  0  0  0  0
   23.8550   -4.3830   56.0230 C   0  0  0  0  0  0  0  0  0  0  0  0
   21.8910   -5.5480   52.2210 C   0  0  0  0  0  0  0  0  0  0  0  0
   21.8880   -7.0530   54.0820 C   0  0  0  0  0  0  0  0  0  0  0  0
   24.7680   -3.6540   55.2320 C   0  0  0  0  0  0  0  0  0  0  0  0
   24.9510   -2.2190   55.2930 C   0  0  0  0  0  0  0  0  0  0  0  0
   24.0190   -5.6740   55.6330 C   0  0  0  0  0  0  0  0  0  0  0  0
   25.7040   -0.2530   54.8670 C   0  0  0  0  0  0  0  0  0  0  0  0
   23.2710   -6.8150   56.1880 C   0  0  0  0  0  0  0  0  0  0  0  0
   23.4750   -3.6260   49.2320 C   0  0  0  0  0  0  0  0  0  0  0  0
   26.5160    0.8710   54.2400 C   0  0  0  0  0  0  0  0  0  0  0  0
   22.5270   -4.4230   51.4530 C   0  0  0  0  0  0  0  0  0  0  0  0
   22.9020   -4.8150   50.0180 C   0  0  2  0  0  0  0  0  0  0  0  0
   25.4170   -4.4870   54.4470 N   0  0  0  0  0  0  0  0  0  0  0  0
   24.9840   -5.7160   54.6700 N   0  0  0  0  0  0  0  0  0  0  0  0
   22.4850   -7.5250   55.2580 N   0  0  0  0  0  0  0  0  0  0  0  0
   23.8740   -5.9500   50.1000 N   0  3  0  0  0  0  0  0  0  0  0  0
   24.6000   -3.8390   48.6960 O   0  5  0  0  0  0  0  0  0  0  0  0
   23.3230   -7.0820   57.3870 O   0  0  0  0  0  0  0  0  0  0  0  0
   22.7630   -2.5830   49.2210 O   0  0  0  0  0  0  0  0  0  0  0  0
   25.7950   -1.5280   54.5650 O   0  0  0  0  0  0  0  0  0  0  0  0
   19.2640   -7.5600   52.1280 H   0  0  0  0  0  0  0  0  0  0  0  0
   20.2860   -5.7670   50.9120 H   0  0  0  0  0  0  0  0  0  0  0  0
   20.2810   -8.3730   54.1350 H   0  0  0  0  0  0  0  0  0  0  0  0
   23.5650   -1.6220   56.7850 H   0  0  0  0  0  0  0  0  0  0  0  0
   24.4830    0.7760   56.2630 H   0  0  0  0  0  0  0  0  0  0  0  0
   23.3420   -5.6030   53.7170 H   0  0  0  0  0  0  0  0  0  0  0  0
   23.2270   -4.0280   56.7160 H   0  0  0  0  0  0  0  0  0  0  0  0
   26.7890    0.6370   53.1950 H   0  0  0  0  0  0  0  0  0  0  0  0
   25.9680    1.8310   54.2300 H   0  0  0  0  0  0  0  0  0  0  0  0
   27.4550    1.0680   54.7890 H   0  0  0  0  0  0  0  0  0  0  0  0
   23.4260   -4.1000   51.9960 H   0  0  0  0  0  0  0  0  0  0  0  0
   21.8590   -3.5510   51.4500 H   0  0  0  0  0  0  0  0  0  0  0  0
   22.0320   -5.2240   49.4900 H   0  0  0  0  0  0  0  0  0  0  0  0
   25.3100   -6.5420   54.2080 H   0  0  0  0  0  0  0  0  0  0  0  0
   22.3310   -8.5170   55.4700 H   0  0  0  0  0  0  0  0  0  0  0  0
   24.7380   -5.7120   49.6120 H   0  0  0  0  0  0  0  0  0  0  0  0
   23.4760   -6.7870   49.6700 H   0  0  0  0  0  0  0  0  0  0  0  0
   24.0950   -6.1570   51.0740 H   0  0  0  0  0  0  0  0  0  0  0  0
  1  2  2  0  0  0  0
  1  3  1  0  0  0  0
  1 27  1  0  0  0  0
  2  8  1  0  0  0  0
  2 28  1  0  0  0  0
  3  9  2  0  0  0  0
  3 29  1  0  0  0  0
  4  5  1  0  0  0  0
  4 11  2  0  0  0  0
  4 30  1  0  0  0  0
  5 13  2  0  0  0  0
  5 31  1  0  0  0  0
  6  8  2  0  0  0  0
  6  9  1  0  0  0  0
  6 32  1  0  0  0  0
  7 10  1  0  0  0  0
  7 12  2  0  0  0  0
  7 33  1  0  0  0  0
  8 17  1  0  0  0  0
  9 21  1  0  0  0  0
 10 11  1  0  0  0  0
 10 19  2  0  0  0  0
 11 26  1  0  0  0  0
 12 14  1  0  0  0  0
 12 20  1  0  0  0  0
 13 16  1  0  0  0  0
 13 26  1  0  0  0  0
 14 21  1  0  0  0  0
 14 24  2  0  0  0  0
 15 18  1  0  0  0  0
 15 23  1  0  0  0  0
 15 25  2  0  0  0  0
 16 34  1  0  0  0  0
 16 35  1  0  0  0  0
 16 36  1  0  0  0  0
 17 18  1  0  0  0  0
 17 37  1  0  0  0  0
 17 38  1  0  0  0  0
 18 22  1  0  0  0  0
 18 39  1  0  0  0  0
 19 20  1  0  0  0  0
 20 40  1  0  0  0  0
 21 41  1  0  0  0  0
 22 42  1  0  0  0  0
 22 43  1  0  0  0  0
 22 44  1  0  0  0  0
M  END
>  <Name-AKS>
2-2


>  <results>
order,synth, BIND


>  <docking-score>
-43.490002

>  <name>
Z3824435150	S_1


>  <comment>
pose?


$$$$
2-4
  PyMOL2.5          3D                             0

 62 65  0  0  1  0  0  0  0  0999 V2000
   14.4610  -12.1000   49.8230 C   0  0  0  0  0  0  0  0  0  0  0  0
   14.0790  -13.7600   48.4210 C   0  0  0  0  0  0  0  0  0  0  0  0
   14.8920  -11.7680   48.5750 C   0  0  0  0  0  0  0  0  0  0  0  0
   15.8180   -8.5180   49.6660 C   0  0  0  0  0  0  0  0  0  0  0  0
   21.6000   -5.9350   51.7530 C   0  0  0  0  0  0  0  0  0  0  0  0
   17.3180   -5.7560   51.5000 C   0  0  0  0  0  0  0  0  0  0  0  0
   24.0670   -3.6050   50.2660 C   0  0  0  0  0  0  0  0  0  0  0  0
   22.9980   -3.9260   51.2910 C   0  0  0  0  0  0  0  0  0  0  0  0
   18.4180   -6.2410   50.5630 C   0  0  0  0  0  0  0  0  0  0  0  0
   16.0420   -6.4840   51.1220 C   0  0  0  0  0  0  0  0  0  0  0  0
   17.5980   -8.3520   51.4550 C   0  0  0  0  0  0  0  0  0  0  0  0
   24.4280   -4.9280   49.6140 C   0  0  0  0  0  0  0  0  0  0  0  0
   16.5400  -10.6600   47.0710 C   0  0  0  0  0  0  0  0  0  0  0  0
   17.7700   -9.8110   48.7760 C   0  0  0  0  0  0  0  0  0  0  0  0
   15.5400  -10.4480   48.1940 C   0  0  2  0  0  0  0  0  0  0  0  0
   16.3660   -9.8820   49.3320 C   0  0  2  0  0  0  0  0  0  0  0  0
   22.3590   -5.1610   50.6900 C   0  0  1  0  0  0  0  0  0  0  0  0
   18.8160   -7.6850   50.8400 C   0  0  2  0  0  0  0  0  0  0  0  0
   13.3620  -14.1440   50.8080 C   0  0  0  0  0  0  0  0  0  0  0  0
   19.9460   -7.7880   51.8610 C   0  0  0  0  0  0  0  0  0  0  0  0
   14.6470  -12.8040   47.7240 N   0  0  0  0  0  0  0  0  0  0  0  0
   13.9510  -13.3570   49.7150 N   0  0  0  0  0  0  0  0  0  0  0  0
   16.4540   -7.8220   50.7020 N   0  0  0  0  0  0  0  0  0  0  0  0
   21.1230   -7.1780   51.3410 N   0  0  0  0  0  0  0  0  0  0  0  0
   17.5600   -9.6460   47.3390 N   0  3  0  0  0  0  0  0  0  0  0  0
   23.5300   -5.9090   50.2300 N   0  3  0  0  0  0  0  0  0  0  0  0
   14.8570   -8.0810   49.0270 O   0  0  0  0  0  0  0  0  0  0  0  0
   21.4570   -5.4480   52.8680 O   0  0  0  0  0  0  0  0  0  0  0  0
   14.5090  -11.5370   50.6480 H   0  0  0  0  0  0  0  0  0  0  0  0
   13.7860  -14.6450   48.0580 H   0  0  0  0  0  0  0  0  0  0  0  0
   17.5610   -5.9630   52.4480 H   0  0  0  0  0  0  0  0  0  0  0  0
   17.1920   -4.7690   51.3970 H   0  0  0  0  0  0  0  0  0  0  0  0
   23.7130   -2.9650   49.5830 H   0  0  0  0  0  0  0  0  0  0  0  0
   24.8680   -3.2060   50.7120 H   0  0  0  0  0  0  0  0  0  0  0  0
   23.3990   -4.1220   52.1860 H   0  0  0  0  0  0  0  0  0  0  0  0
   22.3390   -3.1790   51.3770 H   0  0  0  0  0  0  0  0  0  0  0  0
   18.0900   -6.1730   49.6200 H   0  0  0  0  0  0  0  0  0  0  0  0
   19.2210   -5.6580   50.6800 H   0  0  0  0  0  0  0  0  0  0  0  0
   15.4270   -6.5400   51.9080 H   0  0  0  0  0  0  0  0  0  0  0  0
   15.5810   -6.0100   50.3710 H   0  0  0  0  0  0  0  0  0  0  0  0
   17.6530   -9.3450   51.3560 H   0  0  0  0  0  0  0  0  0  0  0  0
   17.5200   -8.1170   52.4240 H   0  0  0  0  0  0  0  0  0  0  0  0
   24.2780   -4.8850   48.6260 H   0  0  0  0  0  0  0  0  0  0  0  0
   25.3830   -5.1610   49.7970 H   0  0  0  0  0  0  0  0  0  0  0  0
   16.9300  -11.5800   47.1060 H   0  0  0  0  0  0  0  0  0  0  0  0
   16.1130  -10.5120   46.1780 H   0  0  0  0  0  0  0  0  0  0  0  0
   18.2660   -9.0300   49.1560 H   0  0  0  0  0  0  0  0  0  0  0  0
   18.2740  -10.6520   48.9690 H   0  0  0  0  0  0  0  0  0  0  0  0
   14.8410   -9.7890   47.9140 H   0  0  0  0  0  0  0  0  0  0  0  0
   16.3300  -10.4840   50.1300 H   0  0  0  0  0  0  0  0  0  0  0  0
   21.7620   -4.9200   49.9240 H   0  0  0  0  0  0  0  0  0  0  0  0
   19.0720   -8.1440   49.9890 H   0  0  0  0  0  0  0  0  0  0  0  0
   13.5380  -15.2020   50.5950 H   0  0  0  0  0  0  0  0  0  0  0  0
   13.8320  -13.8610   51.7540 H   0  0  0  0  0  0  0  0  0  0  0  0
   12.2900  -13.9370   50.8650 H   0  0  0  0  0  0  0  0  0  0  0  0
   20.1420   -8.8340   52.0580 H   0  0  0  0  0  0  0  0  0  0  0  0
   19.6490   -7.2790   52.7670 H   0  0  0  0  0  0  0  0  0  0  0  0
   21.6510   -7.6830   50.6210 H   0  0  0  0  0  0  0  0  0  0  0  0
   18.3980   -9.8270   46.8250 H   0  0  0  0  0  0  0  0  0  0  0  0
   17.2270   -8.7280   47.1220 H   0  0  0  0  0  0  0  0  0  0  0  0
   23.2590   -6.5990   49.5590 H   0  0  0  0  0  0  0  0  0  0  0  0
   23.9820   -6.3540   51.0030 H   0  0  0  0  0  0  0  0  0  0  0  0
  1  3  2  0  0  0  0
  1 22  1  0  0  0  0
  1 29  1  0  0  0  0
  2 21  2  0  0  0  0
  2 22  1  0  0  0  0
  2 30  1  0  0  0  0
  3 15  1  0  0  0  0
  3 21  1  0  0  0  0
  4 16  1  0  0  0  0
  4 23  1  0  0  0  0
  4 27  2  0  0  0  0
  5 17  1  0  0  0  0
  5 24  1  0  0  0  0
  5 28  2  0  0  0  0
  6  9  1  0  0  0  0
  6 10  1  0  0  0  0
  6 31  1  0  0  0  0
  6 32  1  0  0  0  0
  7  8  1  0  0  0  0
  7 12  1  0  0  0  0
  7 33  1  0  0  0  0
  7 34  1  0  0  0  0
  8 17  1  0  0  0  0
  8 35  1  0  0  0  0
  8 36  1  0  0  0  0
  9 18  1  0  0  0  0
  9 37  1  0  0  0  0
  9 38  1  0  0  0  0
 10 23  1  0  0  0  0
 10 39  1  0  0  0  0
 10 40  1  0  0  0  0
 11 18  1  0  0  0  0
 11 23  1  0  0  0  0
 11 41  1  0  0  0  0
 11 42  1  0  0  0  0
 12 26  1  0  0  0  0
 12 43  1  0  0  0  0
 12 44  1  0  0  0  0
 13 15  1  0  0  0  0
 13 25  1  0  0  0  0
 13 45  1  0  0  0  0
 13 46  1  0  0  0  0
 14 16  1  0  0  0  0
 14 25  1  0  0  0  0
 14 47  1  0  0  0  0
 14 48  1  0  0  0  0
 15 16  1  0  0  0  0
 15 49  1  0  0  0  0
 16 50  1  0  0  0  0
 17 26  1  0  0  0  0
 17 51  1  0  0  0  0
 18 20  1  0  0  0  0
 18 52  1  0  0  0  0
 19 22  1  0  0  0  0
 19 53  1  0  0  0  0
 19 54  1  0  0  0  0
 19 55  1  0  0  0  0
 20 24  1  0  0  0  0
 20 56  1  0  0  0  0
 20 57  1  0  0  0  0
 24 58  1  0  0  0  0
 25 59  1  0  0  0  0
 25 60  1  0  0  0  0
 26 61  1  0  0  0  0
 26 62  1  0  0  0  0
M  END
>  <Name-AKS>
2-4


>  <results>
order,synth, BIND; aka z310411429


>  <docking-score>
-43.700001

>  <name>
Z2786022920	S_1


$$$$
2-5
  PyMOL2.5          3D                             0

 44 46  0  0  1  0  0  0  0  0999 V2000
   20.5190   -7.0680   52.9180 C   0  0  0  0  0  0  0  0  0  0  0  0
   15.8000  -11.4160   47.6370 C   0  0  0  0  0  0  0  0  0  0  0  0
   21.3700   -6.1560   52.3030 C   0  0  0  0  0  0  0  0  0  0  0  0
   19.4610   -7.6220   52.2060 C   0  0  0  0  0  0  0  0  0  0  0  0
   16.5580  -10.3110   47.2620 C   0  0  0  0  0  0  0  0  0  0  0  0
   14.3760  -13.1180   50.7080 C   0  0  0  0  0  0  0  0  0  0  0  0
   15.9920  -10.7570   49.9580 C   0  0  0  0  0  0  0  0  0  0  0  0
   20.1000   -6.3500   50.2500 C   0  0  0  0  0  0  0  0  0  0  0  0
   13.6410  -14.2590   50.5880 C   0  0  0  0  0  0  0  0  0  0  0  0
   15.5220  -11.6310   48.9830 C   0  0  0  0  0  0  0  0  0  0  0  0
   16.7490   -9.6550   49.5730 C   0  0  0  0  0  0  0  0  0  0  0  0
   21.1540   -5.8040   50.9740 C   0  0  0  0  0  0  0  0  0  0  0  0
   19.2580   -7.2620   50.8780 C   0  0  0  0  0  0  0  0  0  0  0  0
   17.0330   -9.4310   48.2300 C   0  0  0  0  0  0  0  0  0  0  0  0
   14.7320  -12.7790   49.3850 C   0  0  0  0  0  0  0  0  0  0  0  0
   17.2350   -8.7480   50.5950 C   0  0  0  0  0  0  0  0  0  0  0  0
   24.4990   -4.5300   49.5520 C   0  0  0  0  0  0  0  0  0  0  0  0
   22.0870   -4.8070   50.3070 C   0  0  0  0  0  0  0  0  0  0  0  0
   23.2900   -5.4740   49.6280 C   0  0  2  0  0  0  0  0  0  0  0  0
   14.2250  -13.6830   48.5840 N   0  0  0  0  0  0  0  0  0  0  0  0
   13.5630  -14.5890   49.2670 N   0  0  0  0  0  0  0  0  0  0  0  0
   18.1990   -7.8160   50.1590 N   0  0  0  0  0  0  0  0  0  0  0  0
   23.6040   -6.7220   50.3920 N   0  3  0  0  0  0  0  0  0  0  0  0
   25.0060   -4.2280   50.6690 O   0  5  0  0  0  0  0  0  0  0  0  0
   16.8410   -8.8340   51.7560 O   0  0  0  0  0  0  0  0  0  0  0  0
   24.8350   -4.1640   48.3900 O   0  0  0  0  0  0  0  0  0  0  0  0
   17.7580   -8.3760   47.8700 F   0  0  0  0  0  0  0  0  0  0  0  0
   20.6680   -7.3260   53.8730 H   0  0  0  0  0  0  0  0  0  0  0  0
   15.4580  -12.0500   46.9440 H   0  0  0  0  0  0  0  0  0  0  0  0
   22.1320   -5.7550   52.8120 H   0  0  0  0  0  0  0  0  0  0  0  0
   18.8480   -8.2780   52.6460 H   0  0  0  0  0  0  0  0  0  0  0  0
   16.7620  -10.1490   46.2960 H   0  0  0  0  0  0  0  0  0  0  0  0
   14.6100  -12.6280   51.5470 H   0  0  0  0  0  0  0  0  0  0  0  0
   15.7870  -10.9180   50.9230 H   0  0  0  0  0  0  0  0  0  0  0  0
   19.9510   -6.0930   49.2950 H   0  0  0  0  0  0  0  0  0  0  0  0
   13.2290  -14.7700   51.3430 H   0  0  0  0  0  0  0  0  0  0  0  0
   22.4380   -4.0990   51.0720 H   0  0  0  0  0  0  0  0  0  0  0  0
   21.5260   -4.2000   49.5830 H   0  0  0  0  0  0  0  0  0  0  0  0
   23.0230   -5.8170   48.6220 H   0  0  0  0  0  0  0  0  0  0  0  0
   13.0850  -15.3800   48.8860 H   0  0  0  0  0  0  0  0  0  0  0  0
   18.1100   -7.5060   49.1840 H   0  0  0  0  0  0  0  0  0  0  0  0
   24.3120   -6.5340   51.1030 H   0  0  0  0  0  0  0  0  0  0  0  0
   23.9590   -7.4420   49.7600 H   0  0  0  0  0  0  0  0  0  0  0  0
   22.7640   -7.0760   50.8520 H   0  0  0  0  0  0  0  0  0  0  0  0
  1  3  2  0  0  0  0
  1  4  1  0  0  0  0
  1 28  1  0  0  0  0
  2  5  1  0  0  0  0
  2 10  2  0  0  0  0
  2 29  1  0  0  0  0
  3 12  1  0  0  0  0
  3 30  1  0  0  0  0
  4 13  2  0  0  0  0
  4 31  1  0  0  0  0
  5 14  2  0  0  0  0
  5 32  1  0  0  0  0
  6  9  2  0  0  0  0
  6 15  1  0  0  0  0
  6 33  1  0  0  0  0
  7 10  1  0  0  0  0
  7 11  2  0  0  0  0
  7 34  1  0  0  0  0
  8 12  2  0  0  0  0
  8 13  1  0  0  0  0
  8 35  1  0  0  0  0
  9 21  1  0  0  0  0
  9 36  1  0  0  0  0
 10 15  1  0  0  0  0
 11 14  1  0  0  0  0
 11 16  1  0  0  0  0
 12 18  1  0  0  0  0
 13 22  1  0  0  0  0
 14 27  1  0  0  0  0
 15 20  2  0  0  0  0
 16 22  1  0  0  0  0
 16 25  2  0  0  0  0
 17 19  1  0  0  0  0
 17 24  1  0  0  0  0
 17 26  2  0  0  0  0
 18 19  1  0  0  0  0
 18 37  1  0  0  0  0
 18 38  1  0  0  0  0
 19 23  1  0  0  0  0
 19 39  1  0  0  0  0
 20 21  1  0  0  0  0
 21 40  1  0  0  0  0
 22 41  1  0  0  0  0
 23 42  1  0  0  0  0
 23 43  1  0  0  0  0
 23 44  1  0  0  0  0
M  END
>  <Name-AKS>
2-5


>  <results>
order,synth, BIND


>  <docking-score>
-41.450001

>  <name>
Z3824422529	S_1


$$$$
2-8
  PyMOL2.5          3D                             0

 49 50  0  0  1  0  0  0  0  0999 V2000
   20.3290   -7.2190   53.3220 C   0  0  0  0  0  0  0  0  0  0  0  0
   16.4430   -9.9050   48.8010 C   0  0  0  0  0  0  0  0  0  0  0  0
   15.9080  -10.8590   50.9590 C   0  0  0  0  0  0  0  0  0  0  0  0
   21.2540   -6.3900   52.6950 C   0  0  0  0  0  0  0  0  0  0  0  0
   19.3330   -7.8380   52.5750 C   0  0  0  0  0  0  0  0  0  0  0  0
   15.9320  -11.0420   48.1830 C   0  0  0  0  0  0  0  0  0  0  0  0
   15.3970  -11.9960   50.3410 C   0  0  0  0  0  0  0  0  0  0  0  0
   20.1820   -6.8000   50.5620 C   0  0  0  0  0  0  0  0  0  0  0  0
   16.4250   -9.8230   50.1890 C   0  0  0  0  0  0  0  0  0  0  0  0
   21.1730   -6.1870   51.3210 C   0  0  0  0  0  0  0  0  0  0  0  0
   19.2640   -7.6270   51.2030 C   0  0  0  0  0  0  0  0  0  0  0  0
   15.4140  -12.0780   48.9530 C   0  0  0  0  0  0  0  0  0  0  0  0
   16.9640   -8.6210   50.8480 C   0  0  0  0  0  0  0  0  0  0  0  0
   13.8640  -13.8690   49.0180 C   0  0  0  0  0  0  0  0  0  0  0  0
   22.1730   -5.2920   50.6500 C   0  0  0  0  0  0  0  0  0  0  0  0
   25.1840   -6.3050   48.5330 C   0  0  0  0  0  0  0  0  0  0  0  0
   24.4370   -3.9870   49.3130 C   0  0  0  0  0  0  0  0  0  0  0  0
   24.0220   -5.4170   48.9760 C   0  0  2  0  0  0  0  0  0  0  0  0
   24.7440   -7.6410   48.2020 N   0  3  0  0  0  0  0  0  0  0  0  0
   18.2640   -8.2500   50.4470 N   0  0  0  0  0  0  0  0  0  0  0  0
   23.3820   -6.0160   50.1840 N   0  3  0  0  0  0  0  0  0  0  0  0
   16.3170   -8.0260   51.7070 O   0  0  0  0  0  0  0  0  0  0  0  0
   23.3670   -3.1000   49.0030 O   0  0  0  0  0  0  0  0  0  0  0  0
   14.9180  -13.1800   48.3490 O   0  0  0  0  0  0  0  0  0  0  0  0
   20.3810   -7.3690   54.3090 H   0  0  0  0  0  0  0  0  0  0  0  0
   16.8180   -9.1560   48.2540 H   0  0  0  0  0  0  0  0  0  0  0  0
   15.9020  -10.7870   51.9560 H   0  0  0  0  0  0  0  0  0  0  0  0
   21.9720   -5.9420   53.2280 H   0  0  0  0  0  0  0  0  0  0  0  0
   18.6670   -8.4350   53.0240 H   0  0  0  0  0  0  0  0  0  0  0  0
   15.9380  -11.1150   47.1860 H   0  0  0  0  0  0  0  0  0  0  0  0
   15.0230  -12.7450   50.8880 H   0  0  0  0  0  0  0  0  0  0  0  0
   20.1300   -6.6510   49.5750 H   0  0  0  0  0  0  0  0  0  0  0  0
   13.0840  -13.2540   49.1350 H   0  0  0  0  0  0  0  0  0  0  0  0
   13.5860  -14.6610   48.4750 H   0  0  0  0  0  0  0  0  0  0  0  0
   14.1830  -14.1760   49.9150 H   0  0  0  0  0  0  0  0  0  0  0  0
   22.4550   -4.5860   51.3000 H   0  0  0  0  0  0  0  0  0  0  0  0
   21.7360   -4.8610   49.8600 H   0  0  0  0  0  0  0  0  0  0  0  0
   25.8510   -6.3590   49.2760 H   0  0  0  0  0  0  0  0  0  0  0  0
   25.6140   -5.8980   47.7280 H   0  0  0  0  0  0  0  0  0  0  0  0
   25.2430   -3.7380   48.7760 H   0  0  0  0  0  0  0  0  0  0  0  0
   24.6520   -3.9220   50.2870 H   0  0  0  0  0  0  0  0  0  0  0  0
   23.3470   -5.3870   48.2390 H   0  0  0  0  0  0  0  0  0  0  0  0
   23.7560   -7.7090   48.3330 H   0  0  0  0  0  0  0  0  0  0  0  0
   24.9690   -7.8390   47.2480 H   0  0  0  0  0  0  0  0  0  0  0  0
   18.5030   -8.4600   49.4990 H   0  0  0  0  0  0  0  0  0  0  0  0
   23.1200   -6.9570   49.9670 H   0  0  0  0  0  0  0  0  0  0  0  0
   24.0520   -6.0200   50.9260 H   0  0  0  0  0  0  0  0  0  0  0  0
   22.8370   -3.4710   48.2400 H   0  0  0  0  0  0  0  0  0  0  0  0
   25.2060   -8.3000   48.7960 H   0  0  0  0  0  0  0  0  0  0  0  0
  1  4  2  0  0  0  0
  1  5  1  0  0  0  0
  1 25  1  0  0  0  0
  2  6  1  0  0  0  0
  2  9  2  0  0  0  0
  2 26  1  0  0  0  0
  3  7  2  0  0  0  0
  3  9  1  0  0  0  0
  3 27  1  0  0  0  0
  4 10  1  0  0  0  0
  4 28  1  0  0  0  0
  5 11  2  0  0  0  0
  5 29  1  0  0  0  0
  6 12  2  0  0  0  0
  6 30  1  0  0  0  0
  7 12  1  0  0  0  0
  7 31  1  0  0  0  0
  8 10  2  0  0  0  0
  8 11  1  0  0  0  0
  8 32  1  0  0  0  0
  9 13  1  0  0  0  0
 10 15  1  0  0  0  0
 11 20  1  0  0  0  0
 12 24  1  0  0  0  0
 13 20  1  0  0  0  0
 13 22  2  0  0  0  0
 14 24  1  0  0  0  0
 14 33  1  0  0  0  0
 14 34  1  0  0  0  0
 14 35  1  0  0  0  0
 15 21  1  0  0  0  0
 15 36  1  0  0  0  0
 15 37  1  0  0  0  0
 16 18  1  0  0  0  0
 16 19  1  0  0  0  0
 16 38  1  0  0  0  0
 16 39  1  0  0  0  0
 17 18  1  0  0  0  0
 17 23  1  0  0  0  0
 17 40  1  0  0  0  0
 17 41  1  0  0  0  0
 18 21  1  0  0  0  0
 18 42  1  0  0  0  0
 19 43  1  0  0  0  0
 19 44  1  0  0  0  0
 19 49  1  0  0  0  0
 20 45  1  0  0  0  0
 21 46  1  0  0  0  0
 21 47  1  0  0  0  0
 23 48  1  0  0  0  0
M  END
>  <Name-AKS>
2-8


>  <results>
order, synth, BIND; aka:z499435826


>  <docking-score>
-44.040001

>  <name>
Z4386985235	S_1


$$$$
