# Supplementary material for: Chemical Space Virtual Screening against Hard-to-Drug RNA Methyltransferases DNMT2 and NSUN6
Source: Int J Mol Sci. 2023 Mar 24;24(7):6109. doi: 10.3390/ijms24076109 (PMC10094593; doi:10.3390/ijms24076109)
Supplement: Supplementary file 1 [file ijms-24-06109-s001.zip › SI.xlsx]

## Sheet: Content
Chemical Space Virtual Screening against Hard-to-Drug RNA Methyltransferases DNMT2 and NSUN6
Robert A. Zimmermann1, Tim R. Fischer1, Marvin Schwickert1, Zarina Nidoieva1,Tanja Schirmeister1, Christian Kersten1,*
1Institute of Pharmaceutical and Biomedical Sciences, Johannes Gutenberg-University, Staudingerweg 5, 55128 Mainz, Germany
*correspondence: Christian Kersten, E-mail: kerstec@uni-mainz.de
Content:
Tables S1-S3
Figure S1
References

## Sheet: Table S1
Table S1: Physicochemical property filtering criteria.
parameter
no PAINs [1]
non-reactive
no predicted aggregators
predicted water solubility: poor or better [2]
allowed elements: H,C,N,O,F,P,S,Cl,Br,I
RO5 [3] violations: 0
rotatable bonds < 11
molecular weight: 325-400 g/mol
sum of formal charges: 3
formal charge: -2 – +2a
rings: 2-4
max. ring size: 11 atoms
max. connected non-ring: 19 atoms
2D PSA: 100-150 Å²
max. chiral centers: 1b
aFor dominant protomer at pH = 7. bNumber of chiral centers was limited to reduce chemical complexity and simplify subsequent chemical derivatization of potential hit scaffolds.

## Sheet: Table S2
Table S2: DNMT2 molecular docking and MST pre-screening results of tested virtual screening hits. Molecules are depicted as stereoisomers, protomers and tautomers according to their docking poses even though racemic mixtures (rac.) were purchased. Hits of the MST assay are highlighted in green. CoA: certificate of analysis.C18: HPLC column Agilent Poroshell 120 EC-C18 (150 × 2.10 mm), Zbx: HPLC c…
Compound	Structure	SMILES	FlexX docking score [kJ/mol]	FlexX docking rank (out of 3.45 M)	LC-MS analysis: mass calc. [g/mol]; mass found [g/mol]; purity; (source)	MST pre-screening (ligand concentration: 0 µM (black, DMSO control), 33 µM (light blue), 100 µM (grey), 300 µM (dark blue))
1.1		S(=O)(=O)(C)c1nccc(CNC(=O)Nc2cc(F)c(C(=O)N)cc2)c1	-48.2	808	366.08; 366.37; >99% (vendor CoA)			no concentration-dependent MST-shift (no binding)
1.2		O=C(Nc1c(C)[nH]nc1C)C[NH+]1CCN(C(=O)c2sc(C(=O)N)cc2)CC1	-53.16	17	390.16; 391.46; >99% (vendor CoA)			no concentration-dependent MST-shift (no binding)
1.3	rac.	O=C(NC)c1cc(C[NH2+][C@@H]2CN(C(=O)c3cc(C(=O)N)oc3)CCC2)ccc1	-50.55	135	384.2; 384.43; 97% (vendor CoA)			no concentration-dependent MST-shift (no binding)
1.4		O=C(NCCN/C(/O)=C\1/C(=O)C=CC=N/1)Nc1c2c(C(=O)NC2)ccc1	-48.03	909	355.13; 355.35; 95% (vendor CoA) / [M+H]+ 356.1; 356.2; 95% (re-determined, ESI-MS, C18)			concentration-dependent MST-shift (binding)
1.5		O=C(NC)c1cc(C[N@@H+]2C[C@@H](NC(=O)c3cc(C(=O)N)oc3)CCC2)ccc1	-50.55	134	384.2; 384.43; >99% (vendor CoA)			no concentration-dependent MST-shift (no binding)
1.6	rac.	O=C(NC[C@@H]1C[N@@H+](Cc2c(C)non2)CCC1)c1[nH]cc(C(=O)N)c1	-49.77	242	346.19; 346.38; 98% (vendor CoA) / [M+H]+ 347.2; 347.11; 90% (re-determined, ESI-MS, Zbx)			concentration-dependent MST-shift (binding)
1.7	rac.	S(=O)(=O)(N)c1cc([C@H](NC(=O)Nc2cc(C)c3c([nH]nc3)c2)CC)ccc1	-52.49	31	387.15; 387.46; 98% (vendor CoA)			no concentration-dependent MST-shift (no binding)
1.8		S(=O)(=O)(Nc1cc(CNC(=O)Nc2cc(C)c3c([nH]nc3)c2)ccc1)C	-53.33	14	373.13; 373.43; >99% (vendor CoA)			no concentration-dependent MST-shift (no binding)
1.9	rac.	Fc1c(C(=O)N)ccc(NC(=O)N[C@H](C)c2cc(N3C(=O)OCC3)ccc2)c1	-52.45	32	386.15; 386.38; >99% (vendor CoA)			no concentration-dependent MST-shift (no binding)
1.10	rac.	O=C(NC[C@H](O)CNC(=O)c1cnncc1)c1c2c([nH]nc2)ccc1	-52.05	47	1H-NMR identity confirmed; >99% (vendor CoA)			no concentration-dependent MST-shift (no binding)
1.11		O=C(N(C)c1ccc(NC(=O)NCCCn2nnc(CO)c2)cc1)NC	-48.29	759	361.2; 361.4; >99% (vendor CoA)			no concentration-dependent MST-shift (no binding)
1.12	rac.	O=C(NCc1c2c(nccc2)ccc1)Nc1ccc(C[C@@H]2C(=O)NC(=O)N2)cc1	-49.53	281	389.16; 389.41; >99% (vendor CoA)			no concentration-dependent MST-shift (no binding)
1.13	rac.	O=C(NCC1(NC(=O)c2cnc3[nH]ncc3c2)CC1)[C@@H]1NC(=O)OC1	-50.31	179	>90% (vendor)			no concentration-dependent MST-shift (no binding)
1.14		O=C(Nc1cc2OCCOc2cc1)CNC(=O)c1cc2ncnc(N)c2cc1	-49.41	318	>90% (vendor) / [M+H]+ 380.1; 380.1; >99% (re-determined, ESI-MS, C18)			concentration-dependent MST-shift (binding)
1.15		S(=O)(=O)(N)c1occ(C(=O)N2CC[NH+](Cc3cc(C(=O)N)ccc3)CC2)c1	-50.54	141	>90% (vendor)
1.16		Fc1c(-n2nc(C(=O)NNc3c4c(nc(O)c3)nccc4)c(O)c2)cc(C)cc1	-49.4	319	>90% (vendor)			no concentration-dependent MST-shift (no binding)
1.17	rac.	O=C(Nc1c(C)[nH]nc1C)C[N@@H+]1C[C@@H](NC(=O)c2nn[nH]c2)CCC1	-52.19	40	>90% (vendor) / [M+H]+ 347.2; 347.1; 91% (re-determined, ESI-MS, Zbx, gradient)			concentration-dependent MST-shift (binding)
1.18	rac.	O=C(Nc1c(C)[nH]nc1C)C[N@@H+]1C[C@H](CNC(=O)c2nn[nH]c2)CC1	-52.74	25	>90% (vendor) / [M+H]+ 347.19; 347.11; >99% (re-determined, ESI-MS, Zbx)			concentration-dependent MST-shift (binding)
1.19		O=C(NC[C@@H](O)C[NH2+]Cc1cc2nonc2cc1)CCc1c[nH]nc1	-54.95	3	synthesis not successful
1.20		O=C(NC[C@H](O)CNC(=O)c1c(C)nncc1)Cc1c(C)[nH]nc1C	-50.45	148	synthesis not successful
1.21		O=C(NC(=O)C[NH+]1CC[NH+](CCNC(=O)c2cnncc2)CC1)N	-55.59	2	synthesis not successful

## Sheet: Table S3
Table S3: NSUN6 molecular docking and MST pre-screening results of tested virtual screening hits. Molecules are depicted as stereoisomers, protomers and tautomers according to their docking poses even though racemic mixtures (rac.) were purchased. Hits of the MST assay are highlighted in green. CoA: certificate of analysis. .C18: HPLC column Agilent Poroshell 120 EC-C18 (150 × 2.10 mm), Zbx: HPLC…
Compound	Structure	SMILES	FlexX docking score [kJ/mol]	initial hit from REAL diversity (docking rank out of 400 thousand) or analog from REAL space	LC-MS analysis: mass calc. [g/mol]; mass found [g/mol]; purity; (source)	MST pre-screening (ligand concentration: 0 µM (black, DMSO control), 33 µM (light blue), 100 µM (grey), 300 µM (dark blue))
2.1	rac.	Fc1c(-n2nc(O)cc2)ccc(NC(=O)[C@H]([NH3+])CC[NH+]2CC[NH+](C)CC2)c1	-46.36	analog of 2.14	376.23; 376.43; 92% (vendor CoA) / [M+H]+ 377.2; 377.1; 95% (re-determined, ESI-MS, Zbx)		concentration-dependent MST-shift (binding)
2.2		O=C([O-])[C@@H]([NH3+])Cc1cc(NC(=O)c2[nH]nc(-c3oc(C)cc3)c2)ccc1	-43.49	initial hit (rank 13) (Due to an cis-amide orientation, the docking predicted binding mode is oriented towards the C-72 binding site. However, a trans-amide binding mode analog to 2.5 and 2.8 is considered more realistic.)	354.14; 354.36; 100% (vendor CoA) / [M+H]+ 355.1; 355.1; 98% (re-determined, ESI-MS, Zbx)		concentration-dependent MST-shift (binding)
2.3	rac.	S(=O)(=O)(N)CC[C@@H]([NH3+])C(=O)Nc1ccc(C2CC[NH2+]CC2)cc1	-42.47	initial hit (preferred over a better scoring analog [FlexX score: -45.27 kJ/mmol] containing a carboxylate instead of bioisosteric sulfonamide)	340.18; 340.44; 93% (vendor CoA)		no concentration-dependent MST-shift (no binding)
2.4	rac.	O=C(NC[C@H]1CN(C(=O)[C@H]2[C@H](c3ncn(C)c3)C[NH2+]C2)CCC1)[C@@H]1[NH2+]CCC1	-43.7	initial hit (rank 12)	1H-NMR identity confirmed; >90% (vendor CoA) / [M+H]+ 389.3; 387.2; 99% (re-determined, ESI-MS,Zbx)		concentration-dependent MST-shift (binding)
2.5		Fc1c(C(=O)Nc2cc(C[C@H]([NH3+])C(=O)[O-])ccc2)cc(-c2n[nH]cc2)cc1	-41.45	initial hit (rank 35)	368.14; 368.36; >99% (vendor CoA) / [M+H]+ 369.1; 369.1; 98% (re-determined, ESI-MS, C18)		concentration-dependent MST-shift (binding)
2.6		O=C(Nc1c(C(=O)NCC(=O)N)n[nH]c1)CC[C@@H]1[N@@H+](C)CCC1	-46.58	analog of 2.9	1H-NMR identity confirmed; >90% (vendor CoA)		no concentration-dependent MST-shift (no binding)
2.7	rac.	S(=O)(=O)(NCC[NH3+])c1cc(NC(=O)[C@@H]2[NH2+]C[C@@H](F)CC2)ccc1	-42.16	analog of 2.13	344.15; 344.4; 94% (vendor CoA)		no concentration-dependent MST-shift (no binding)
2.8		O=C(Nc1cc(C[NH2+][C@@H](CO)C[NH3+])ccc1)c1ccc(OC)cc1	-44.04	initial hit (rank 11)	329.20; 329.39; 95% (vendor CoA) / [M+H]+ 330.2; 330.1; 93% (re-determined, ESI-MS, Zbx)		concentration-dependent MST-shift (binding)
2.9		O=C(Nc1c(C(=O)NCC(=O)N)n[nH]c1)C[N@H+]1C[C@@H]([NH+](C)C)CCC1	-45.58	initial hit (rank 3)	351.22; 351.4; 97% (vendor CoA)		no concentration-dependent MST-shift (no binding)
2.10		O=C([O-])[C@@H]([NH3+])Cc1ccc(NC(=O)c2cc3c(c(C(=O)OC)cnc3)cc2)cc1	-44.33	initial hit (rank 8)	393.14; 393.39; >99% (vendor CoA)		no concentration-dependent MST-shift (no binding)
2.11		O=C(N1CC[NH+]([C@H]2C(=O)N(c3ccccc3)CC2)CC1)[C@H]1[C@H](O)[C@H](O)C[NH2+]1	-45.05	initial hit (rank 4)	374.22; 374.43; >99% (vendor CoA)		no concentration-dependent MST-shift (no binding)
2.12		O=C(NCc1nnccc1)Nc1c(C[NH+](C)C)ccc(C(=O)N)c1	-44.57	initial hit (rank 5)	>90% (vendor)		no concentration-dependent MST-shift (no binding)
2.13	rac.	S(=O)(=O)(NCC[NH3+])c1cc(NC(=O)[C@H](O)[C@@H]2[NH2+]CCCC2)ccc1	-43.44	initial hit (rank 14)	synthesis not successful
2.14	rac.	O=C(Nc1ccc(N2C(=O)NC=C2)cc1)[C@H]([NH3+])CC[NH+]1CC[NH+](C)CC1	-48.28	initial hit (rank 1)	synthesis not successful
2.15	rac.	Clc1c(NC(=O)[C@@H]([NH3+])CC[NH+]2CC[NH+](CCOC)CC2)ccc2[nH]ncc12	-42.74	initial hit (rank 19)	synthesis not successful
2.16	rac.	O=C(Nc1cc2n(c(O)nc2cc1)C1CC1)[C@H]([NH3+])CC[NH+]1CC[NH+](C)CC1	-44.11	initial hit (rank 10)	synthesis not successful
2.17	rac.	O=C(Nc1cc2oc(O)nc2cc1)[C@H]([NH3+])CC[NH+]1CC[NH+](C)CC1	-43.98	analog of 2.16	synthesis not successful

## Sheet: Figure S1
Figure S1. DNMT2 tritium incorporation enzyme activity assay results in absence and presence of ligands at a concentration of 100 µM. Values represent average values with standard error of triplicate determinations normalized to the DMSO control.

## Sheet: References
References
1	Baell, J.; Walters, M. A. Chemistry: Chemical Con Artists Foil Drug Discovery. Nature 2014, 513, 481–483. https://doi.org/10.1038/513481a.
2	Wang, R.; Fu, Y.; Lai, L. A New Method for Calculating Partition Coefficients of Organic Compounds. Acta Phys. - Chim. Sin. 1997, 13 (1), 615–621. https://doi.org/10.3866/pku.whxb19970101.
3	Lipinski, C. A.; Lombardo, F.; Dominy, B. W.; Feeney, P. J. Experimental and Computational Approaches to Estimate Solubility and Permeability in Drug Discovery and Development Settings. Adv. Drug Deliv. Rev. 2001, 46, 3–26. https://doi.org/10.1016/j.addr.2012.09.019.
